# Supplementary material for: Nucleosome landscape reflects phenotypic differences in Trypanosoma cruzi life forms
Source: PLoS Pathog. 2021 Jan 26;17(1):e1009272. doi: 10.1371/journal.ppat.1009272 (PMC7864430; doi:10.1371/journal.ppat.1009272)
Supplement: S1 Table — (XLSX) [file ppat.1009272.s012.xlsx]

## Sheet: S1
Table S1. Size of curated genomic regions
	sum (in bp)	average	median	std
mrna(onlyCDS)	13375931	1479.8	1118	1341.95
intergenic(includes_5' 3' UTR)	8792174	970.653	590	1126.55
cSSR	432868	2774.79	1928.5	2718
dSSR	475480	2686.33	1844	2670
polycistron	17016083	46365.3	19174	62891.2
Regions of sequences presenting gaps (N) of more than 10% were removed.
