# Supplementary material for: Nucleosome landscape reflects phenotypic differences in Trypanosoma cruzi life forms
Source: PLoS Pathog. 2021 Jan 26;17(1):e1009272. doi: 10.1371/journal.ppat.1009272 (PMC7864430; doi:10.1371/journal.ppat.1009272)
Supplement: S2 Table — (XLSX) [file ppat.1009272.s013.xlsx]

## Sheet: S2
Table S2. All dynamic nucleosomes with FDR < 0.05 for fuzziness and/or occupancy and/or position shift.
																								T. cruzi GENOME ANNOTATION
chr	start	end	center	control_smt_loca	treat_smt_loca	diff_smt_loca	treat2control_dis	control_smt_val	treat_smt_val	smt_log2FC	smt_diff_log10pval	smt_diff_FDR	control_point_val	treat_point_val	point_log2FC	point_diff_log10Pval	point_diff_FDR	control_fuzziness_score	treat_fuzziness_score	fuzziness_log2FC	fuzziness_diff_log10pval	fuzziness_diff_FDR		feature start	feature end	direction	feature	ID	description	% of gaps(N)
TcChr5-S	17102	17302	17202	17202	17202	17200	0	100.167	0	-6.64626	-160.404	0.0024	100.167	0	-6.64626	-160.404	0.0024	52.9983	84.7999	0.678117	-18.3479	0.0175	TcChr5-S	14385	17679	+-	TTS_168	no_gene_id	#N/A	3.0349
TcChr30-S	357262	357462	357362	357362	357362	357360	0	66.8333	0	-6.0625	-94.9898	0.0055	66.8333	0	-6.0625	-94.9898	0.0055	53.2768	82.2472	0.626458	-22.815	0.0098	TcChr30-S	357055	357665	++	intergenic_4369	no_gene_id	#N/A	0
TcChr31-S	669842	670042	669942	669942	669942	669940	0	63	0	-5.97728	-89.531	0.0058	63	0	-5.97728	-89.531	0.0058	43.1915	62.0484	0.522646	-2.36821	0.3296	TcChr31-S	669930	671216	+	mRNA	TcCLB.510841.10	Kinesin-13 4b, putative (fragment)	#N/A
TcChr31-S	669842	670042	669942	669942	669942	669940	0	63	0	-5.97728	-89.531	0.0058	63	0	-5.97728	-89.531	0.0058	43.1915	62.0484	0.522646	-2.36821	0.3296	TcChr31-S	669821	669929	++	intergenic_4684	no_gene_id	#N/A	92.6606
TcChr37-S	192	392	292	292	292	290	0	62	0	-5.9542	-87.7247	0.0059	62	0	-5.9542	-87.7247	0.0059	71.0853	86.8272	0.288595	-9.33727	0.071	TcChr37-S	0	1390	*-	edge_61	no_gene_id	#N/A	#N/A
TcChr40-S	1904792	1904992	1904892	1904892	1904892	1904890	0	61.5	0	-5.94251	-85.9252	0.006	61.5	0	-5.94251	-85.9252	0.006	64.1086	85.9768	0.423429	-8.45069	0.0835	TcChr40-S	1904783	1905114	--	intergenic_8766	no_gene_id	#N/A	0
TcChr31-S	721172	721372	721272	721272	721272	721270	0	57.3333	0	-5.8413	-78.798	0.0075	57.3333	0	-5.8413	-78.798	0.0075	51.4333	84.242	0.711836	-12.1222	0.0444	TcChr31-S	719119	722549	++	intergenic_4709	no_gene_id	#N/A	0
TcChr26-S	369682	369882	369782	369782	369782	369780	0	56.5	0	-5.82018	-77.0345	0.008	56.5	0	-5.82018	-77.0345	0.008	54.2025	76.1898	0.491239	-5.97075	0.1355	TcChr26-S	369858	370652	-	mRNA	TcCLB.504035.60	hypothetical protein, conserved	#N/A
TcChr26-S	369682	369882	369782	369782	369782	369780	0	56.5	0	-5.82018	-77.0345	0.008	56.5	0	-5.82018	-77.0345	0.008	54.2025	76.1898	0.491239	-5.97075	0.1355	TcChr26-S	369622	369857	--	intergenic_3314	no_gene_id	#N/A	0
TcChr9-S	260732	260932	260832	260832	260832	260830	0	55.5	0	-5.79442	-75.2785	0.0082	55.5	0	-5.79442	-75.2785	0.0082	59.4693	85.1601	0.518033	-14.0693	0.0327	TcChr9-S	256490	262566	++	intergenic_10080	no_gene_id	#N/A	0
TcChr12-S	453532	453732	453632	453632	453632	453630	0	54.6667	0	-5.77259	-73.5302	0.0084	54.6667	0	-5.77259	-73.5302	0.0084	35.5326	72.1679	1.02221	-12.127	0.0444	TcChr12-S	453266	461178	--	intergenic_537	no_gene_id	#N/A	63.4146
TcChr34-S	98592	98792	98692	98692	98692	98690	0	52.1667	0	-5.70506	-70.0571	0.0096	52.1667	0	-5.70506	-70.0571	0.0096	54.5243	73.1085	0.423141	-6.08947	0.132	TcChr34-S	98486	98952	--	intergenic_5512	no_gene_id	#N/A	0
TcChr15-S	29332	29532	29432	29432	29432	29430	0	51.5	0	-5.6865	-68.3327	0.0102	51.5	0	-5.6865	-68.3327	0.0102	45.5492	65.497	0.524003	-3.50449	0.2413	TcChr15-S	29135	30038	--	intergenic_921	no_gene_id	#N/A	0
TcChr15-S	55752	55952	55852	55852	55852	55850	0	51.3333	0	-5.68182	-68.3327	0.0102	51.3333	0	-5.68182	-68.3327	0.0102	74.3238	86.2207	0.21421	-6.54008	0.1208	TcChr15-S	55308	55820	-	mRNA	TcCLB.511867.140	acyl carrier protein, mitochondrial, putative	#N/A
TcChr15-S	55752	55952	55852	55852	55852	55850	0	51.3333	0	-5.68182	-68.3327	0.0102	51.3333	0	-5.68182	-68.3327	0.0102	74.3238	86.2207	0.21421	-6.54008	0.1208	TcChr15-S	55821	56527	-+	TSS_14	no_gene_id	#N/A	0
TcChr35-S	333812	334012	333912	333912	333912	333910	0	50.6667	0	-5.66297	-66.6165	0.0105	50.6667	0	-5.66297	-66.6165	0.0105	75.0421	93.7523	0.321153	-7.30755	0.1048	TcChr35-S	333352	335054	--	intergenic_5915	no_gene_id	#N/A	0
TcChr28-S	243332	243532	243432	243432	243432	243430	0	48.3333	0	-5.59495	-63.2096	0.0119	48.3333	0	-5.59495	-63.2096	0.0119	42.5183	71.2723	0.745257	-11.5385	0.0489	TcChr28-S	243280	245185	--	intergenic_3874	no_gene_id	#N/A	5.24659
TcChr36-S	627912	628112	628012	628012	628012	628010	0	48	0	-5.58496	-63.2096	0.0119	48	0	-5.58496	-63.2096	0.0119	75.9595	81.9569	0.109634	-3.22287	0.2604	TcChr36-S	626700	628117	++	intergenic_6396	no_gene_id	#N/A	0
TcChr13-S	221822	222022	221922	221922	221922	221920	0	46	0	-5.52356	-59.8378	0.013	46	0	-5.52356	-59.8378	0.013	66.6301	89.9714	0.433292	-13.1262	0.0377	TcChr13-S	216857	222789	--	intergenic_586	no_gene_id	#N/A	0
TcChr41-S	2279302	2279502	2279402	2279402	2279402	2279400	0	45.8333	0	-5.51833	-58.1655	0.0139	45.8333	0	-5.51833	-58.1655	0.0139	40.8791	74.2188	0.860423	-7.06479	0.1106	TcChr41-S	2279388	2279809	-	mRNA	TcCLB.439307.9	hypothetical protein, conserved	#N/A
TcChr41-S	2279302	2279502	2279402	2279402	2279402	2279400	0	45.8333	0	-5.51833	-58.1655	0.0139	45.8333	0	-5.51833	-58.1655	0.0139	40.8791	74.2188	0.860423	-7.06479	0.1106	TcChr41-S	2279287	2279387	--	intergenic_9518	no_gene_id	#N/A	99.0099
TcChr37-S	891982	892182	892082	892082	892082	892080	0	45.3333	0	-5.5025	-58.1655	0.0139	45.3333	0	-5.5025	-58.1655	0.0139	37.3442	69.5701	0.897585	-8.16732	0.0876	TcChr37-S	891912	894350	++	intergenic_6945	no_gene_id	#N/A	0
TcChr35-S	891282	891482	891382	891382	891382	891380	0	44.8333	0	-5.4865	-56.5026	0.0148	44.8333	0	-5.4865	-56.5026	0.0148	33.9363	62.0484	0.870564	-5.64456	0.1454	TcChr35-S	889824	892239	++	intergenic_6142	no_gene_id	#N/A	38.8245
TcChr28-S	81282	81482	81382	81382	81382	81380	0	52.1667	1.16667	-5.48266	-66.5799	0.0105	52.1667	1.16667	-5.48266	-66.5799	0.0105	50.3772	66.6677	0.404219	-2.89662	0.2825	TcChr28-S	81190	82362	+	mRNA	TcCLB.510611.20	UDP-glucuronic acid/UDP-N-acetylgalactosamine transporter, putative	#N/A
TcChr8-S	197052	197252	197152	197152	197152	197150	0	44.3333	0	-5.47032	-56.5026	0.0148	44.3333	0	-5.47032	-56.5026	0.0148	61.1761	81.3711	0.411549	-8.26105	0.0863	TcChr8-S	195237	197469	--	intergenic_9928	no_gene_id	#N/A	0
TcChr34-S	431042	431242	431142	431142	431142	431140	0	44.1667	0.5	-5.46489	-56.5026	0.0148	44.1667	0.5	-5.46489	-56.5026	0.0148	62.804	82.9494	0.401375	-8.75906	0.0794	TcChr34-S	431010	432025	--	intergenic_5570	no_gene_id	#N/A	0
TcChr39-S	335892	336092	335992	335992	335992	335990	0	44.1667	0.333333	-5.46489	-56.5026	0.0148	44.1667	0.333333	-5.46489	-56.5026	0.0148	72.3655	83.9411	0.214076	-6.56821	0.1202	TcChr39-S	336043	337179	+	mRNA	TcCLB.503893.60	UBA/TS-N domain containing protein, putative	#N/A
TcChr39-S	335892	336092	335992	335992	335992	335990	0	44.1667	0.333333	-5.46489	-56.5026	0.0148	44.1667	0.333333	-5.46489	-56.5026	0.0148	72.3655	83.9411	0.214076	-6.56821	0.1202	TcChr39-S	335728	336042	++	intergenic_7487	no_gene_id	#N/A	0
TcChr38-S	1279082	1279282	1279182	1279182	1279182	1279180	0	44.1667	0	-5.46489	-56.5026	0.0148	44.1667	0	-5.46489	-56.5026	0.0148	43.7377	62.0484	0.504517	-2.22271	0.3451	TcChr38-S	1278480	1279779	++	intergenic_7350	no_gene_id	#N/A	0
TcChr34-S	308212	308412	308312	308312	308312	308310	0	43.5	0.333333	-5.44294	-54.8491	0.0158	43.5	0.333333	-5.44294	-54.8491	0.0158	61.3422	74.2314	0.275149	-4.99345	0.1702	TcChr34-S	303833	310033	-	mRNA	TcCLB.503865.20	hypothetical protein, conserved	#N/A
TcChr38-S	50642	50842	50742	50742	50742	50740	0	43.1667	0.666667	-5.43185	-54.8491	0.0158	43.1667	0.666667	-5.43185	-54.8491	0.0158	68.6902	81.4972	0.246648	-5.78211	0.1408	TcChr38-S	50452	50863	--	intergenic_7099	no_gene_id	#N/A	0
TcChr7-S	154752	154952	154852	154852	154852	154850	0	42.8333	0	-5.42066	-53.2055	0.0168	42.8333	0	-5.42066	-53.2055	0.0168	76.9744	86.6835	0.17138	-5.65656	0.1452	TcChr7-S	154735	156398	++	intergenic_9789	no_gene_id	#N/A	0
TcChr2-S	151232	151432	151332	151332	151332	151330	0	42.3333	0	-5.40372	-53.2055	0.0168	42.3333	0	-5.40372	-53.2055	0.0168	38.4831	62.0484	0.689168	-3.57665	0.2363	TcChr2-S	149418	151740	+*	edge_24	no_gene_id	#N/A	#N/A
TcChr40-S	599272	599472	599372	599372	599372	599370	0	41.8333	0	-5.38658	-51.5718	0.0177	41.8333	0	-5.38658	-51.5718	0.0177	58.9824	84.8142	0.524022	-11.6154	0.048	TcChr40-S	598618	600310	++	intergenic_8352	no_gene_id	#N/A	0
TcChr2-S	150582	150782	150682	150682	150682	150680	0	41.1667	0	-5.3634	-51.5718	0.0177	41.1667	0	-5.3634	-51.5718	0.0177	41.2764	62.0484	0.588077	-2.79412	0.2902	TcChr2-S	149418	151740	+*	edge_24	no_gene_id	#N/A	#N/A
TcChr16-S	632082	632282	632182	632182	632182	632180	0	54	1.33333	-5.33985	-66.8006	0.0105	54	1.33333	-5.33985	-66.8006	0.0105	52.8582	74.0205	0.485797	-10.6753	0.0562	TcChr16-S	631462	636578	++	intergenic_1255	no_gene_id	#N/A	0
TcChr41-S	305812	306012	305912	305912	305912	305910	0	40.3333	0	-5.3339	-49.9483	0.019	40.3333	0	-5.3339	-49.9483	0.019	64.9218	85.2345	0.392734	-10.7874	0.0554	TcChr41-S	305283	306062	+	pseudogenic_transcript	TcCLB.508681.11	trans-sialidase (pseudogene), putative	#N/A
TcChr24-S	436022	436222	436122	436122	436122	436120	0	40.3333	0	-5.3339	-49.9483	0.019	40.3333	0	-5.3339	-49.9483	0.019	32.6955	62.0484	0.924303	-6.27931	0.127	TcChr24-S	435423	440774	++	intergenic_2933	no_gene_id	#N/A	1.86846
TcChr36-S	237542	237742	237642	237642	237642	237640	0	40.1667	0	-5.32793	-49.9483	0.019	40.1667	0	-5.32793	-49.9483	0.019	57.4939	80.2295	0.480724	-10.4666	0.0585	TcChr36-S	236819	261193	-+	TSS_108	no_gene_id	#N/A	44.9723
TcChr28-S	160232	160432	160332	160332	160332	160330	0	40.1667	0.666667	-5.32793	-49.9483	0.019	40.1667	0.666667	-5.32793	-49.9483	0.019	67.0708	75.2432	0.165876	-2.38089	0.3284	TcChr28-S	160075	161925	++	intergenic_3848	no_gene_id	#N/A	0
TcChr41-S	2319102	2319302	2319202	2319202	2319202	2319200	0	39.6667	0	-5.30986	-48.3352	0.0205	39.6667	0	-5.30986	-48.3352	0.0205	52.4528	80.5278	0.618469	-11.4764	0.049	TcChr41-S	2319219	2320244	-	mRNA	TcCLB.506753.30	hypothetical protein	#N/A
TcChr41-S	2319102	2319302	2319202	2319202	2319202	2319200	0	39.6667	0	-5.30986	-48.3352	0.0205	39.6667	0	-5.30986	-48.3352	0.0205	52.4528	80.5278	0.618469	-11.4764	0.049	TcChr41-S	2319064	2319218	--	intergenic_9543	no_gene_id	#N/A	0
TcChr12-S	176202	176402	176302	176302	176302	176300	0	39.6667	0	-5.30986	-48.3352	0.0205	39.6667	0	-5.30986	-48.3352	0.0205	63.4691	77.0442	0.279631	-5.01534	0.169	TcChr12-S	176177	176414	++	intergenic_438	no_gene_id	#N/A	0
TcChr41-S	98652	98852	98752	98752	98752	98750	0	39.3333	0	-5.29768	-48.3352	0.0205	39.3333	0	-5.29768	-48.3352	0.0205	45.7695	79.4672	0.795973	-10.5945	0.057	TcChr41-S	98549	102823	++	intergenic_8797	no_gene_id	#N/A	0
TcChr8-S	327452	327652	327552	327552	327552	327550	0	39	0	-5.2854	-48.3352	0.0205	39	0	-5.2854	-48.3352	0.0205	74.436	87.6381	0.235556	-4.29049	0.1989	TcChr8-S	327418	327670	--	intergenic_9981	no_gene_id	#N/A	0
TcChr31-S	556682	556882	556782	556782	556782	556780	0	38.6667	0	-5.27302	-46.7329	0.0221	38.6667	0	-5.27302	-46.7329	0.0221	32.1373	67.1183	1.06246	-20.0907	0.0137	TcChr31-S	526327	564274	++	intergenic_4655	no_gene_id	#N/A	70.2962
TcChr15-S	75872	76072	75972	75972	75972	75970	0	38.6667	0.666667	-5.27302	-46.7329	0.0221	38.6667	0.666667	-5.27302	-46.7329	0.0221	73.7052	86.1804	0.225593	-7.52141	0.0996	TcChr15-S	75465	76124	++	intergenic_946	no_gene_id	#N/A	0
TcChr39-S	153222	153422	153322	153322	153322	153320	0	38.6667	0	-5.27302	-46.7329	0.0221	38.6667	0	-5.27302	-46.7329	0.0221	78.2691	89.6356	0.19563	-4.47187	0.1905	TcChr39-S	153414	153917	+	mRNA	TcCLB.506925.130	eukaryotic translation initiation factor 5A	#N/A
TcChr39-S	153222	153422	153322	153322	153322	153320	0	38.6667	0	-5.27302	-46.7329	0.0221	38.6667	0	-5.27302	-46.7329	0.0221	78.2691	89.6356	0.19563	-4.47187	0.1905	TcChr39-S	153178	153413	++	intergenic_7420	no_gene_id	#N/A	0
TcChr41-S	2206312	2206512	2206412	2206412	2206412	2206410	0	36.8333	0	-5.20294	-43.5615	0.0261	36.8333	0	-5.20294	-43.5615	0.0261	44.9989	75.3753	0.744204	-9.46857	0.0684	TcChr41-S	2205405	2206565	--	intergenic_9483	no_gene_id	#N/A	0
TcChr18-S	255212	255412	255312	255312	255312	255310	0	35.8333	0	-5.16323	-41.9929	0.0277	35.8333	0	-5.16323	-41.9929	0.0277	34.6492	72.6147	1.06744	-10.7219	0.0557	TcChr18-S	252781	255517	++	intergenic_1532	no_gene_id	#N/A	0
TcChr10-S	59072	59272	59172	59172	59172	59170	0	35.8333	0	-5.16323	-41.9929	0.0277	35.8333	0	-5.16323	-41.9929	0.0277	60.2765	76.2008	0.338211	-3.35062	0.2518	TcChr10-S	58702	59310	--	intergenic_34	no_gene_id	#N/A	0
TcChr9-S	278072	278272	278172	278172	278172	278170	0	35.6667	0	-5.1565	-41.9929	0.0277	35.6667	0	-5.1565	-41.9929	0.0277	63.2102	89.1451	0.495997	-15.3019	0.0264	TcChr9-S	277663	279333	++	intergenic_10082	no_gene_id	#N/A	0
TcChr33-S	896102	896302	896202	896202	896202	896200	0	35.6667	0.666667	-5.1565	-41.9929	0.0277	35.6667	0.666667	-5.1565	-41.9929	0.0277	58.6199	74.6599	0.348943	-7.25803	0.1064	TcChr33-S	894718	896385	++	intergenic_5423	no_gene_id	#N/A	5.9952
TcChr10-S	375872	376072	375972	375972	375972	375970	0	35.5	0	-5.14975	-41.9929	0.0277	35.5	0	-5.14975	-41.9929	0.0277	69.567	81.5203	0.228757	-4.11121	0.2079	TcChr10-S	375229	377234	--	intergenic_144	no_gene_id	#N/A	0
TcChr41-S	2300442	2300642	2300542	2300542	2300542	2300540	0	35.1667	0	-5.13614	-41.9929	0.0277	35.1667	0	-5.13614	-41.9929	0.0277	78.6636	82.4377	0.0676083	-1.15806	0.4923	TcChr41-S	2300382	2300699	--	intergenic_9533	no_gene_id	#N/A	0
TcChr27-S	266482	266682	266582	266582	266582	266580	0	46.8333	1.33333	-5.13443	-54.1074	0.0164	46.8333	1.33333	-5.13443	-54.1074	0.0164	57.7882	79.5186	0.460517	-13.3307	0.0366	TcChr27-S	264450	267635	-	mRNA	TcCLB.506773.120	mRNA cap guanine-N7 methyltransferase, putative	#N/A
TcChr14-S	417912	418112	418012	418012	418012	418010	0	46.8333	1.33333	-5.13443	-54.1074	0.0164	46.8333	1.33333	-5.13443	-54.1074	0.0164	57.3651	78.7892	0.457826	-9.50062	0.0681	TcChr14-S	416993	418265	--	intergenic_859	no_gene_id	#N/A	0
TcChr23-S	111992	112192	112092	112092	112092	112090	0	81.8333	2.33333	-5.13222	-93.5039	0.0055	81.8333	2.33333	-5.13222	-93.5039	0.0055	37.8234	50.2602	0.410138	-2.49738	0.3165	TcChr23-S	111026	113283	--	intergenic_2612	no_gene_id	#N/A	0
TcChr37-S	937512	937712	937612	937612	937612	937610	0	35	0	-5.12928	-41.9929	0.0277	35	0	-5.12928	-41.9929	0.0277	58.4615	81.9212	0.486749	-5.86593	0.1386	TcChr37-S	937256	939286	++	intergenic_6966	no_gene_id	#N/A	0
TcChr41-S	118892	119092	118992	118992	118992	118990	0	34.6667	0	-5.11548	-40.4363	0.0292	34.6667	0	-5.11548	-40.4363	0.0292	56.5212	77.123	0.448369	-6.02104	0.1343	TcChr41-S	118607	119462	++	intergenic_8806	no_gene_id	#N/A	0
TcChr40-S	152102	152302	152202	152202	152202	152200	0	34.5	0	-5.10852	-40.4363	0.0292	34.5	0	-5.10852	-40.4363	0.0292	52.0498	78.3973	0.590912	-6.76099	0.1167	TcChr40-S	148022	155599	--	intergenic_8215	no_gene_id	#N/A	2.63922
TcChr22-S	572962	573162	573062	573062	573062	573060	0	63	1.83333	-5.10281	-73.0398	0.0087	63	1.83333	-5.10281	-73.0398	0.0087	37.8352	71.6627	0.921492	-17.1671	0.0198	TcChr22-S	572853	574942	++	intergenic_2535	no_gene_id	#N/A	4.78469
TcChr36-S	622322	622522	622422	622422	622422	622420	0	34.1667	0	-5.09452	-40.4363	0.0292	34.1667	0	-5.09452	-40.4363	0.0292	52.4977	62.0484	0.24114	-0.928058	0.5457	TcChr36-S	620323	622568	-+	TSS_110	no_gene_id	#N/A	0
TcChr18-S	912	1112	1012	1012	1012	1010	0	34	0	-5.08746	-40.4363	0.0292	34	0	-5.08746	-40.4363	0.0292	77.927	92.0758	0.240699	-3.39939	0.248	TcChr18-S	118	2046	-	mRNA	TcCLB.506961.10	retrotransposon hot spot (RHS) protein, putative	#N/A
TcChr20-S	473292	473492	473392	473392	473392	473390	0	34	0.666667	-5.08746	-40.4363	0.0292	34	0.666667	-5.08746	-40.4363	0.0292	79.8408	86.7469	0.119686	-2.83578	0.2874	TcChr20-S	472776	474884	++	intergenic_2114	no_gene_id	#N/A	0
TcChr17-S	480012	480212	480112	480112	480112	480110	0	61.5	1.83333	-5.06805	-69.9603	0.0096	61.5	1.83333	-5.06805	-69.9603	0.0096	41.8503	76.8647	0.877081	-36.5545	0.0034	TcChr17-S	479562	481137	++	intergenic_1378	no_gene_id	#N/A	0
TcChr13-S	403972	404172	404072	404072	404072	404070	0	33.5	0	-5.06609	-38.8919	0.0316	33.5	0	-5.06609	-38.8919	0.0316	47.0362	61.7934	0.393679	-2.18738	0.3486	TcChr13-S	403815	404364	--	intergenic_656	no_gene_id	#N/A	0
TcChr39-S	1052242	1052442	1052342	1052342	1052342	1052340	0	33.3333	0	-5.05889	-38.8919	0.0316	33.3333	0	-5.05889	-38.8919	0.0316	49.0068	69.1636	0.49703	-3.29698	0.2556	TcChr39-S	1049311	1052488	++	intergenic_7752	no_gene_id	#N/A	3.14663
TcChr39-S	1589122	1589322	1589222	1589222	1589222	1589220	0	32.8333	0	-5.03709	-37.36	0.0339	32.8333	0	-5.03709	-37.36	0.0339	64.9083	74.3915	0.196735	-2.58497	0.3081	TcChr39-S	1587563	1589606	--	intergenic_7988	no_gene_id	#N/A	0
TcChr17-S	282392	282592	282492	282492	282492	282490	0	32.8333	0	-5.03709	-37.36	0.0339	32.8333	0	-5.03709	-37.36	0.0339	49.8924	69.9044	0.486564	-2.55119	0.3109	TcChr17-S	281544	282764	--	intergenic_1325	no_gene_id	#N/A	0
TcChr35-S	662802	663002	662902	662902	662902	662900	0	32.8333	0	-5.03709	-37.36	0.0339	32.8333	0	-5.03709	-37.36	0.0339	78.0734	83.2032	0.0918084	-1.6971	0.4068	TcChr35-S	662969	663808	+	mRNA	TcCLB.511705.20	putative prolyl carboxypeptidase, putative	#N/A
TcChr35-S	662802	663002	662902	662902	662902	662900	0	32.8333	0	-5.03709	-37.36	0.0339	32.8333	0	-5.03709	-37.36	0.0339	78.0734	83.2032	0.0918084	-1.6971	0.4068	TcChr35-S	660380	662968	-+	TSS_106	no_gene_id	#N/A	0
TcChr13-S	228102	228302	228202	228202	228202	228200	0	43.1667	1.33333	-5.01681	-49.4933	0.0197	43.1667	1.33333	-5.01681	-49.4933	0.0197	45.2687	75.8373	0.744393	-18.3033	0.0175	TcChr13-S	224113	229792	--	intergenic_587	no_gene_id	#N/A	0
TcChr26-S	115172	115372	115272	115272	115272	115270	0	32.3333	0	-5.01495	-37.36	0.0339	32.3333	0	-5.01495	-37.36	0.0339	42.3481	81.2233	0.939597	-12.3852	0.0425	TcChr26-S	115171	116486	++	intergenic_3211	no_gene_id	#N/A	0
TcChr35-S	1108012	1108212	1108112	1108112	1108112	1108110	0	32.3333	0	-5.01495	-37.36	0.0339	32.3333	0	-5.01495	-37.36	0.0339	32.6419	62.0484	0.92667	-6.16475	0.13	TcChr35-S	1106717	1108276	--	intergenic_6176	no_gene_id	#N/A	72.5
TcChr37-S	242052	242252	242152	242152	242152	242150	0	32.3333	0	-5.01495	-37.36	0.0339	32.3333	0	-5.01495	-37.36	0.0339	45.9715	76.1012	0.727179	-5.23619	0.1602	TcChr37-S	241994	242738	++	intergenic_6669	no_gene_id	#N/A	0
TcChr23-S	14652	14852	14752	14752	14752	14750	0	75.1667	2.33333	-5.00963	-84.3092	0.0064	75.1667	2.33333	-5.00963	-84.3092	0.0064	42.0707	54.2876	0.367808	-1.99178	0.37	TcChr23-S	14337	15980	--	intergenic_2591	no_gene_id	#N/A	12.1655
TcChr21-S	609172	609372	609272	609272	609272	609270	0	32.1667	0	-5.00749	-37.36	0.0339	32.1667	0	-5.00749	-37.36	0.0339	79.0809	86.4217	0.128064	-2.02426	0.3667	TcChr21-S	608929	609406	++	intergenic_2347	no_gene_id	#N/A	0
TcChr16-S	208812	209012	208912	208912	208912	208910	0	48.1667	1.5	-5.005	-54.7939	0.0159	48.1667	1.5	-5.005	-54.7939	0.0159	44.8095	75.3973	0.750709	-20.9838	0.0126	TcChr16-S	208689	209286	++	intergenic_1112	no_gene_id	#N/A	0
TcChr30-S	346982	347182	347082	347082	347082	347080	0	32	0	-5	-37.36	0.0339	32	0	-5	-37.36	0.0339	44.2752	67.4434	0.607178	-3.20863	0.2609	TcChr30-S	346235	348224	++	intergenic_4364	no_gene_id	#N/A	5.02513
TcChr8-S	338482	338682	338582	338582	338582	338580	0	31.8333	0	-4.99247	-35.8411	0.0364	31.8333	0	-4.99247	-35.8411	0.0364	71.4321	84.6496	0.244931	-4.56691	0.186	TcChr8-S	335778	339969	-+	TSS_205	no_gene_id	#N/A	0
TcChr28-S	80702	80902	80802	80802	80802	80800	0	31.6667	1	-4.98489	-35.8411	0.0364	31.6667	1	-4.98489	-35.8411	0.0364	61.1758	79.8617	0.384544	-6.40359	0.124	TcChr28-S	80605	81189	++	intergenic_3793	no_gene_id	#N/A	0
TcChr27-S	481852	482052	481952	481952	481952	481950	0	31.5	0.666667	-4.97728	-35.8411	0.0364	31.5	0.666667	-4.97728	-35.8411	0.0364	46.897	55.597	0.245512	-1.22486	0.4806	TcChr27-S	481930	483120	+	mRNA	TcCLB.511691.10	serine sulfhydrylase	#N/A
TcChr27-S	481852	482052	481952	481952	481952	481950	0	31.5	0.666667	-4.97728	-35.8411	0.0364	31.5	0.666667	-4.97728	-35.8411	0.0364	46.897	55.597	0.245512	-1.22486	0.4806	TcChr27-S	481826	481929	++	intergenic_3662	no_gene_id	#N/A	97.1154
TcChr8-S	220222	220422	220322	220322	220322	220320	0	31.3333	0	-4.96963	-35.8411	0.0364	31.3333	0	-4.96963	-35.8411	0.0364	54.8602	88.3632	0.687686	-12.6281	0.0407	TcChr8-S	212155	221022	+-	TTS_173	no_gene_id	#N/A	3.39423
TcChr34-S	1021442	1021642	1021542	1021542	1021542	1021540	0	31.1667	0.666667	-4.96193	-35.8411	0.0364	31.1667	0.666667	-4.96193	-35.8411	0.0364	59.2576	78.1987	0.400144	-3.73637	0.2279	TcChr34-S	1019217	1026564	-+	TSS_103	no_gene_id	#N/A	0
TcChr34-S	1021562	1021762	1021662	1021662	1021662	1021660	0	31.1667	0	-4.96193	-35.8411	0.0364	31.1667	0	-4.96193	-35.8411	0.0364	59.5371	62.0484	0.0596039	-0.442704	0.7124	TcChr34-S	1019217	1026564	-+	TSS_103	no_gene_id	#N/A	0
TcChr32-S	935012	935212	935112	935112	935112	935110	0	31	0	-4.9542	-35.8411	0.0364	31	0	-4.9542	-35.8411	0.0364	63.3667	76.3704	0.269288	-3.89238	0.219	TcChr32-S	934778	935393	++	intergenic_5144	no_gene_id	#N/A	0
TcChr8-S	196092	196292	196192	196192	196192	196190	0	30.6667	0	-4.9386	-34.3355	0.0392	30.6667	0	-4.9386	-34.3355	0.0392	37.984	71.3074	0.908659	-8.94438	0.0761	TcChr8-S	195237	197469	--	intergenic_9928	no_gene_id	#N/A	0
TcChr31-S	651732	651932	651832	651832	651832	651830	0	30.6667	0	-4.9386	-34.3355	0.0392	30.6667	0	-4.9386	-34.3355	0.0392	85.7109	85.8455	0.00226397	-0.323317	0.7758	TcChr31-S	651306	653041	++	intergenic_4681	no_gene_id	#N/A	0
TcChr15-S	58982	59182	59082	59082	59082	59080	0	49.6667	1.66667	-4.89724	-54.1	0.0164	49.6667	1.66667	-4.89724	-54.1	0.0164	66.4181	79.8946	0.266522	-6.03432	0.1339	TcChr15-S	59075	60091	+	mRNA	TcCLB.511867.170	hypothetical protein, conserved	#N/A
TcChr15-S	58982	59182	59082	59082	59082	59080	0	49.6667	1.66667	-4.89724	-54.1	0.0164	49.6667	1.66667	-4.89724	-54.1	0.0164	66.4181	79.8946	0.266522	-6.03432	0.1339	TcChr15-S	58878	59074	++	intergenic_937	no_gene_id	#N/A	0
TcChr8-S	31322	31522	31422	31422	31422	31420	0	39.6667	1.33333	-4.89482	-43.4788	0.0262	39.6667	1.33333	-4.89482	-43.4788	0.0262	59.1385	74.9305	0.341454	-4.09555	0.2086	TcChr8-S	29894	31532	++	intergenic_9874	no_gene_id	#N/A	0
TcChr1-S	24332	24532	24432	24432	24432	24430	0	29.6667	0	-4.89077	-32.8437	0.041	29.6667	0	-4.89077	-32.8437	0.041	43.1044	77.146	0.839758	-8.80272	0.0788	TcChr1-S	23366	25455	++	intergenic_8	no_gene_id	#N/A	0
TcChr26-S	202542	202742	202642	202642	202642	202640	0	39.5	1.33333	-4.88874	-43.4788	0.0262	39.5	1.33333	-4.88874	-43.4788	0.0262	59.2895	75.1158	0.341338	-4.03362	0.2124	TcChr26-S	201999	204088	++	intergenic_3253	no_gene_id	#N/A	4.78469
TcChr24-S	2062	2262	2162	2162	2162	2160	0	54	1.83333	-4.88042	-59.4072	0.0132	54	1.83333	-4.88042	-59.4072	0.0132	39.2881	72.9708	0.893226	-25.9174	0.0074	TcChr24-S	103	6015	-	mRNA	TcCLB.509919.9	dispersed gene family protein 1 (DGF-1), putative (fragment)	#N/A
TcChr26-S	76092	76292	76192	76192	76192	76190	0	82.1667	2.83333	-4.85798	-88.271	0.0059	82.1667	2.83333	-4.85798	-88.271	0.0059	45.5403	73.7291	0.69509	-30.2505	0.0056	TcChr26-S	74944	76417	++	intergenic_3188	no_gene_id	#N/A	6.78426
TcChr13-S	259042	259242	259142	259142	259142	259140	0	29	0	-4.85798	-32.8437	0.041	29	0	-4.85798	-32.8437	0.041	36.4677	62.0484	0.766773	-4.23466	0.2012	TcChr13-S	259112	259519	+	mRNA	TcCLB.510525.90	histone H2A, putative	#N/A
TcChr13-S	259042	259242	259142	259142	259142	259140	0	29	0	-4.85798	-32.8437	0.041	29	0	-4.85798	-32.8437	0.041	36.4677	62.0484	0.766773	-4.23466	0.2012	TcChr13-S	258758	259111	++	intergenic_601	no_gene_id	#N/A	0
TcChr23-S	150992	151192	151092	151092	151092	151090	0	29	0	-4.85798	-32.8437	0.041	29	0	-4.85798	-32.8437	0.041	49.4145	71.1786	0.526511	-3.70008	0.2298	TcChr23-S	150598	156456	-+	TSS_55	no_gene_id	#N/A	0
TcChr28-S	62742	62942	62842	62842	62842	62840	0	29	0.333333	-4.85798	-32.8437	0.041	29	0.333333	-4.85798	-32.8437	0.041	78.0089	87.6713	0.168466	-2.84085	0.287	TcChr28-S	61864	62975	++	intergenic_3787	no_gene_id	#N/A	0
TcChr20-S	604942	605142	605042	605042	605042	605040	0	29	0	-4.85798	-32.8437	0.041	29	0	-4.85798	-32.8437	0.041	79.5013	83.9668	0.0788413	-1.91279	0.3785	TcChr20-S	603845	606375	--	intergenic_2162	no_gene_id	#N/A	0
TcChr26-S	288012	288212	288112	288112	288112	288110	0	28.5	0	-4.83289	-31.3661	0.0438	28.5	0	-4.83289	-31.3661	0.0438	56.0915	78.6935	0.488464	-11.0576	0.0523	TcChr26-S	285539	289381	--	intergenic_3284	no_gene_id	#N/A	0
TcChr39-S	1122902	1123102	1123002	1123002	1123002	1123000	0	28.5	0	-4.83289	-31.3661	0.0438	28.5	0	-4.83289	-31.3661	0.0438	71.0367	90.2313	0.345065	-6.6419	0.1189	TcChr39-S	1118622	1123721	--	intergenic_7782	no_gene_id	#N/A	0
TcChr24-S	405792	405992	405892	405892	405892	405890	0	28.5	0.333333	-4.83289	-31.3661	0.0438	28.5	0.333333	-4.83289	-31.3661	0.0438	56.9548	65.8001	0.208273	-1.09489	0.506	TcChr24-S	405400	406183	++	intergenic_2922	no_gene_id	#N/A	0
TcChr21-S	324012	324212	324112	324112	324112	324110	0	33	1.16667	-4.822	-36.6859	0.035	33	1.16667	-4.822	-36.6859	0.035	71.9795	83.648	0.216746	-3.34734	0.252	TcChr21-S	323888	327055	++	intergenic_2270	no_gene_id	#N/A	0
TcChr30-S	689832	690032	689932	689932	689932	689930	0	32.8333	1.16667	-4.8147	-35.221	0.0375	32.8333	1.16667	-4.8147	-35.221	0.0375	69.9822	83.2403	0.250295	-5.65435	0.1452	TcChr30-S	689958	691751	-	mRNA	TcCLB.511211.180	hypothetical protein, conserved	#N/A
TcChr30-S	689832	690032	689932	689932	689932	689930	0	32.8333	1.16667	-4.8147	-35.221	0.0375	32.8333	1.16667	-4.8147	-35.221	0.0375	69.9822	83.2403	0.250295	-5.65435	0.1452	TcChr30-S	689651	689957	--	intergenic_4483	no_gene_id	#N/A	0
TcChr40-S	1671462	1671662	1671562	1671562	1671562	1671560	0	27.5	0	-4.78136	-29.9032	0.0485	27.5	0	-4.78136	-29.9032	0.0485	43.9883	62.0484	0.496274	-2.11495	0.3561	TcChr40-S	1671384	1674488	--	intergenic_8679	no_gene_id	#N/A	0
TcChr9-S	257022	257222	257122	257122	257122	257120	0	27.3333	0.666667	-4.77259	-29.9032	0.0485	27.3333	0.666667	-4.77259	-29.9032	0.0485	45.0143	69.5846	0.628383	-9.2076	0.0729	TcChr9-S	256490	262566	++	intergenic_10080	no_gene_id	#N/A	0
TcChr18-S	540472	540672	540572	540572	540572	540570	0	27.3333	0	-4.77259	-29.9032	0.0485	27.3333	0	-4.77259	-29.9032	0.0485	69.7713	86.5078	0.310197	-5.43214	0.1528	TcChr18-S	536822	540818	--	intergenic_1622	no_gene_id	#N/A	0
TcChr27-S	32032	32232	32132	32132	32132	32130	0	27.3333	0	-4.77259	-29.9032	0.0485	27.3333	0	-4.77259	-29.9032	0.0485	62.4834	79.6637	0.350449	-4.46454	0.1908	TcChr27-S	31959	32749	--	intergenic_3469	no_gene_id	#N/A	0
TcChr27-S	689602	689802	689702	689702	689702	689700	0	27.3333	0	-4.77259	-29.9032	0.0485	27.3333	0	-4.77259	-29.9032	0.0485	79.942	88.0882	0.139995	-2.36037	0.3306	TcChr27-S	687530	690410	++	intergenic_3727	no_gene_id	#N/A	13.3287
TcChr26-S	312512	312712	312612	312612	312612	312610	0	27.3333	0	-4.77259	-29.9032	0.0485	27.3333	0	-4.77259	-29.9032	0.0485	88.2935	92.5924	0.0685856	-1.50336	0.4346	TcChr26-S	311819	313306	-	mRNA	TcCLB.505789.10	hypothetical protein, conserved	#N/A
TcChr33-S	950752	950952	950852	950852	950852	950850	0	35.6667	1.33333	-4.74147	-37.6359	0.0338	35.6667	1.33333	-4.74147	-37.6359	0.0338	57.5968	71.7989	0.317973	-2.01844	0.3674	TcChr33-S	950605	951827	++	intergenic_5450	no_gene_id	#N/A	0
TcChr16-S	438402	438602	438502	438502	438502	438500	0	61.3333	2.33333	-4.71621	-63.6803	0.0114	61.3333	2.33333	-4.71621	-63.6803	0.0114	69.9309	82.703	0.242011	-9.44453	0.069	TcChr16-S	437314	438765	++	intergenic_1201	no_gene_id	#N/A	0
TcChr40-S	891612	891812	891712	891712	891712	891710	0	59	2.33333	-4.66025	-60.838	0.0124	59	2.33333	-4.66025	-60.838	0.0124	77.9235	83.6865	0.102935	-2.33618	0.3333	TcChr40-S	891803	893392	+	pseudogenic_transcript	TcCLB.506359.30	gpi mannosyltransferase 2	#N/A
TcChr40-S	891612	891812	891712	891712	891712	891710	0	59	2.33333	-4.66025	-60.838	0.0124	59	2.33333	-4.66025	-60.838	0.0124	77.9235	83.6865	0.102935	-2.33618	0.3333	TcChr40-S	889768	891802	++	intergenic_8442	no_gene_id	#N/A	0
TcChr20-S	378102	378302	378202	378202	378202	378200	0	29	1.16667	-4.63559	-30.9053	0.0455	29	1.16667	-4.63559	-30.9053	0.0455	78.1389	85.0533	0.122328	-2.46491	0.3203	TcChr20-S	378031	379465	++	intergenic_2072	no_gene_id	#N/A	6.96864
TcChr38-S	69272	69472	69372	69372	69372	69370	0	33	1.33333	-4.62936	-34.7845	0.0384	33	1.33333	-4.62936	-34.7845	0.0384	39.4213	50.864	0.36767	-1.87607	0.3826	TcChr38-S	68015	70046	++	intergenic_7109	no_gene_id	#N/A	0
TcChr26-S	78252	78452	78352	78352	78352	78350	0	69.6667	2.83333	-4.6199	-69.6304	0.0096	69.6667	2.83333	-4.6199	-69.6304	0.0096	60.0639	80.6277	0.424778	-8.49055	0.0832	TcChr26-S	78245	78475	++	intergenic_3190	no_gene_id	#N/A	0
TcChr17-S	289082	289282	289182	289182	289182	289180	0	32.3333	1.33333	-4.59991	-33.3774	0.0404	32.3333	1.33333	-4.59991	-33.3774	0.0404	36.4899	59.6354	0.70867	-5.919	0.1372	TcChr17-S	287732	290451	--	intergenic_1328	no_gene_id	#N/A	0
TcChr23-S	64132	64332	64232	64232	64232	64230	0	40.1667	1.66667	-4.59096	-41.1349	0.0286	40.1667	1.66667	-4.59096	-41.1349	0.0286	68.3846	76.7241	0.166009	-1.95439	0.3739	TcChr23-S	62514	64169	-	mRNA	TcCLB.511191.10	tyrosyl-DNA Phosphodiesterase (Tdp1), putative	#N/A
TcChr23-S	64132	64332	64232	64232	64232	64230	0	40.1667	1.66667	-4.59096	-41.1349	0.0286	40.1667	1.66667	-4.59096	-41.1349	0.0286	68.3846	76.7241	0.166009	-1.95439	0.3739	TcChr23-S	64170	64501	--	intergenic_2607	no_gene_id	#N/A	0
TcChr31-S	626372	626572	626472	626472	626472	626470	0	56	2.33333	-4.58496	-56.6286	0.0148	56	2.33333	-4.58496	-56.6286	0.0148	38.4791	62.658	0.703424	-9.35983	0.0707	TcChr31-S	626217	626670	++	intergenic_4673	no_gene_id	#N/A	22.0264
TcChr31-S	646922	647122	647022	647022	647022	647020	0	32	1.33333	-4.58496	-33.3774	0.0404	32	1.33333	-4.58496	-33.3774	0.0404	55.2248	84.6779	0.616669	-10.0249	0.0627	TcChr31-S	645659	647169	++	intergenic_4679	no_gene_id	#N/A	0
TcChr24-S	766382	766582	766482	766482	766482	766480	0	31.3333	1.33333	-4.55459	-31.9833	0.0428	31.3333	1.33333	-4.55459	-31.9833	0.0428	70.8227	83.8512	0.243621	-4.95834	0.1719	TcChr24-S	765510	769331	++	intergenic_2979	no_gene_id	#N/A	0
TcChr18-S	539192	539392	539292	539292	539292	539290	0	31.3333	1.33333	-4.55459	-31.9833	0.0428	31.3333	1.33333	-4.55459	-31.9833	0.0428	80.3113	83.7715	0.0608564	-2.11341	0.3563	TcChr18-S	536822	540818	--	intergenic_1622	no_gene_id	#N/A	0
TcChr16-S	335702	335902	335802	335802	335802	335800	0	54.6667	2.33333	-4.5502	-53.8598	0.0164	54.6667	2.33333	-4.5502	-53.8598	0.0164	84.5865	85.0448	0.00779449	-0.578097	0.6516	TcChr16-S	335556	343214	+	mRNA	TcCLB.504703.20	Basal body protein	#N/A
TcChr12-S	412082	412282	412182	412182	412182	412180	0	42	1.83333	-4.51785	-42.2395	0.0273	42	1.83333	-4.51785	-42.2395	0.0273	62.0124	80.4835	0.376137	-10.5667	0.0575	TcChr12-S	411377	412722	--	intergenic_517	no_gene_id	#N/A	0
TcChr18-S	171102	171302	171202	171202	171202	171200	0	64	2.83333	-4.4975	-62.7284	0.0119	64	2.83333	-4.4975	-62.7284	0.0119	48.0913	68.3432	0.507021	-5.78852	0.1406	TcChr18-S	170539	175599	--	intergenic_1509	no_gene_id	#N/A	0
TcChr29-S	83872	84072	83972	83972	83972	83970	0	29.5	1.33333	-4.46761	-29.2355	0.0499	29.5	1.33333	-4.46761	-29.2355	0.0499	69.7772	84.122	0.269727	-5.64626	0.1454	TcChr29-S	83788	85360	++	intergenic_3997	no_gene_id	#N/A	0
TcChr26-S	425132	425332	425232	425232	425232	425230	0	59	2.66667	-4.46761	-57.5008	0.0141	59	2.66667	-4.46761	-57.5008	0.0141	66.1029	76.6293	0.213182	-4.92422	0.1732	TcChr26-S	424797	425924	++	intergenic_3319	no_gene_id	#N/A	0
TcChr30-S	744512	744712	744612	744612	744612	744610	0	51.3333	2.33333	-4.45943	-49.7657	0.0193	51.3333	2.33333	-4.45943	-49.7657	0.0193	36.5487	47.9964	0.393106	-2.35548	0.3314	TcChr30-S	743090	745450	-	mRNA	TcCLB.508831.140	Nucleoporin NUP140	#N/A
TcChr33-S	176412	176612	176512	176512	176512	176510	0	50.8333	2.33333	-4.44531	-48.4173	0.0205	50.8333	2.33333	-4.44531	-48.4173	0.0205	36.6601	47.3814	0.370111	-2.22448	0.3447	TcChr33-S	176286	176819	--	intergenic_5214	no_gene_id	#N/A	0
TcChr21-S	118092	118292	118192	118192	118192	118190	0	39.5	1.83333	-4.42931	-38.1583	0.0325	39.5	1.83333	-4.42931	-38.1583	0.0325	44.6342	62.4943	0.485574	-3.40007	0.248	TcChr21-S	117186	118614	--	intergenic_2201	no_gene_id	#N/A	0
TcChr12-S	2932	3132	3032	3032	3032	3030	0	38.6667	1.83333	-4.39855	-36.819	0.0346	38.6667	1.83333	-4.39855	-36.819	0.0346	62.6212	79.7347	0.348557	-6.73917	0.1171	TcChr12-S	2767	3269	--	intergenic_388	no_gene_id	#N/A	0
TcChr34-S	1015272	1015472	1015372	1015372	1015372	1015370	0	59.6667	2.83333	-4.39635	-55.9922	0.0154	59.6667	2.83333	-4.39635	-55.9922	0.0154	37.1853	61.9584	0.73657	-7.34293	0.1036	TcChr34-S	1014453	1019216	-	mRNA	TcCLB.509631.140	Flagellar attachment zone protein 1, putative	#N/A
TcChr39-S	89912	90112	90012	90012	90012	90010	0	35	1.66667	-4.39232	-34.2878	0.0393	35	1.66667	-4.39232	-34.2878	0.0393	79.6559	89.7391	0.171955	-3.77193	0.2261	TcChr39-S	89098	93513	--	intergenic_7394	no_gene_id	#N/A	0
TcChr23-S	511627	511827	511727	511727	511727	511720	0	86.8333	4.33333	-4.3247	-78.7803	0.0075	86.8333	4.33333	-4.3247	-78.7803	0.0075	44.8869	73.9904	0.721045	-23.2722	0.009	TcChr23-S	509825	511796	-	mRNA	TcCLB.509101.9	dispersed gene family protein 1 (DGF-1), putative (fragment)	#N/A
TcChr23-S	511627	511827	511727	511727	511727	511720	0	86.8333	4.33333	-4.3247	-78.7803	0.0075	86.8333	4.33333	-4.3247	-78.7803	0.0075	44.8869	73.9904	0.721045	-23.2722	0.009	TcChr23-S	511797	514605	--	intergenic_2761	no_gene_id	#N/A	28.6935
TcChr23-S	348372	348572	348472	348472	348472	348470	0	33	1.66667	-4.30743	-31.63	0.0433	33	1.66667	-4.30743	-31.63	0.0433	82.7698	86.9053	0.0703393	-1.49541	0.4351	TcChr23-S	348159	348730	--	intergenic_2687	no_gene_id	#N/A	0
TcChr14-S	421232	421432	421332	421332	421332	421330	0	32.5	1.66667	-4.2854	-30.3197	0.047	32.5	1.66667	-4.2854	-30.3197	0.047	54.9279	77.1352	0.489851	-6.00768	0.1345	TcChr14-S	420879	421708	--	intergenic_860	no_gene_id	#N/A	0
TcChr17-S	454912	455112	455012	455012	455012	455010	0	44.8333	2.33333	-4.26411	-40.5096	0.029	44.8333	2.33333	-4.26411	-40.5096	0.029	81.8519	88.1737	0.107332	-4.10495	0.208	TcChr17-S	454669	455109	+	mRNA	TcCLB.503751.20	hypothetical protein	#N/A
TcChr17-S	454912	455112	455012	455012	455012	455010	0	44.8333	2.33333	-4.26411	-40.5096	0.029	44.8333	2.33333	-4.26411	-40.5096	0.029	81.8519	88.1737	0.107332	-4.10495	0.208	TcChr17-S	455110	455684	++	intergenic_1369	no_gene_id	#N/A	0
TcChr28-S	121402	121602	121502	121502	121502	121500	0	41	2.16667	-4.24207	-37.963	0.0328	41	2.16667	-4.24207	-37.963	0.0328	68.52	81.5075	0.250408	-6.59655	0.1195	TcChr28-S	120613	123613	++	intergenic_3832	no_gene_id	#N/A	0
TcChr6-S	300002	300202	300102	300102	300102	300100	0	34.6667	1.83333	-4.24101	-31.5743	0.0434	34.6667	1.83333	-4.24101	-31.5743	0.0434	79.5161	85.8071	0.10985	-2.67877	0.2994	TcChr6-S	299102	300810	--	intergenic_9716	no_gene_id	#N/A	0
TcChr21-S	401702	401902	401802	401802	401802	401800	0	34	1.83333	-4.21299	-31.5743	0.0434	34	1.83333	-4.21299	-31.5743	0.0434	49.8514	75.1611	0.592353	-11.6077	0.0482	TcChr21-S	401632	403869	++	intergenic_2295	no_gene_id	#N/A	0
TcChr41-S	2272592	2272792	2272692	2272692	2272692	2272690	0	33.5	1.83333	-4.19162	-30.2928	0.047	33.5	1.83333	-4.19162	-30.2928	0.047	55.7005	79.1915	0.507655	-6.27538	0.1272	TcChr41-S	2272092	2273481	--	intergenic_9515	no_gene_id	#N/A	0
TcChr24-S	408192	408392	408292	408292	408292	408290	0	33.5	1.83333	-4.19162	-30.2928	0.047	33.5	1.83333	-4.19162	-30.2928	0.047	55.7457	79.26	0.507733	-5.81334	0.14	TcChr24-S	407858	409619	++	intergenic_2924	no_gene_id	#N/A	0
TcChr32-S	859492	859692	859592	859592	859592	859590	0	39.3333	2.16667	-4.1822	-35.3974	0.0371	39.3333	2.16667	-4.1822	-35.3974	0.0371	70.7574	79.518	0.1684	-3.11633	0.2664	TcChr32-S	859156	859581	-	mRNA	TcCLB.511731.74	hypothetical protein, conserved	#N/A
TcChr32-S	859492	859692	859592	859592	859592	859590	0	39.3333	2.16667	-4.1822	-35.3974	0.0371	39.3333	2.16667	-4.1822	-35.3974	0.0371	70.7574	79.518	0.1684	-3.11633	0.2664	TcChr32-S	859582	859844	--	intergenic_5102	no_gene_id	#N/A	0
TcChr34-S	449042	449242	449142	449142	449142	449140	0	42.3333	2.33333	-4.18133	-37.9479	0.0328	42.3333	2.33333	-4.18133	-37.9479	0.0328	71.1422	78.5965	0.143759	-3.74067	0.2277	TcChr34-S	448970	450286	--	intergenic_5581	no_gene_id	#N/A	0
TcChr34-S	307182	307382	307282	307282	307282	307280	0	51.3333	2.83333	-4.17932	-45.5938	0.0236	51.3333	2.83333	-4.17932	-45.5938	0.0236	66.5466	80.2186	0.269572	-6.50423	0.1217	TcChr34-S	303833	310033	-	mRNA	TcCLB.503865.20	hypothetical protein, conserved	#N/A
TcChr39-S	1429722	1429922	1429822	1429822	1429822	1429820	0	42	2.33333	-4.16993	-37.9479	0.0328	42	2.33333	-4.16993	-37.9479	0.0328	61.7812	73.9564	0.259508	-5.11758	0.1642	TcChr39-S	1429566	1431269	++	intergenic_7905	no_gene_id	#N/A	0
TcChr12-S	121482	121682	121582	121582	121582	121580	0	41.8333	2.33333	-4.16419	-36.6818	0.035	41.8333	2.33333	-4.16419	-36.6818	0.035	53.6318	78.7441	0.554081	-10.3438	0.0596	TcChr12-S	120088	123805	++	intergenic_416	no_gene_id	#N/A	2.68962
TcChr34-S	506832	507032	506932	506932	506932	506930	0	43.1667	2.5	-4.10992	-37.9762	0.0328	43.1667	2.5	-4.10992	-37.9762	0.0328	79.3667	84.3746	0.0882746	-3.03268	0.2717	TcChr34-S	506690	507044	--	intergenic_5611	no_gene_id	#N/A	0
TcChr30-S	324582	324782	324682	324682	324682	324680	0	40.1667	2.33333	-4.10553	-35.4259	0.0371	40.1667	2.33333	-4.10553	-35.4259	0.0371	65.864	83.2068	0.337211	-8.46175	0.0835	TcChr30-S	323881	325241	++	intergenic_4353	no_gene_id	#N/A	0
TcChr36-S	901782	901982	901882	901882	901882	901880	0	40.1667	2.33333	-4.10553	-35.4259	0.0371	40.1667	2.33333	-4.10553	-35.4259	0.0371	41.9587	61.6888	0.556037	-5.63081	0.1461	TcChr36-S	900785	902201	--	intergenic_6519	no_gene_id	#N/A	0
TcChr8-S	315912	316112	316012	316012	316012	316010	0	40.1667	2.33333	-4.10553	-35.4259	0.0371	40.1667	2.33333	-4.10553	-35.4259	0.0371	66.2667	75.9451	0.196672	-4.22895	0.2015	TcChr8-S	315241	316888	--	intergenic_9978	no_gene_id	#N/A	0
TcChr20-S	252042	252242	252142	252142	252142	252140	0	40.1667	2.33333	-4.10553	-35.4259	0.0371	40.1667	2.33333	-4.10553	-35.4259	0.0371	75.7658	80.5767	0.0888154	-2.05278	0.3637	TcChr20-S	250702	252057	+	mRNA	TcCLB.503611.10	ISWI complex protein	#N/A
TcChr20-S	252042	252242	252142	252142	252142	252140	0	40.1667	2.33333	-4.10553	-35.4259	0.0371	40.1667	2.33333	-4.10553	-35.4259	0.0371	75.7658	80.5767	0.0888154	-2.05278	0.3637	TcChr20-S	252058	252675	++	intergenic_2014	no_gene_id	#N/A	0
TcChr26-S	677382	677582	677482	677482	677482	677480	0	39.6667	2.33333	-4.08746	-34.1805	0.0397	39.6667	2.33333	-4.08746	-34.1805	0.0397	44.0537	77.0463	0.806465	-19.0969	0.0152	TcChr26-S	677068	677597	--	intergenic_3415	no_gene_id	#N/A	0
TcChr6-S	181117	181317	181217	181212	181222	181210	10	84.3333	5.16667	-3.99125	-70.0439	0.0096	84.3333	4.83333	-4.12501	-72.3628	0.0087	36.2095	61.1707	0.756473	-13.6461	0.0347	TcChr6-S	179663	182580	++	intergenic_9674	no_gene_id	#N/A	0
TcChr35-S	475472	475672	475572	475572	475572	475570	0	43.3333	2.83333	-3.9349	-35.7258	0.0365	43.3333	2.83333	-3.9349	-35.7258	0.0365	76.1143	86.6354	0.18679	-5.40911	0.1534	TcChr35-S	475585	476429	++	intergenic_5963	no_gene_id	#N/A	0
TcChr35-S	475472	475672	475572	475572	475572	475570	0	43.3333	2.83333	-3.9349	-35.7258	0.0365	43.3333	2.83333	-3.9349	-35.7258	0.0365	76.1143	86.6354	0.18679	-5.40911	0.1534	TcChr35-S	473026	475584	+	pseudogenic_transcript	TcCLB.507105.100	retrotransposon hot spot protein (RHS, pseudogene), putative	#N/A
TcChr33-S	734952	735152	735052	735052	735052	735050	0	55.1667	3.66667	-3.91126	-44.8162	0.0246	55.1667	3.66667	-3.91126	-44.8162	0.0246	66.9466	85.6207	0.354948	-6.92651	0.113	TcChr33-S	734682	735609	++	intergenic_5383	no_gene_id	#N/A	0
TcChr40-S	1029392	1029592	1029492	1029492	1029492	1029490	0	43.6667	3	-3.8635	-34.7042	0.0385	43.6667	3	-3.8635	-34.7042	0.0385	73.0237	82.8339	0.181855	-3.19479	0.2615	TcChr40-S	1029004	1030142	++	intergenic_8486	no_gene_id	#N/A	0
TcChr29-S	736002	736202	736102	736102	736102	736100	0	85.5	6.16667	-3.79336	-65.0862	0.0109	85.5	6.16667	-3.79336	-65.0862	0.0109	57.4107	75.0008	0.385586	-10.6854	0.0562	TcChr29-S	735109	736227	++	intergenic_4116	no_gene_id	#N/A	0
TcChr6-S	313122	313322	313222	313222	313222	313220	0	60.8333	4.5	-3.75687	-45.7812	0.0235	60.8333	4.5	-3.75687	-45.7812	0.0235	51.6918	77.2879	0.580308	-15.3017	0.0264	TcChr6-S	312998	313822	--	intergenic_9721	no_gene_id	#N/A	0
TcChr37-S	781322	781522	781422	781422	781422	781420	0	75.1667	5.66667	-3.72952	-56.4504	0.015	75.1667	5.66667	-3.72952	-56.4504	0.015	61.8949	83.6497	0.434541	-18.3721	0.0173	TcChr37-S	781148	781565	+-	TTS_94	no_gene_id	#N/A	23.9234
TcChr40-S	1060142	1060342	1060242	1060242	1060242	1060240	0	39	3	-3.70044	-30.0967	0.0478	39	3	-3.70044	-30.0967	0.0478	66.8635	75.9524	0.183876	-3.18046	0.2625	TcChr40-S	1058782	1064052	++	intergenic_8495	no_gene_id	#N/A	1.89717
TcChr26-S	575552	575752	575652	575652	575652	575650	0	53.5	4.16667	-3.68257	-39.6701	0.0302	53.5	4.16667	-3.68257	-39.6701	0.0302	63.1506	77.976	0.304232	-5.79571	0.1403	TcChr26-S	574837	577076	--	intergenic_3378	no_gene_id	#N/A	4.46429
TcChr32-S	780082	780282	780182	780182	780182	780180	0	41.8333	3.33333	-3.64962	-30.5994	0.0462	41.8333	3.33333	-3.64962	-30.5994	0.0462	65.439	76.4434	0.224241	-3.9943	0.2139	TcChr32-S	779972	780473	--	intergenic_5059	no_gene_id	#N/A	0
TcChr40-S	390462	390662	390562	390562	390562	390560	0	41.6667	3.33333	-3.64386	-30.5994	0.0462	41.6667	3.33333	-3.64386	-30.5994	0.0462	55.9322	67.4741	0.270654	-1.62671	0.4175	TcChr40-S	388340	391452	--	intergenic_8289	no_gene_id	#N/A	0
TcChr34-S	674992	675192	675092	675092	675092	675090	0	51.3333	4.16667	-3.62293	-37.4517	0.0339	51.3333	4.16667	-3.62293	-37.4517	0.0339	67.5654	77.7246	0.202087	-5.07962	0.1654	TcChr34-S	674902	676078	++	intergenic_5640	no_gene_id	#N/A	0
TcChr33-S	184542	184742	184642	184642	184642	184640	0	40.5	3.33333	-3.60288	-29.4982	0.0493	40.5	3.33333	-3.60288	-29.4982	0.0493	69.6016	87.1786	0.324854	-8.34882	0.0848	TcChr33-S	184109	184915	++	intergenic_5219	no_gene_id	#N/A	0
TcChr31-S	825652	825852	825752	825752	825752	825750	0	62.3333	5.16667	-3.5927	-44.5723	0.025	62.3333	5.16667	-3.5927	-44.5723	0.025	76.5313	83.3663	0.123415	-3.76465	0.2265	TcChr31-S	825436	825888	++	intergenic_4746	no_gene_id	#N/A	0
TcChr3-S	47702	47902	47802	47802	47802	47800	0	53.5	4.5	-3.57154	-38.0072	0.0328	53.5	4.5	-3.57154	-38.0072	0.0328	65.0729	84.8274	0.382474	-12.2854	0.043	TcChr3-S	46816	49562	-+	TSS_81	no_gene_id	#N/A	0
TcChr31-S	677132	677332	677232	677232	677232	677230	0	65.1667	5.66667	-3.52356	-45.4389	0.0237	65.1667	5.66667	-3.52356	-45.4389	0.0237	48.7695	64.4781	0.40283	-4.57253	0.1856	TcChr31-S	676838	680532	++	intergenic_4688	no_gene_id	#N/A	2.73342
TcChr2-S	135922	136122	136022	136022	136022	136020	0	105	9.16667	-3.51785	-72.007	0.0087	105	9.16667	-3.51785	-72.007	0.0087	45.1238	61.1483	0.438422	-9.50447	0.0681	TcChr2-S	130786	144317	++	intergenic_1900	no_gene_id	#N/A	0
TcChr37-S	87842	88042	87942	87942	87942	87940	0	63.1667	6	-3.39613	-41.8655	0.0279	63.1667	6	-3.39613	-41.8655	0.0279	68.1233	80.8515	0.247125	-6.62188	0.1191	TcChr37-S	87451	88002	+	mRNA	TcCLB.507611.300	RNA-binding protein 14	#N/A
TcChr37-S	87842	88042	87942	87942	87942	87940	0	63.1667	6	-3.39613	-41.8655	0.0279	63.1667	6	-3.39613	-41.8655	0.0279	68.1233	80.8515	0.247125	-6.62188	0.1191	TcChr37-S	88003	88676	++	intergenic_6625	no_gene_id	#N/A	0
TcChr31-S	599232	599432	599332	599332	599332	599330	0	51.3333	5.16667	-3.31259	-33.0191	0.0406	51.3333	5.16667	-3.31259	-33.0191	0.0406	78.512	85.6902	0.126218	-3.40691	0.2475	TcChr31-S	598340	599840	++	intergenic_4665	no_gene_id	#N/A	0
TcChr33-S	687842	688042	687942	687952	687932	687940	20	47.5	5	-3.19114	-29.6682	0.0491	50.6667	6.16667	-3.03847	-28.5215	0.0518	49.8087	83.5169	0.745669	-21.9415	0.0114	TcChr33-S	687041	689229	++	intergenic_5366	no_gene_id	#N/A	0
TcChr12-S	134482	134682	134582	134582	134582	134580	0	217.667	24	-3.18101	-126.162	0.0035	217.667	24	-3.18101	-126.162	0.0035	73.3371	77.8531	0.0862101	-9.01714	0.0755	TcChr12-S	133524	134585	+	mRNA	TcCLB.511571.40	hypothetical protein, conserved	#N/A
TcChr12-S	134482	134682	134582	134582	134582	134580	0	217.667	24	-3.18101	-126.162	0.0035	217.667	24	-3.18101	-126.162	0.0035	73.3371	77.8531	0.0862101	-9.01714	0.0755	TcChr12-S	134586	135554	++	intergenic_421	no_gene_id	#N/A	0
TcChr7-S	74817	75017	74917	74902	74932	74910	30	58	5.5	-3.11548	-38.8076	0.0318	56	5.16667	-3.43812	-38.1582	0.0325	39.2245	44.0883	0.168644	-1.04997	0.517	TcChr7-S	73533	75311	-	mRNA	TcCLB.507907.30	retrotransposon hot spot (RHS) protein, putative	#N/A
TcChr17-S	521302	521502	521402	521402	521402	521400	0	51.5	6	-3.10154	-29.9965	0.048	51.5	6	-3.10154	-29.9965	0.048	62.3529	74.9209	0.264911	-6.51616	0.1213	TcChr17-S	520699	523919	++	intergenic_1390	no_gene_id	#N/A	0
TcChr7-S	328742	328942	328842	328842	328842	328840	0	65.1667	7.66667	-3.08746	-37.6288	0.0338	65.1667	7.66667	-3.08746	-37.6288	0.0338	68.7808	78.4041	0.188922	-7.91519	0.0923	TcChr7-S	327811	329194	++	intergenic_9864	no_gene_id	#N/A	0
TcChr25-S	6277	6477	6377	6382	6372	6370	10	105.667	12.6667	-3.06041	-58.6235	0.0136	105.667	12.6667	-3.06041	-58.6235	0.0136	34.836	42.933	0.301508	-3.92085	0.2179	TcChr25-S	5433	11317	-	pseudogenic_transcript	TcCLB.507725.9	dispersed gene family protein 1 (DGF-1, pseudogene), putative	#N/A
TcChr34-S	830797	830997	830897	830922	830872	830890	50	51	5.33333	-3.04439	-32.373	0.0419	39.3333	2.5	-3.97575	-33.0525	0.0406	75.3362	77.6185	0.0430578	-0.711307	0.6058	TcChr34-S	830393	830981	++	intergenic_5696	no_gene_id	#N/A	0
TcChr34-S	830797	830997	830897	830922	830872	830890	50	51	5.33333	-3.04439	-32.373	0.0419	39.3333	2.5	-3.97575	-33.0525	0.0406	75.3362	77.6185	0.0430578	-0.711307	0.6058	TcChr34-S	830982	839171	+	mRNA	TcCLB.506265.20	hypothetical protein, conserved	#N/A
TcChr41-S	534277	534477	534377	534362	534392	534370	30	57.8333	5.5	-3.01089	-37.7763	0.0333	56	4	-3.80735	-43.9965	0.0255	55.4975	76.9598	0.471682	-10.5452	0.0577	TcChr41-S	534076	535641	--	intergenic_8960	no_gene_id	#N/A	0
TcChr40-S	467162	467362	467262	467262	467262	467260	0	77	9.66667	-2.99377	-42.344	0.0272	77	9.66667	-2.99377	-42.344	0.0272	52.5279	68.2568	0.377887	-7.71487	0.0956	TcChr40-S	467006	467414	++	intergenic_8314	no_gene_id	#N/A	0
TcChr27-S	548512	548712	548612	548592	548632	548610	40	112.667	9.66667	-2.9622	-77.172	0.0079	107.167	6.5	-4.04327	-89.1237	0.0058	40.309	60.361	0.582513	-13.0169	0.0382	TcChr27-S	542684	561645	++	intergenic_3680	no_gene_id	#N/A	1.05474
TcChr38-S	341712	341912	341812	341812	341812	341810	0	259.333	33.5	-2.95257	-134.561	0.0031	259.333	33.5	-2.95257	-134.561	0.0031	49.0443	53.4455	0.123984	-1.96094	0.373	TcChr38-S	341802	342074	+	mRNA	TcCLB.504929.15	casein kinase, delta isoform, putative	#N/A
TcChr38-S	341712	341912	341812	341812	341812	341810	0	259.333	33.5	-2.95257	-134.561	0.0031	259.333	33.5	-2.95257	-134.561	0.0031	49.0443	53.4455	0.123984	-1.96094	0.373	TcChr38-S	341693	341801	++	intergenic_7215	no_gene_id	#N/A	92.6606
TcChr18-S	527967	528167	528067	528062	528072	528060	10	121.833	16	-2.93664	-62.9802	0.0119	121.833	15.8333	-2.94387	-63.4633	0.0116	37.0728	41.2522	0.15411	-1.60681	0.4199	TcChr18-S	527501	531105	--	intergenic_1619	no_gene_id	#N/A	0
TcChr25-S	3572	3772	3672	3682	3662	3670	20	110.667	13.1667	-2.91781	-61.6484	0.0122	108.667	13.1667	-3.04495	-59.7996	0.013	37.5688	56.0343	0.576775	-13.5403	0.0353	TcChr25-S	1385	4342	-	pseudogenic_transcript	TcCLB.506259.30	retrotransposon hot spot protein (RHS, pseudogene), putative	#N/A
TcChr23-S	69162	69362	69262	69252	69272	69260	20	114.833	15.6667	-2.87586	-57.7849	0.014	114.833	15.5	-2.8892	-58.2474	0.0139	68.7104	83.4566	0.280498	-18.2956	0.0175	TcChr23-S	66401	72091	-+	TSS_54	no_gene_id	#N/A	1.75716
TcChr39-S	876142	876342	876242	876242	876242	876240	0	58.5	8	-2.87036	-30.2721	0.0471	58.5	8	-2.87036	-30.2721	0.0471	54.8855	66.4223	0.275244	-3.56976	0.2367	TcChr39-S	875903	876816	--	intergenic_7689	no_gene_id	#N/A	0
TcChr21-S	17572	17772	17672	17672	17672	17670	0	58.5	8	-2.87036	-30.2721	0.0471	58.5	8	-2.87036	-30.2721	0.0471	55.1788	76.0484	0.462805	-15.1753	0.0273	TcChr21-S	17414	20467	++	intergenic_2182	no_gene_id	#N/A	0
TcChr17-S	415872	416072	415972	415972	415972	415970	0	73	10.1667	-2.84405	-37.3405	0.034	73	10.1667	-2.84405	-37.3405	0.034	82.8381	87.5855	0.0803985	-2.96113	0.2776	TcChr17-S	416045	416980	+	mRNA	TcCLB.506519.70	hypothetical protein	#N/A
TcChr17-S	415872	416072	415972	415972	415972	415970	0	73	10.1667	-2.84405	-37.3405	0.034	73	10.1667	-2.84405	-37.3405	0.034	82.8381	87.5855	0.0803985	-2.96113	0.2776	TcChr17-S	415849	416044	++	intergenic_1355	no_gene_id	#N/A	0
TcChr34-S	418562	418762	418662	418662	418662	418660	0	78.6667	11.3333	-2.79518	-38.5132	0.0321	78.6667	11.3333	-2.79518	-38.5132	0.0321	75.7991	84.6864	0.159949	-7.09679	0.1099	TcChr34-S	417310	418677	-	mRNA	TcCLB.504057.80	Present in the outer mitochondrial membrane proteome 28	#N/A
TcChr34-S	418562	418762	418662	418662	418662	418660	0	78.6667	11.3333	-2.79518	-38.5132	0.0321	78.6667	11.3333	-2.79518	-38.5132	0.0321	75.7991	84.6864	0.159949	-7.09679	0.1099	TcChr34-S	418678	419498	--	intergenic_5565	no_gene_id	#N/A	0
TcChr31-S	631052	631252	631152	631152	631152	631150	0	90.8333	13.1667	-2.78633	-43.9099	0.0258	90.8333	13.1667	-2.78633	-43.9099	0.0258	45.9475	67.0782	0.545856	-19.4318	0.0147	TcChr31-S	631132	632007	+	mRNA	TcCLB.510773.110	hypothetical protein, conserved	#N/A
TcChr31-S	631052	631252	631152	631152	631152	631150	0	90.8333	13.1667	-2.78633	-43.9099	0.0258	90.8333	13.1667	-2.78633	-43.9099	0.0258	45.9475	67.0782	0.545856	-19.4318	0.0147	TcChr31-S	629455	631131	++	intergenic_4674	no_gene_id	#N/A	0
TcChr35-S	810252	810452	810352	810352	810352	810350	0	107.167	15.6667	-2.77409	-51.8013	0.0175	107.167	15.6667	-2.77409	-51.8013	0.0175	35.1577	43.1782	0.296463	-4.12997	0.2066	TcChr35-S	809565	810398	+	mRNA	TcCLB.503989.60	protein phosphatase 2C, putative (fragment)	#N/A
TcChr35-S	810252	810452	810352	810352	810352	810350	0	107.167	15.6667	-2.77409	-51.8013	0.0175	107.167	15.6667	-2.77409	-51.8013	0.0175	35.1577	43.1782	0.296463	-4.12997	0.2066	TcChr35-S	810399	810500	++	intergenic_6106	no_gene_id	#N/A	99.0196
TcChr19-S	103882	104082	103982	103982	103982	103980	0	70.5	10.3333	-2.77032	-34.3392	0.0392	70.5	10.3333	-2.77032	-34.3392	0.0392	69.2042	79.4523	0.199229	-5.78128	0.1409	TcChr19-S	104012	106204	-	pseudogenic_transcript	TcCLB.510853.73	retrotransposon hot spot protein (pseudogene), putative	#N/A
TcChr19-S	103882	104082	103982	103982	103982	103980	0	70.5	10.3333	-2.77032	-34.3392	0.0392	70.5	10.3333	-2.77032	-34.3392	0.0392	69.2042	79.4523	0.199229	-5.78128	0.1409	TcChr19-S	97861	104011	--	intergenic_1686	no_gene_id	#N/A	0
TcChr31-S	553987	554187	554087	554102	554072	554080	30	171.167	17.8333	-2.75039	-103.815	0.0047	162.333	18.1667	-3.15959	-93.8789	0.0055	34.8631	53.0952	0.606879	-24.1169	0.008	TcChr31-S	526327	564274	++	intergenic_4655	no_gene_id	#N/A	70.2962
TcChr10-S	54642	54842	54742	54742	54742	54740	0	88.1667	13.1667	-2.74334	-42.234	0.0273	88.1667	13.1667	-2.74334	-42.234	0.0273	58.0704	76.506	0.397771	-15.4752	0.0258	TcChr10-S	54621	55122	--	intergenic_32	no_gene_id	#N/A	0
TcChr8-S	368067	368267	368167	368162	368172	368160	10	88	13.1667	-2.74061	-42.234	0.0273	88	12.6667	-2.79647	-43.5161	0.0262	32.1931	36.585	0.184499	-1.69649	0.4068	TcChr8-S	367800	369338	+	mRNA	TcCLB.507211.40	inosine-5'-monophosphate dehydrogenase, putative	#N/A
TcChr32-S	698982	699182	699082	699082	699082	699080	0	81.8333	12.5	-2.71076	-38.0884	0.0328	81.8333	12.5	-2.71076	-38.0884	0.0328	44.874	64.0994	0.514429	-11.66	0.0478	TcChr32-S	698805	699685	--	intergenic_5012	no_gene_id	#N/A	0
TcChr4-S	89592	89792	89692	89692	89692	89690	0	107.667	16.5	-2.70603	-49.7285	0.0195	107.667	16.5	-2.70603	-49.7285	0.0195	59.8531	79.4125	0.407941	-22.1415	0.0113	TcChr4-S	87595	89724	-	mRNA	TcCLB.510105.40	cullin-like protein, putative	#N/A
TcChr4-S	89592	89792	89692	89692	89692	89690	0	107.667	16.5	-2.70603	-49.7285	0.0195	107.667	16.5	-2.70603	-49.7285	0.0195	59.8531	79.4125	0.407941	-22.1415	0.0113	TcChr4-S	89725	90148	--	intergenic_8130	no_gene_id	#N/A	0
TcChr6-S	363537	363737	363637	363652	363622	363630	30	57.1667	6.16667	-2.67929	-35.1785	0.0376	45.8333	6.16667	-2.89383	-24.0155	0.0679	32.5861	43.1161	0.40397	-3.33305	0.2534	TcChr6-S	361318	365808	+	mRNA	TcCLB.506129.50	trans-sialidase, Group IV, putative	#N/A
TcChr28-S	127012	127212	127112	127122	127102	127110	20	81.3333	11.3333	-2.66408	-41.0781	0.0286	83.5	11.3333	-2.8812	-42.8143	0.0268	41.6456	39.4054	-0.0797694	-0.625537	0.6345	TcChr28-S	126077	127358	++	intergenic_3833	no_gene_id	#N/A	0
TcChr16-S	276792	276992	276892	276892	276892	276890	0	71.8333	11.3333	-2.66408	-32.7222	0.0414	71.8333	11.3333	-2.66408	-32.7222	0.0414	64.7433	76.4913	0.240566	-8.66799	0.0809	TcChr16-S	276630	280662	++	intergenic_1147	no_gene_id	#N/A	51.6489
TcChr39-S	963067	963267	963167	963152	963182	963160	30	84.5	11.3333	-2.66073	-43.6901	0.0261	81.3333	10.8333	-2.90837	-42.4708	0.0272	58.3275	59.4833	0.0283074	-0.456722	0.7062	TcChr39-S	962697	966382	--	intergenic_7723	no_gene_id	#N/A	0
TcChr4-S	101252	101452	101352	101352	101352	101350	0	70.6667	11.5	-2.6194	-31.5391	0.0434	70.6667	11.5	-2.6194	-31.5391	0.0434	60.6178	74.8054	0.303401	-11.9344	0.0458	TcChr4-S	100562	101468	--	intergenic_8135	no_gene_id	#N/A	0
TcChr37-S	727512	727712	727612	727612	727612	727610	0	311.5	51.3333	-2.60126	-132.894	0.0032	311.5	51.3333	-2.60126	-132.894	0.0032	58.604	70.0146	0.256655	-20.7845	0.0131	TcChr37-S	726282	729635	-	mRNA	TcCLB.504625.70	kinetoplast DNA-associated protein, putative	#N/A
TcChr37-S	360882	361082	360982	360982	360982	360980	0	75.8333	12.5	-2.6009	-33.2622	0.0405	75.8333	12.5	-2.6009	-33.2622	0.0405	56.6744	70.8419	0.321904	-10.617	0.057	TcChr37-S	360862	361895	++	intergenic_6720	no_gene_id	#N/A	0
TcChr33-S	56097	56297	56197	56202	56192	56190	10	78	13.1667	-2.57886	-34.1534	0.0397	78.6667	13.1667	-2.57886	-34.1534	0.0397	43.3466	52.4823	0.275913	-3.65197	0.2322	TcChr33-S	56021	56343	--	intergenic_5165	no_gene_id	#N/A	0
TcChr40-S	1689912	1690112	1690012	1690022	1690002	1690010	20	70	11.5	-2.54969	-31.5391	0.0434	71.1667	11.5	-2.62957	-32.3369	0.0421	35.9887	38.621	0.101843	-0.788323	0.5808	TcChr40-S	1689294	1690150	--	intergenic_8681	no_gene_id	#N/A	11.6686
TcChr39-S	398582	398782	398682	398682	398682	398680	0	70	12	-2.54432	-30.4404	0.0465	70	12	-2.54432	-30.4404	0.0465	76.4226	79.8022	0.0624292	-1.68313	0.4084	TcChr39-S	398581	398907	--	intergenic_7511	no_gene_id	#N/A	0
TcChr40-S	950897	951097	950997	951012	950982	950990	30	70.5	11	-2.52925	-32.6962	0.0414	70.1667	8.16667	-3.10297	-40.669	0.0288	44.8892	65.8002	0.551723	-14.4946	0.0308	TcChr40-S	949889	952049	++	intergenic_8459	no_gene_id	#N/A	0
TcChr18-S	350262	350462	350362	350362	350362	350360	0	82.1667	14.3333	-2.51918	-34.7631	0.0385	82.1667	14.3333	-2.51918	-34.7631	0.0385	60.5625	74.9622	0.307738	-11.7188	0.0472	TcChr18-S	348182	353551	-+	TSS_24	no_gene_id	#N/A	0
TcChr13-S	267432	267632	267532	267562	267502	267530	60	64.3333	6.66667	-2.51096	-40.2114	0.0293	46.3333	9	-2.36405	-18.3822	0.1007	60.0038	70.9898	0.242557	-4.29021	0.1989	TcChr13-S	266439	268213	++	intergenic_607	no_gene_id	#N/A	5.6338
TcChr35-S	920372	920572	920472	920452	920492	920470	40	53.3333	5.16667	-2.48875	-35.051	0.0379	44.1667	5	-3.14296	-26.7458	0.057	38.3691	58.5808	0.610485	-8.1973	0.0872	TcChr35-S	919435	920734	--	intergenic_6155	no_gene_id	#N/A	0
TcChr40-S	1168542	1168742	1168642	1168642	1168642	1168640	0	87.6667	15.6667	-2.48433	-35.8304	0.0365	87.6667	15.6667	-2.48433	-35.8304	0.0365	46.6855	65.4791	0.488061	-12.5174	0.0416	TcChr40-S	1168420	1171385	--	intergenic_8535	no_gene_id	#N/A	0
TcChr35-S	664262	664462	664362	664362	664362	664360	0	76.1667	13.6667	-2.4785	-31.5678	0.0434	76.1667	13.6667	-2.4785	-31.5678	0.0434	62.7447	73.5096	0.228439	-7.1661	0.1087	TcChr35-S	663918	664631	+	mRNA	TcCLB.511707.10	hypothetical protein	#N/A
TcChr27-S	647832	648032	647932	647932	647932	647930	0	88	15.8333	-2.47454	-36.2483	0.036	88	15.8333	-2.47454	-36.2483	0.036	69.6747	78.4818	0.171725	-8.58495	0.0822	TcChr27-S	647749	648602	++	intergenic_3715	no_gene_id	#N/A	0
TcChr29-S	747742	747942	747842	747842	747842	747840	0	98	17.8333	-2.45821	-39.7578	0.0302	98	17.8333	-2.45821	-39.7578	0.0302	68.9777	75.6512	0.133233	-4.44544	0.1916	TcChr29-S	747638	747940	+	mRNA	TcCLB.508209.90	10 kDa heat shock protein, putative	#N/A
TcChr29-S	747742	747942	747842	747842	747842	747840	0	98	17.8333	-2.45821	-39.7578	0.0302	98	17.8333	-2.45821	-39.7578	0.0302	68.9777	75.6512	0.133233	-4.44544	0.1916	TcChr29-S	747941	748308	++	intergenic_4123	no_gene_id	#N/A	0
TcChr38-S	1126077	1126277	1126177	1126162	1126192	1126170	30	86.5	13.1667	-2.44441	-40.5774	0.029	85.3333	9.16667	-3.21864	-51.5669	0.0177	57.9802	50.8287	-0.189917	-1.82897	0.3902	TcChr38-S	1126037	1126484	++	intergenic_7306	no_gene_id	#N/A	0
TcChr31-S	279862	280062	279962	279962	279962	279960	0	211.333	38.8333	-2.44415	-82.5416	0.0068	211.333	38.8333	-2.44415	-82.5416	0.0068	51.4273	67.4202	0.390647	-21.0604	0.0124	TcChr31-S	279659	281947	+	mRNA	TcCLB.509705.10	cellulosomal scaffoldin anchoring protein, putative	#N/A
TcChr39-S	390557	390757	390657	390652	390662	390650	10	244.333	45.3333	-2.43414	-94.3147	0.0055	244.333	44.8333	-2.44621	-95.2787	0.0055	36.7879	37.6652	0.0339977	-0.601192	0.6426	TcChr39-S	388628	390952	-	pseudogenic_transcript	TcCLB.506365.20	retrotransposon hot spot protein (RHS, pseudogene), putative	#N/A
TcChr25-S	29627	29827	29727	29722	29732	29720	10	111.5	20.6667	-2.43167	-43.8731	0.0258	111.5	19.6667	-2.50322	-45.8559	0.0235	32.7113	39.8194	0.283682	-4.26722	0.1999	TcChr25-S	26193	36623	-	pseudogenic_transcript	TcCLB.507229.20	dispersed gene family protein 1 (DGF-1, pseudogene), putative	#N/A
TcChr26-S	672552	672752	672652	672662	672642	672650	20	165.5	30.6667	-2.42334	-64.3981	0.0113	169.333	30.6667	-2.46512	-67.3601	0.0104	38.7269	60.1883	0.636145	-35.8856	0.0038	TcChr26-S	672357	673655	--	intergenic_3413	no_gene_id	#N/A	7.69823
TcChr40-S	151722	151922	151822	151832	151812	151820	20	87.5	16.3333	-2.4132	-34.5234	0.0388	88	16	-2.45943	-35.9149	0.0363	38.5799	60.4459	0.647795	-24.2306	0.0079	TcChr40-S	148022	155599	--	intergenic_8215	no_gene_id	#N/A	2.63922
TcChr29-S	669152	669352	669252	669252	669252	669250	0	85.6667	16.1667	-2.40571	-33.375	0.0404	85.6667	16.1667	-2.40571	-33.375	0.0404	46.2486	54.6127	0.239826	-4.0363	0.2122	TcChr29-S	668584	669515	++	intergenic_4086	no_gene_id	#N/A	0
TcChr40-S	621262	621462	621362	621362	621362	621360	0	99.6667	19.1667	-2.37851	-37.9482	0.0328	99.6667	19.1667	-2.37851	-37.9482	0.0328	58.2977	70.6224	0.276688	-8.69204	0.0805	TcChr40-S	621242	621580	++	intergenic_8359	no_gene_id	#N/A	0
TcChr41-S	12382	12582	12482	12482	12482	12480	0	81.1667	15.6667	-2.37319	-31.4023	0.0435	81.1667	15.6667	-2.37319	-31.4023	0.0435	35.1807	37.5489	0.0939842	-0.863971	0.5622	TcChr41-S	12313	14985	--	intergenic_8768	no_gene_id	#N/A	7.48223
TcChr39-S	552312	552512	552412	552412	552412	552410	0	81.1667	15.8333	-2.35792	-31.0968	0.0448	81.1667	15.8333	-2.35792	-31.0968	0.0448	65.1782	76.6989	0.234816	-8.91114	0.0768	TcChr39-S	551387	556967	++	intergenic_7565	no_gene_id	#N/A	0
TcChr40-S	1026054	1026254	1026154	1026152	1026157	1026150	5	219.5	43.8333	-2.32412	-79.1024	0.0074	219.5	43.8333	-2.32412	-79.1024	0.0074	29.1374	30.4704	0.0645331	-0.937003	0.543	TcChr40-S	1026197	1026354	++	intergenic_8484	no_gene_id	#N/A	63.2911
TcChr40-S	1026054	1026254	1026154	1026152	1026157	1026150	5	219.5	43.8333	-2.32412	-79.1024	0.0074	219.5	43.8333	-2.32412	-79.1024	0.0074	29.1374	30.4704	0.0645331	-0.937003	0.543	TcChr40-S	1015775	1026196	+	pseudogenic_transcript	TcCLB.509805.260	dispersed gene family protein 1 (DGF-1, pseudogene), putative	#N/A
TcChr27-S	547952	548152	548052	548052	548052	548050	0	93	18.6667	-2.31677	-34.5682	0.0388	93	18.6667	-2.31677	-34.5682	0.0388	49.1908	57.4216	0.223203	-3.28281	0.2567	TcChr27-S	542684	561645	++	intergenic_3680	no_gene_id	#N/A	1.05474
TcChr41-S	2240262	2240462	2240362	2240362	2240362	2240360	0	149.5	30.1667	-2.30912	-53.8324	0.0164	149.5	30.1667	-2.30912	-53.8324	0.0164	56.0985	70.716	0.334075	-21.4165	0.0121	TcChr41-S	2239755	2240574	--	intergenic_9500	no_gene_id	#N/A	0
TcChr41-S	526022	526222	526122	526122	526122	526120	0	93.5	19.6667	-2.24921	-32.8664	0.0409	93.5	19.6667	-2.24921	-32.8664	0.0409	56.5184	71.3736	0.336668	-9.45376	0.0689	TcChr41-S	525693	526175	+	mRNA	TcCLB.511559.10	Present in the outer mitochondrial membrane proteome 17 (fragment)	#N/A
TcChr41-S	526022	526222	526122	526122	526122	526120	0	93.5	19.6667	-2.24921	-32.8664	0.0409	93.5	19.6667	-2.24921	-32.8664	0.0409	56.5184	71.3736	0.336668	-9.45376	0.0689	TcChr41-S	526176	526466	+-	TTS_130	no_gene_id	#N/A	0
TcChr9-S	104457	104657	104557	104542	104572	104550	30	93.6667	15.8333	-2.24393	-40.0739	0.0296	93.5	15	-2.64	-41.9237	0.0277	30.3759	47.1683	0.634891	-17.0928	0.0199	TcChr9-S	104395	104961	--	intergenic_10025	no_gene_id	#N/A	17.6367
TcChr38-S	96797	96997	96897	96892	96902	96890	10	79	16	-2.23522	-29.3786	0.0493	79	16	-2.30378	-29.3786	0.0493	39.6234	39.7524	0.00468934	-0.32964	0.7723	TcChr38-S	95795	100102	+	mRNA	TcCLB.503453.70	hypothetical protein, conserved	#N/A
TcChr36-S	647132	647332	647232	647262	647202	647230	60	54.6667	6.16667	-2.23349	-32.2785	0.0422	43.8333	0	-5.45396	-54.8491	0.0158	75.9441	88.9752	0.228465	-10.9251	0.0538	TcChr36-S	647111	648030	++	intergenic_6406	no_gene_id	#N/A	0
TcChr26-S	39502	39702	39602	39602	39602	39600	0	268.333	57.1667	-2.23078	-90.4448	0.0057	268.333	57.1667	-2.23078	-90.4448	0.0057	69.7577	78.1272	0.163472	-15.6951	0.025	TcChr26-S	38190	40865	-	pseudogenic_transcript	TcCLB.504241.80	trans-sialidase (pseudogene), putative	#N/A
TcChr19-S	65472	65672	65572	65572	65572	65570	0	130.333	28	-2.21871	-44.4072	0.0252	130.333	28	-2.21871	-44.4072	0.0252	66.053	74.6178	0.175896	-9.43695	0.0692	TcChr19-S	64983	67187	-	pseudogenic_transcript	TcCLB.510849.20	trans-sialidase (pseudogene), putative	#N/A
TcChr31-S	796442	796642	796542	796542	796542	796540	0	145	31.1667	-2.21798	-49.4235	0.0197	145	31.1667	-2.21798	-49.4235	0.0197	71.3774	75.3838	0.0787875	-3.53781	0.2389	TcChr31-S	796541	798034	+	mRNA	TcCLB.508555.20	hypothetical protein, conserved	#N/A
TcChr31-S	796442	796642	796542	796542	796542	796540	0	145	31.1667	-2.21798	-49.4235	0.0197	145	31.1667	-2.21798	-49.4235	0.0197	71.3774	75.3838	0.0787875	-3.53781	0.2389	TcChr31-S	795906	796540	++	intergenic_4736	no_gene_id	#N/A	0
TcChr19-S	14172	14372	14272	14272	14272	14270	0	141.833	30.6667	-2.20945	-47.5377	0.0216	141.833	30.6667	-2.20945	-47.5377	0.0216	64.7737	78.9666	0.285834	-16.1542	0.0237	TcChr19-S	9970	14382	-	mRNA	TcCLB.509511.10	dispersed gene family protein 1 (DGF-1), putative	#N/A
TcChr23-S	503542	503742	503642	503642	503642	503640	0	143.333	31.3333	-2.1936	-47.8217	0.021	143.333	31.3333	-2.1936	-47.8217	0.021	39.0611	60.0415	0.620227	-34.3389	0.0042	TcChr23-S	501763	504459	-	mRNA	TcCLB.511625.130	trans-sialidase, Group V, putative	#N/A
TcChr29-S	484122	484322	484222	484242	484202	484220	40	102.833	20.6667	-2.19046	-37.4024	0.0339	85.1667	17.5	-2.28293	-30.986	0.0453	78.8025	75.2892	-0.0657975	-1.52201	0.4322	TcChr29-S	483934	484755	--	intergenic_4032	no_gene_id	#N/A	0
TcChr6-S	231632	231832	231732	231732	231732	231730	0	140.333	30.8333	-2.18629	-46.6111	0.0225	140.333	30.8333	-2.18629	-46.6111	0.0225	49.6506	64.3232	0.373527	-18.3176	0.0175	TcChr6-S	231407	231964	--	intergenic_9694	no_gene_id	#N/A	0
TcChr18-S	367967	368167	368067	368072	368062	368060	10	1024.5	179.667	-2.18413	-409.86	0.0008	816.5	179.667	-2.18413	-262.343	0.0012	40.3627	45.5614	0.174792	-12.1347	0.0442	TcChr18-S	367225	368221	++	intergenic_1572	no_gene_id	#N/A	10.0301
TcChr13-S	379952	380152	380052	380052	380052	380050	0	232.833	51.3333	-2.18133	-75.6495	0.0082	232.833	51.3333	-2.18133	-75.6495	0.0082	74.7475	83.7244	0.163623	-9.3968	0.0698	TcChr13-S	372612	381908	-	pseudogenic_transcript	TcCLB.510533.210	Flagellar attachment zone protein 10	#N/A
TcChr28-S	91272	91472	91372	91372	91372	91370	0	95.6667	21.8333	-2.13148	-30.8126	0.0456	95.6667	21.8333	-2.13148	-30.8126	0.0456	56.0427	67.4502	0.267295	-6.71563	0.1172	TcChr28-S	91093	91654	++	intergenic_3796	no_gene_id	#N/A	0
TcChr13-S	379657	379857	379757	379772	379742	379750	30	115.333	6.83333	-2.12626	-96.6548	0.0055	87	7	-3.63559	-62.9042	0.0119	82.1486	89.58	0.12494	-2.77412	0.2923	TcChr13-S	372612	381908	-	pseudogenic_transcript	TcCLB.510533.210	Flagellar attachment zone protein 10	#N/A
TcChr27-S	249012	249212	249112	249112	249112	249110	0	205.5	47.5	-2.11314	-63.8653	0.0114	205.5	47.5	-2.11314	-63.8653	0.0114	76.6541	78.6126	0.0363977	-4.27697	0.1995	TcChr27-S	247484	249758	--	intergenic_3549	no_gene_id	#N/A	0
TcChr13-S	235632	235832	235732	235732	235732	235730	0	99.5	23	-2.11306	-31.6741	0.0433	99.5	23	-2.11306	-31.6741	0.0433	66.5985	76.8099	0.205804	-11.0004	0.0528	TcChr13-S	231119	235925	--	intergenic_588	no_gene_id	#N/A	0
TcChr39-S	342307	342507	342407	342432	342382	342400	50	92	18.8333	-2.10463	-33.5774	0.0402	78.3333	15.5	-2.33736	-29.5538	0.0493	64.4944	68.2842	0.0823783	-1.4234	0.4456	TcChr39-S	341910	344723	++	intergenic_7492	no_gene_id	#N/A	0
TcChr31-S	288487	288687	288587	288592	288582	288580	10	154.5	35	-2.07039	-49.4399	0.0197	147	35	-2.07039	-44.9698	0.0244	34.3536	40.7269	0.245519	-4.52756	0.1878	TcChr31-S	287675	290326	++	intergenic_4581	no_gene_id	#N/A	3.77074
TcChr35-S	622322	622522	622422	622422	622422	622420	0	286.667	68.8333	-2.05819	-84.725	0.0064	286.667	68.8333	-2.05819	-84.725	0.0064	70.3887	78.7464	0.161869	-12.7108	0.0405	TcChr35-S	622159	622558	++	intergenic_6033	no_gene_id	#N/A	0
TcChr35-S	622322	622522	622422	622422	622422	622420	0	286.667	68.8333	-2.05819	-84.725	0.0064	286.667	68.8333	-2.05819	-84.725	0.0064	70.3887	78.7464	0.161869	-12.7108	0.0405	TcChr35-S	620622	624527	+	mRNA	TcCLB.509269.4	Tb-291 membrane associated protein, putative	#N/A
TcChr35-S	622322	622522	622422	622422	622422	622420	0	286.667	68.8333	-2.05819	-84.725	0.0064	286.667	68.8333	-2.05819	-84.725	0.0064	70.3887	78.7464	0.161869	-12.7108	0.0405	TcChr35-S	621793	624528	++	intergenic_6031	no_gene_id	#N/A	0.0365497
TcChr36-S	620662	620862	620762	620762	620762	620760	0	121.167	29.1667	-2.0546	-36.8281	0.0345	121.167	29.1667	-2.0546	-36.8281	0.0345	77.2043	78.8072	0.0296451	-1.25962	0.473	TcChr36-S	620323	622568	-+	TSS_110	no_gene_id	#N/A	0
TcChr18-S	201372	201572	201472	201472	201472	201470	0	170.5	41.6667	-2.03281	-50.0853	0.0188	170.5	41.6667	-2.03281	-50.0853	0.0188	31.6684	34.346	0.1171	-1.7198	0.4044	TcChr18-S	197949	201983	+	pseudogenic_transcript	TcCLB.511593.40	trans-sialidase (pseudogene), putative	#N/A
TcChr19-S	403502	403702	403602	403602	403602	403600	0	98.1667	24	-2.0322	-29.6334	0.0491	98.1667	24	-2.0322	-29.6334	0.0491	35.8841	55.092	0.618498	-22.8584	0.0097	TcChr19-S	403022	404185	++	intergenic_1779	no_gene_id	#N/A	0
TcChr41-S	593472	593672	593572	593572	593572	593570	0	98	24.1667	-2.01976	-29.4073	0.0493	98	24.1667	-2.01976	-29.4073	0.0493	76.4456	80.4055	0.0728613	-3.38148	0.2487	TcChr41-S	593498	593570	+	tRNA	TcCLB.506603.60	tRNA-Phe:anticodon GAA	#N/A
TcChr41-S	593472	593672	593572	593572	593572	593570	0	98	24.1667	-2.01976	-29.4073	0.0493	98	24.1667	-2.01976	-29.4073	0.0493	76.4456	80.4055	0.0728613	-3.38148	0.2487	TcChr41-S	593163	593497	-+	TSS_158	no_gene_id	#N/A	29.8507
TcChr41-S	593472	593672	593572	593572	593572	593570	0	98	24.1667	-2.01976	-29.4073	0.0493	98	24.1667	-2.01976	-29.4073	0.0493	76.4456	80.4055	0.0728613	-3.38148	0.2487	TcChr41-S	593571	594423	+-	TTS_131	no_gene_id	#N/A	0
TcChr15-S	397572	397772	397672	397692	397652	397670	40	1007.17	246.5	-2.01117	-287.601	0.001	999.333	244.5	-2.03113	-285.389	0.001	42.8752	39.7992	-0.107403	-5.84051	0.1396	TcChr15-S	396321	397913	++	intergenic_1031	no_gene_id	#N/A	6.27746
TcChr9-S	135842	136042	135942	135942	135942	135940	0	158.5	39.3333	-2.01066	-45.8624	0.0235	158.5	39.3333	-2.01066	-45.8624	0.0235	66.1907	79.6213	0.266526	-24.8379	0.0076	TcChr9-S	135474	136274	-	mRNA	TcCLB.511421.90	hypothetical protein, conserved	#N/A
TcChr28-S	408547	408747	408647	408652	408642	408640	10	205	50.6667	-2.00119	-59.4579	0.0132	202.833	50.6667	-2.00119	-57.6348	0.014	34.8743	31.2484	-0.158381	-2.6981	0.2976	TcChr28-S	407755	408870	++	intergenic_3921	no_gene_id	#N/A	0
TcChr41-S	341422	341622	341522	341502	341542	341520	40	163.833	39.3333	-1.99694	-48.9403	0.0201	160.667	33.5	-2.26184	-55.7965	0.0154	55.3657	72.185	0.382706	-24.8445	0.0076	TcChr41-S	339421	342240	-	pseudogenic_transcript	TcCLB.507985.20	retrotransposon hot spot protein (RHS, pseudogene), putative	#N/A
TcChr23-S	487612	487812	487712	487712	487712	487710	0	329	82.8333	-1.9898	-92.2923	0.0055	329	82.8333	-1.9898	-92.2923	0.0055	70.9504	78.0505	0.137596	-15.1392	0.0273	TcChr23-S	486639	495983	--	intergenic_2752	no_gene_id	#N/A	0
TcChr5-S	99292	99492	99392	99392	99392	99390	0	122.5	31	-1.98244	-34.9855	0.0381	122.5	31	-1.98244	-34.9855	0.0381	40.5965	39.8091	-0.0282568	-0.45467	0.707	TcChr5-S	99314	100672	-	pseudogenic_transcript	TcCLB.511369.15	elongation factor 1-alpha (EF-1-alpha, pseudogene), putative	#N/A
TcChr5-S	99292	99492	99392	99392	99392	99390	0	122.5	31	-1.98244	-34.9855	0.0381	122.5	31	-1.98244	-34.9855	0.0381	40.5965	39.8091	-0.0282568	-0.45467	0.707	TcChr5-S	99041	99313	--	intergenic_9559	no_gene_id	#N/A	0
TcChr26-S	718057	718257	718157	718152	718162	718150	10	123.833	32	-1.96193	-34.3087	0.0393	123.833	32.1667	-1.94476	-34.1005	0.0398	51.0618	60.1105	0.235375	-5.84758	0.1395	TcChr26-S	717975	718343	--	intergenic_3435	no_gene_id	#N/A	0
TcChr7-S	61342	61542	61442	61462	61422	61440	40	50.1667	5.66667	-1.94596	-30.1819	0.0476	41.3333	5	-3.04731	-23.9089	0.0687	37.4447	43.5448	0.217741	-1.32794	0.4616	TcChr7-S	60071	61849	-	mRNA	TcCLB.504343.30	retrotransposon hot spot (RHS) protein, putative	#N/A
TcChr30-S	187192	187392	187292	187302	187282	187290	20	177.833	45.6667	-1.92711	-49.0913	0.02	177.333	47.5	-1.90046	-46.8388	0.0219	30.0781	36.2896	0.270842	-6.92483	0.113	TcChr30-S	185469	187995	--	intergenic_4300	no_gene_id	#N/A	3.95726
TcChr14-S	533727	533927	533827	533842	533812	533820	30	115	23.5	-1.92114	-41.5955	0.0281	104.333	23	-2.18149	-34.9354	0.0382	34.8482	67.379	0.951217	-72.5566	0.0004	TcChr14-S	532866	534740	--	intergenic_893	no_gene_id	#N/A	5.33333
TcChr28-S	665632	665832	665732	665732	665732	665730	0	197.167	52.1667	-1.91822	-52.7771	0.0169	197.167	52.1667	-1.91822	-52.7771	0.0169	45.5006	65.3079	0.521372	-46.1068	0.0019	TcChr28-S	665589	667498	++	intergenic_3970	no_gene_id	#N/A	0
TcChr26-S	313322	313522	313422	313422	313422	313420	0	269	71.6667	-1.90823	-70.8792	0.0094	269	71.6667	-1.90823	-70.8792	0.0094	58.7587	65.5772	0.158391	-7.79369	0.094	TcChr26-S	313307	328731	--	intergenic_3294	no_gene_id	#N/A	97.8476
TcChr28-S	138382	138582	138482	138492	138472	138480	20	69.8333	12	-1.90689	-29.6671	0.0491	63.1667	12.6667	-2.31813	-23.9403	0.0685	47.9384	75.1873	0.649307	-26.8354	0.007	TcChr28-S	137967	139493	++	intergenic_3838	no_gene_id	#N/A	0
TcChr31-S	137422	137622	137522	137522	137522	137520	0	717.833	192	-1.90254	-184.541	0.0022	717.833	192	-1.90254	-184.541	0.0022	46.7941	54.9363	0.231433	-22.4585	0.0105	TcChr31-S	134515	137670	+	mRNA	TcCLB.510599.70	protamine P1, putative	#N/A
TcChr31-S	285387	285587	285487	285482	285492	285480	10	359.167	97.8333	-1.89752	-91.3763	0.0056	359.167	88.1667	-2.02635	-103.459	0.0047	53.5822	60.8757	0.184113	-11.1041	0.0521	TcChr31-S	284888	287674	+	mRNA	TcCLB.509703.10	cellulosomal scaffoldin anchoring protein, putative	#N/A
TcChr31-S	132367	132567	132467	132452	132482	132460	30	1924.67	493.833	-1.89473	-517.752	0.0007	1923.5	474.333	-2.01976	-542.362	0.0006	40.0924	51.031	0.348043	-140.097	0	TcChr31-S	130908	134183	+	mRNA	TcCLB.505073.10	hypothetical protein	#N/A
TcChr41-S	2184007	2184207	2184107	2184107	2184107	2184100	0	147	39.6667	-1.88982	-38.9336	0.0316	147	39.6667	-1.88982	-38.9336	0.0316	62.5644	71.3169	0.188902	-10.167	0.0614	TcChr41-S	2181870	2184398	-	pseudogenic_transcript	TcCLB.506757.100	retrotransposon hot spot protein (RHS, pseudogene), putative	#N/A
TcChr4-S	198522	198722	198622	198622	198622	198620	0	213.167	57.8333	-1.88201	-55.2087	0.0156	213.167	57.8333	-1.88201	-55.2087	0.0156	63.6915	71.8432	0.173752	-12.5381	0.0413	TcChr4-S	198587	199216	-	mRNA	TcCLB.508049.40	hypothetical protein, conserved	#N/A
TcChr4-S	198522	198722	198622	198622	198622	198620	0	213.167	57.8333	-1.88201	-55.2087	0.0156	213.167	57.8333	-1.88201	-55.2087	0.0156	63.6915	71.8432	0.173752	-12.5381	0.0413	TcChr4-S	179240	198586	--	intergenic_8171	no_gene_id	#N/A	0.516876
TcChr40-S	625902	626102	626002	626002	626002	626000	0	147.833	40.3333	-1.87393	-38.1492	0.0325	147.833	40.3333	-1.87393	-38.1492	0.0325	57.37	72.008	0.327861	-18.7931	0.016	TcChr40-S	625636	626122	++	intergenic_8362	no_gene_id	#N/A	0
TcChr41-S	264392	264592	264492	264472	264512	264490	40	198.667	54	-1.86716	-51.165	0.0182	198.333	46.6667	-2.08746	-60.6154	0.0125	39.6446	42.9319	0.114925	-2.04176	0.3651	TcChr41-S	264472	265005	-	mRNA	TcCLB.508687.57	hypothetical protein	#N/A
TcChr41-S	264392	264592	264492	264472	264512	264490	40	198.667	54	-1.86716	-51.165	0.0182	198.333	46.6667	-2.08746	-60.6154	0.0125	39.6446	42.9319	0.114925	-2.04176	0.3651	TcChr41-S	263383	264471	--	intergenic_8862	no_gene_id	#N/A	0
TcChr23-S	21687	21887	21787	21792	21782	21780	10	119.667	33	-1.85848	-30.7976	0.0456	119.667	33	-1.85848	-30.7976	0.0456	28.7666	30.3856	0.0789897	-0.957422	0.5379	TcChr23-S	21674	22750	-	pseudogenic_transcript	TcCLB.511189.10	hypothetical protein, conserved (pseudogene)	#N/A
TcChr40-S	1638802	1639002	1638902	1638902	1638902	1638900	0	162.167	45.5	-1.83354	-40.6658	0.0288	162.167	45.5	-1.83354	-40.6658	0.0288	69.324	76.0884	0.134321	-9.19985	0.073	TcChr40-S	1638709	1639752	+	mRNA	TcCLB.508165.350	Mucin-associated surface protein (MASP), subgroup S071	#N/A
TcChr36-S	1124262	1124462	1124362	1124362	1124362	1124360	0	178.167	50.1667	-1.82843	-44.3189	0.0252	178.167	50.1667	-1.82843	-44.3189	0.0252	50.0645	64.031	0.354982	-22.0471	0.0113	TcChr36-S	1124100	1124501	--	intergenic_6587	no_gene_id	#N/A	0
TcChr38-S	160502	160702	160602	160602	160602	160600	0	181	51.3333	-1.81802	-44.6792	0.0247	181	51.3333	-1.81802	-44.6792	0.0247	51.6758	61.7713	0.257447	-11.1779	0.0512	TcChr38-S	160115	160861	++	intergenic_7147	no_gene_id	#N/A	0
TcChr34-S	1015647	1015847	1015747	1015742	1015752	1015740	10	136.667	38.8333	-1.81529	-33.7011	0.0402	136.667	38.6667	-1.8215	-33.8854	0.0401	34.6986	32.2225	-0.10681	-1.35707	0.4557	TcChr34-S	1014453	1019216	-	mRNA	TcCLB.509631.140	Flagellar attachment zone protein 1, putative	#N/A
TcChr41-S	1291797	1291997	1291897	1291902	1291892	1291890	10	187.167	48.5	-1.80381	-51.446	0.0179	169.333	48.5	-1.80381	-41.2035	0.0285	77.3988	83.4366	0.10837	-8.37824	0.084	TcChr41-S	1290308	1292115	++	intergenic_9150	no_gene_id	#N/A	5.53097
TcChr37-S	780192	780392	780292	780292	780292	780290	0	277.167	79.6667	-1.79871	-66.2299	0.0105	277.167	79.6667	-1.79871	-66.2299	0.0105	54.5697	60.8283	0.156642	-7.54304	0.0989	TcChr37-S	777405	780524	-+	TSS_117	no_gene_id	#N/A	3.20513
TcChr29-S	549782	549982	549882	549872	549892	549880	20	125	33	-1.79691	-34.2438	0.0395	122.833	32.5	-1.91819	-33.1058	0.0406	35.2197	52.1904	0.567402	-24.4908	0.0077	TcChr29-S	548989	551381	--	intergenic_4058	no_gene_id	#N/A	0
TcChr18-S	651097	651297	651197	651192	651202	651190	10	165.667	46.8333	-1.79483	-40.8392	0.0287	165.667	47.5	-1.80228	-40.1073	0.0296	34.0721	47.4787	0.478688	-22.6126	0.0103	TcChr18-S	650392	652152	-	pseudogenic_transcript	TcCLB.507237.356	syntaxin binding protein (pseudogene), putative	#N/A
TcChr10-S	66942	67142	67042	67042	67042	67040	0	130.5	37.6667	-1.79269	-31.6906	0.0433	130.5	37.6667	-1.79269	-31.6906	0.0433	63.4705	74.1744	0.224834	-12.4314	0.0422	TcChr10-S	66713	67327	+	mRNA	TcCLB.509245.20	hypothetical protein, conserved	#N/A
TcChr10-S	377732	377932	377832	377832	377832	377830	0	192.833	55.8333	-1.78816	-45.7864	0.0235	192.833	55.8333	-1.78816	-45.7864	0.0235	40.7759	44.1201	0.113719	-2.08701	0.3591	TcChr10-S	377688	378536	--	intergenic_145	no_gene_id	#N/A	0
TcChr13-S	197182	197382	197282	197282	197282	197280	0	182.167	52.8333	-1.78574	-43.5896	0.0261	182.167	52.8333	-1.78574	-43.5896	0.0261	72.4781	77.9333	0.104695	-9.45533	0.0688	TcChr13-S	197180	197643	--	intergenic_578	no_gene_id	#N/A	0
TcChr41-S	265892	266092	265992	266002	265982	265990	20	205.5	56	-1.78136	-52.8052	0.0168	203.667	55.5	-1.87565	-52.2533	0.0174	29.5167	45.0164	0.608921	-42.4561	0.0025	TcChr41-S	265986	266465	-	mRNA	TcCLB.508687.48	hypothetical protein	#N/A
TcChr41-S	265892	266092	265992	266002	265982	265990	20	205.5	56	-1.78136	-52.8052	0.0168	203.667	55.5	-1.87565	-52.2533	0.0174	29.5167	45.0164	0.608921	-42.4561	0.0025	TcChr41-S	265006	265985	--	intergenic_8863	no_gene_id	#N/A	0
TcChr10-S	117832	118032	117932	117932	117932	117930	0	229.833	67.6667	-1.76407	-53.1406	0.0168	229.833	67.6667	-1.76407	-53.1406	0.0168	68.1158	78.044	0.196298	-16.0286	0.0238	TcChr10-S	117405	123660	++	intergenic_46	no_gene_id	#N/A	0
TcChr35-S	135382	135582	135482	135482	135482	135480	0	160.833	47.5	-1.75957	-37.4113	0.0339	160.833	47.5	-1.75957	-37.4113	0.0339	66.0047	76.8183	0.218881	-11.8525	0.0466	TcChr35-S	131726	137167	-	mRNA	TcCLB.504019.3	hypothetical protein (fragment)	#N/A
TcChr13-S	533992	534192	534092	534092	534092	534090	0	629.5	186.5	-1.75503	-142.094	0.0029	629.5	186.5	-1.75503	-142.094	0.0029	55.1176	54.7293	-0.0101976	-0.493752	0.6906	TcChr13-S	531416	535975	+	mRNA	TcCLB.508325.230	trans-sialidase, Group IV, putative	#N/A
TcChr26-S	386082	386282	386182	386182	386182	386180	0	152.667	45.3333	-1.75174	-35.4076	0.0371	152.667	45.3333	-1.75174	-35.4076	0.0371	44.2778	60.1933	0.443019	-21.2489	0.0122	TcChr26-S	384820	386526	+	mRNA	TcCLB.510811.20	protein associated with differentiation 8, putative	#N/A
TcChr28-S	51962	52162	52062	52062	52062	52060	0	1251.5	380.333	-1.71832	-271.066	0.0012	1251.5	380.333	-1.71832	-271.066	0.0012	55.1696	62.1256	0.171313	-32.8644	0.0046	TcChr28-S	50995	56319	+	mRNA	TcCLB.510609.60	Basal body protein	#N/A
TcChr37-S	914622	914822	914722	914702	914742	914720	40	478.667	139.333	-1.71576	-110.954	0.0039	479.167	139	-1.78544	-111.846	0.0039	32.9212	36.3825	0.144227	-5.44739	0.1522	TcChr37-S	911870	915963	++	intergenic_6962	no_gene_id	#N/A	2.4426
TcChr18-S	454902	455102	455002	455002	455002	455000	0	245.167	75	-1.7088	-54.0785	0.0164	245.167	75	-1.7088	-54.0785	0.0164	50.602	67.9687	0.425675	-48.4323	0.0016	TcChr18-S	453652	456033	-+	TSS_27	no_gene_id	#N/A	0
TcChr35-S	705192	705392	705292	705292	705292	705290	0	347.667	106.5	-1.70685	-75.5819	0.0082	347.667	106.5	-1.70685	-75.5819	0.0082	36.2306	41.4889	0.195518	-8.1523	0.0885	TcChr35-S	705142	706748	++	intergenic_6070	no_gene_id	#N/A	61.1077
TcChr39-S	1063622	1063822	1063722	1063722	1063722	1063720	0	425	131	-1.6979	-91.609	0.0056	425	131	-1.6979	-91.609	0.0056	35.3639	36.6371	0.0510259	-1.23637	0.4781	TcChr39-S	1063010	1065877	+	mRNA	TcCLB.510553.40	trans-sialidase, Group V, putative	#N/A
TcChr34-S	308517	308717	308617	308642	308592	308610	50	88.1667	15.8333	-1.68281	-36.2483	0.036	64.8333	15.6667	-2.04904	-19.9297	0.0909	52.1402	52.1775	0.00103089	-0.314223	0.7803	TcChr34-S	303833	310033	-	mRNA	TcCLB.503865.20	hypothetical protein, conserved	#N/A
TcChr19-S	398727	398927	398827	398822	398832	398820	10	170.5	52.8333	-1.68035	-37.2628	0.0341	170.5	54.6667	-1.64104	-35.5191	0.0369	32.1373	30.8929	-0.0569756	-0.843844	0.5665	TcChr19-S	397734	399365	+	mRNA	TcCLB.506401.380	surface protease GP63, putative	#N/A
TcChr29-S	453322	453522	453422	453432	453412	453420	20	153.833	45.3333	-1.67409	-35.9398	0.0363	152.167	44.3333	-1.77919	-36.4594	0.0357	57.2919	53.1149	-0.109215	-1.9363	0.3766	TcChr29-S	453108	453702	--	intergenic_4020	no_gene_id	#N/A	0
TcChr39-S	172382	172582	172482	172482	172482	172480	0	154.5	48.5	-1.67155	-33.2924	0.0405	154.5	48.5	-1.67155	-33.2924	0.0405	58.9512	65.8448	0.159548	-5.16277	0.1631	TcChr39-S	165561	173300	++	intergenic_7425	no_gene_id	#N/A	0
TcChr41-S	262847	263047	262947	262942	262952	262940	10	186.333	58.6667	-1.66727	-39.784	0.0302	186.333	57.3333	-1.70044	-41.0764	0.0286	33.3061	41.4387	0.315192	-10.7602	0.0554	TcChr41-S	262903	263382	-	mRNA	TcCLB.508687.66	hypothetical protein	#N/A
TcChr41-S	262847	263047	262947	262942	262952	262940	10	186.333	58.6667	-1.66727	-39.784	0.0302	186.333	57.3333	-1.70044	-41.0764	0.0286	33.3061	41.4387	0.315192	-10.7602	0.0554	TcChr41-S	262187	262902	--	intergenic_8861	no_gene_id	#N/A	14.1061
TcChr28-S	568512	568712	568612	568622	568602	568610	20	406.833	127.167	-1.66704	-85.6369	0.0062	407.833	129.167	-1.65875	-84.2441	0.0064	35.5301	29.8812	-0.249806	-12.175	0.0439	TcChr28-S	568194	568607	+	mRNA	TcCLB.507859.15	hypothetical protein	#N/A
TcChr28-S	568512	568712	568612	568622	568602	568610	20	406.833	127.167	-1.66704	-85.6369	0.0062	407.833	129.167	-1.65875	-84.2441	0.0064	35.5301	29.8812	-0.249806	-12.175	0.0439	TcChr28-S	568608	569642	++	intergenic_3938	no_gene_id	#N/A	0
TcChr39-S	1063772	1063972	1063872	1063872	1063872	1063870	0	179.167	56.5	-1.66498	-38.3099	0.0321	179.167	56.5	-1.66498	-38.3099	0.0321	47.4964	44.63	-0.0898025	-1.49678	0.435	TcChr39-S	1063010	1065877	+	mRNA	TcCLB.510553.40	trans-sialidase, Group V, putative	#N/A
TcChr28-S	145792	145992	145892	145892	145892	145890	0	196	61.8333	-1.6644	-41.8212	0.0279	196	61.8333	-1.6644	-41.8212	0.0279	74.6445	79.2757	0.0868437	-4.18216	0.2045	TcChr28-S	145734	147268	++	intergenic_3841	no_gene_id	#N/A	0
TcChr23-S	126682	126882	126782	126772	126792	126780	20	135.5	42.6667	-1.66	-29.2398	0.0499	135.667	42.1667	-1.68589	-29.7212	0.0491	30.8022	41.7716	0.439491	-15.3243	0.0264	TcChr23-S	126586	127992	--	intergenic_2616	no_gene_id	#N/A	0
TcChr26-S	203242	203442	203342	203342	203342	203340	0	188.167	59.6667	-1.65701	-39.8435	0.0302	188.167	59.6667	-1.65701	-39.8435	0.0302	67.7776	76.7675	0.179687	-10.1165	0.0618	TcChr26-S	201999	204088	++	intergenic_3253	no_gene_id	#N/A	4.78469
TcChr37-S	623972	624172	624072	624072	624072	624070	0	158.333	50.3333	-1.65338	-33.5703	0.0402	158.333	50.3333	-1.65338	-33.5703	0.0402	67.4716	73.2384	0.11832	-6.02296	0.1343	TcChr37-S	623763	624425	+	mRNA	TcCLB.508307.200	hypothetical protein, conserved	#N/A
TcChr39-S	949557	949757	949657	949642	949672	949650	30	221.667	69.8333	-1.65223	-46.833	0.0219	221.667	69.1667	-1.68024	-47.4702	0.0216	32.0308	34.7108	0.115925	-2.25667	0.3404	TcChr39-S	947450	950401	-	pseudogenic_transcript	TcCLB.506885.140	trans-sialidase (pseudogene), putative	#N/A
TcChr36-S	211792	211992	211892	211882	211902	211890	20	255.667	81.6667	-1.63985	-52.7516	0.0169	254.5	78.6667	-1.69384	-55.1039	0.0156	30.0781	32.0182	0.0901812	-1.78801	0.3962	TcChr36-S	211735	215010	--	intergenic_6281	no_gene_id	#N/A	3.0525
TcChr39-S	390387	390587	390487	390492	390482	390480	10	131.667	39.3333	-1.63699	-30.4707	0.0464	122.333	39.3333	-1.63699	-25.8461	0.0594	42.5891	42.0732	-0.0175838	-0.409994	0.7273	TcChr39-S	388628	390952	-	pseudogenic_transcript	TcCLB.506365.20	retrotransposon hot spot protein (RHS, pseudogene), putative	#N/A
TcChr8-S	262682	262882	262782	262762	262802	262780	40	157	48.3333	-1.63227	-34.991	0.0381	150.5	49.3333	-1.60913	-30.5271	0.0463	73.8134	73.5631	-0.00490115	-0.355014	0.7562	TcChr8-S	262667	263195	--	intergenic_9953	no_gene_id	#N/A	0
TcChr30-S	750232	750432	750332	750332	750332	750330	0	169.667	54.8333	-1.62958	-34.8696	0.0383	169.667	54.8333	-1.62958	-34.8696	0.0383	30.718	31.9132	0.0550674	-0.841425	0.5668	TcChr30-S	746950	751926	-	mRNA	TcCLB.508831.150	Nucleoporin NUP149	#N/A
TcChr15-S	312647	312847	312747	312742	312752	312740	10	225.333	73.5	-1.62369	-45.4245	0.0237	225.333	71.3333	-1.65941	-47.4264	0.0216	45.4208	46.8654	0.04517	-0.865942	0.5618	TcChr15-S	311803	315372	-	mRNA	TcCLB.509233.230	hypothetical protein, conserved	#N/A
TcChr31-S	795462	795662	795562	795562	795562	795560	0	170.5	55.3333	-1.62355	-34.906	0.0382	170.5	55.3333	-1.62355	-34.906	0.0382	28.3523	29.6582	0.0649661	-0.979814	0.5331	TcChr31-S	795354	795905	+	mRNA	TcCLB.508555.10	hypothetical protein, conserved	#N/A
TcChr34-S	685437	685637	685537	685512	685562	685530	50	109.667	16.6667	-1.62293	-50.9653	0.0184	108.833	13.1667	-3.04716	-59.7996	0.013	52.5571	69.5336	0.403823	-16.0905	0.0237	TcChr34-S	685349	687406	++	intergenic_5646	no_gene_id	#N/A	0
TcChr31-S	840542	840742	840642	840642	840642	840640	0	460.833	150	-1.61928	-91.2832	0.0057	460.833	150	-1.61928	-91.2832	0.0057	37.7813	51.6086	0.449941	-58.2348	0.0012	TcChr31-S	840084	841508	+	mRNA	TcCLB.511325.40	amino acid permease, putative	#N/A
TcChr30-S	68127	68327	68227	68232	68222	68220	10	345.667	105.667	-1.61276	-75.3736	0.0082	323.167	105.667	-1.61276	-64.3237	0.0114	47.486	62.5083	0.396547	-45.6925	0.0019	TcChr30-S	66941	68467	+-	TTS_65	no_gene_id	#N/A	0
TcChr36-S	621057	621257	621157	621152	621162	621150	10	160.667	52.6667	-1.60911	-32.4157	0.0418	160.667	55.3333	-1.53785	-30.1096	0.0478	33.7589	40.4222	0.25988	-7.22649	0.1074	TcChr36-S	620323	622568	-+	TSS_110	no_gene_id	#N/A	0
TcChr24-S	167522	167722	167622	167622	167622	167620	0	435.667	143.667	-1.6005	-84.7962	0.0064	435.667	143.667	-1.6005	-84.7962	0.0064	54.0118	66.1531	0.292536	-40.3915	0.0029	TcChr24-S	166732	169058	--	intergenic_2832	no_gene_id	#N/A	0
TcChr17-S	561932	562132	562032	562032	562032	562030	0	222.167	73.5	-1.59583	-43.964	0.0255	222.167	73.5	-1.59583	-43.964	0.0255	68.0206	75.6106	0.152618	-11.9196	0.046	TcChr17-S	559901	562405	+	mRNA	TcCLB.507979.30	trans-sialidase, Group I, putative	#N/A
TcChr28-S	577292	577492	577392	577392	577392	577390	0	167.167	55.3333	-1.59507	-33.44	0.0404	167.167	55.3333	-1.59507	-33.44	0.0404	71.6526	77.899	0.120586	-8.38927	0.084	TcChr28-S	571410	578297	+-	TTS_59	no_gene_id	#N/A	0
TcChr39-S	1065802	1066002	1065902	1065902	1065902	1065900	0	752.833	252.667	-1.5751	-141.476	0.0029	752.833	252.667	-1.5751	-141.476	0.0029	29.969	29.9841	0.000728602	-0.313461	0.7805	TcChr39-S	1065878	1067667	++	intergenic_7757	no_gene_id	#N/A	0
TcChr39-S	1065802	1066002	1065902	1065902	1065902	1065900	0	752.833	252.667	-1.5751	-141.476	0.0029	752.833	252.667	-1.5751	-141.476	0.0029	29.969	29.9841	0.000728602	-0.313461	0.7805	TcChr39-S	1063010	1065877	+	mRNA	TcCLB.510553.40	trans-sialidase, Group V, putative	#N/A
TcChr20-S	614912	615112	615012	615012	615012	615010	0	166.667	56.1667	-1.56918	-32.231	0.0425	166.667	56.1667	-1.56918	-32.231	0.0425	72.3474	80.5828	0.155531	-9.2226	0.0727	TcChr20-S	613810	615353	-+	TSS_40	no_gene_id	#N/A	6.47668
TcChr32-S	954477	954677	954577	954572	954582	954570	10	180.667	58.5	-1.56843	-36.9438	0.0345	180.667	59.6667	-1.59833	-35.8941	0.0363	45.1209	57.6572	0.353705	-17.6701	0.0187	TcChr32-S	953571	955097	+	mRNA	TcCLB.509165.49	damage-specific DNA binding protein, putative	#N/A
TcChr41-S	577332	577532	577432	577432	577432	577430	0	165.167	55.8333	-1.56472	-32.0421	0.0426	165.167	55.8333	-1.56472	-32.0421	0.0426	46.5157	56.7643	0.287265	-11.128	0.0519	TcChr41-S	576404	578276	--	intergenic_8977	no_gene_id	#N/A	31.6604
TcChr34-S	1010742	1010942	1010842	1010842	1010842	1010840	0	227.833	77.1667	-1.56193	-43.1693	0.0265	227.833	77.1667	-1.56193	-43.1693	0.0265	33.1571	39.0547	0.236177	-7.93247	0.0923	TcChr34-S	1010137	1011830	-	mRNA	TcCLB.509635.9	hypothetical protein, conserved	#N/A
TcChr29-S	771292	771492	771392	771392	771392	771390	0	164.5	55.8333	-1.55889	-31.5676	0.0434	164.5	55.8333	-1.55889	-31.5676	0.0434	51.9729	65.4875	0.333458	-20.8136	0.0131	TcChr29-S	771253	772611	+	mRNA	TcCLB.503579.40	hypothetical protein, conserved	#N/A
TcChr23-S	114612	114812	114712	114712	114712	114710	0	209.5	71.6667	-1.54758	-39.3527	0.0306	209.5	71.6667	-1.54758	-39.3527	0.0306	57.9865	66.3816	0.195066	-12.1968	0.0435	TcChr23-S	113284	115704	-	mRNA	TcCLB.503975.40	hypothetical protein, conserved	#N/A
TcChr40-S	1119467	1119667	1119567	1119562	1119572	1119560	10	236.833	80.5	-1.54355	-44.5824	0.025	236.833	75.3333	-1.65251	-49.1802	0.0199	50.19	59.2338	0.239021	-12.1619	0.044	TcChr40-S	1119464	1119720	++	intergenic_8524	no_gene_id	#N/A	0
TcChr40-S	78282	78482	78382	78382	78382	78380	0	271.667	93.3333	-1.54137	-50.194	0.0188	271.667	93.3333	-1.54137	-50.194	0.0188	29.9767	29.5536	-0.0205062	-0.505575	0.6844	TcChr40-S	78151	78755	-	mRNA	TcCLB.511351.9	inosine-5'-monophosphate dehydrogenase, putative	#N/A
TcChr17-S	39082	39282	39182	39182	39182	39180	0	715.333	245.833	-1.54094	-129.873	0.0034	715.333	245.833	-1.54094	-129.873	0.0034	29.9367	34.5901	0.208446	-17.4791	0.0192	TcChr17-S	38517	40662	--	intergenic_1266	no_gene_id	#N/A	4.65983
TcChr25-S	298617	298817	298717	298722	298712	298710	10	308	105.667	-1.53165	-57.1573	0.0145	305.5	105.667	-1.53165	-55.7613	0.0154	33.1017	39.4313	0.252439	-11.2725	0.0504	TcChr25-S	287830	302929	-+	TSS_64	no_gene_id	#N/A	0.662252
TcChr16-S	280172	280372	280272	280272	280272	280270	0	173.333	60	-1.53051	-32.2856	0.0421	173.333	60	-1.53051	-32.2856	0.0421	56.9535	65.3795	0.199054	-8.96848	0.076	TcChr16-S	276630	280662	++	intergenic_1147	no_gene_id	#N/A	51.6489
TcChr41-S	1693752	1693952	1693852	1693852	1693852	1693850	0	199	69.1667	-1.52462	-36.7736	0.0347	199	69.1667	-1.52462	-36.7736	0.0347	32.9092	31.6949	-0.0542373	-0.904127	0.5519	TcChr41-S	1693627	1694274	+	mRNA	TcCLB.506765.50	Mucin-associated surface protein (MASP), subgroup S103	#N/A
TcChr14-S	452082	452282	452182	452182	452182	452180	0	235.167	81.8333	-1.52292	-43.0042	0.0265	235.167	81.8333	-1.52292	-43.0042	0.0265	56.6142	69.4831	0.295499	-24.0357	0.008	TcChr14-S	451275	452447	-	mRNA	TcCLB.507631.10	hypothetical protein, conserved	#N/A
TcChr38-S	276522	276722	276622	276622	276622	276620	0	248.167	86.6667	-1.51776	-45.0409	0.0244	248.167	86.6667	-1.51776	-45.0409	0.0244	31.164	30.9635	-0.00931221	-0.379318	0.7435	TcChr38-S	274223	276688	+	pseudogenic_transcript	TcCLB.510833.40	trans-sialidase (pseudogene), putative	#N/A
TcChr38-S	276522	276722	276622	276622	276622	276620	0	248.167	86.6667	-1.51776	-45.0409	0.0244	248.167	86.6667	-1.51776	-45.0409	0.0244	31.164	30.9635	-0.00931221	-0.379318	0.7435	TcChr38-S	276689	299611	++	intergenic_7194	no_gene_id	#N/A	98.0107
TcChr19-S	49942	50142	50042	50042	50042	50040	0	360.667	126.5	-1.51153	-64.0549	0.0114	360.667	126.5	-1.51153	-64.0549	0.0114	49.2638	60.6252	0.299391	-32.7184	0.0047	TcChr19-S	48096	50252	-	pseudogenic_transcript	TcCLB.510847.40	retrotransposon hot spot protein (RHS, pseudogene), putative	#N/A
TcChr18-S	353802	354002	353902	353902	353902	353900	0	412.167	145.167	-1.50552	-72.7377	0.0087	412.167	145.167	-1.50552	-72.7377	0.0087	31.6932	33.4073	0.0759929	-2.05846	0.3625	TcChr18-S	353552	355891	+	mRNA	TcCLB.511603.450	trans-sialidase, Group V, putative	#N/A
TcChr41-S	974622	974822	974722	974732	974712	974720	20	444.833	156	-1.50467	-78.6053	0.0076	444.333	156	-1.5101	-78.6053	0.0076	32.0389	31.6237	-0.0188168	-0.554736	0.6622	TcChr41-S	974237	975187	-	mRNA	TcCLB.508081.70	Mucin-associated surface protein (MASP), subgroup S117	#N/A
TcChr23-S	309827	310027	309927	309932	309922	309920	10	166	58.5	-1.50467	-30.2832	0.0471	166	58.5	-1.50467	-30.2832	0.0471	32.7153	48.2544	0.560693	-33.7382	0.0044	TcChr23-S	309927	310859	-	mRNA	TcCLB.508767.20	surface protein TolT	#N/A
TcChr23-S	309827	310027	309927	309932	309922	309920	10	166	58.5	-1.50467	-30.2832	0.0471	166	58.5	-1.50467	-30.2832	0.0471	32.7153	48.2544	0.560693	-33.7382	0.0044	TcChr23-S	309398	309926	--	intergenic_2668	no_gene_id	#N/A	18.9036
TcChr34-S	896142	896342	896242	896242	896242	896240	0	169.5	60.6667	-1.48231	-29.9169	0.0484	169.5	60.6667	-1.48231	-29.9169	0.0484	58.3674	66.923	0.197339	-9.08845	0.0744	TcChr34-S	896201	896272	+	tRNA	TcCLB.504055.89	tRNA-Glu:anticodon CTC	#N/A
TcChr34-S	896142	896342	896242	896242	896242	896240	0	169.5	60.6667	-1.48231	-29.9169	0.0484	169.5	60.6667	-1.48231	-29.9169	0.0484	58.3674	66.923	0.197339	-9.08845	0.0744	TcChr34-S	896118	896200	-+	TSS_101	no_gene_id	#N/A	0
TcChr34-S	896142	896342	896242	896242	896242	896240	0	169.5	60.6667	-1.48231	-29.9169	0.0484	169.5	60.6667	-1.48231	-29.9169	0.0484	58.3674	66.923	0.197339	-9.08845	0.0744	TcChr34-S	896273	896356	++	intergenic_5725	no_gene_id	#N/A	0
TcChr41-S	258542	258742	258642	258662	258622	258640	40	177.833	61.5	-1.47674	-32.902	0.0407	177.5	60.3333	-1.55679	-33.8802	0.0401	30.4494	47.0384	0.627425	-46.2987	0.0019	TcChr41-S	258641	259162	-	mRNA	TcCLB.508777.210	hypothetical protein	#N/A
TcChr41-S	258542	258742	258642	258662	258622	258640	40	177.833	61.5	-1.47674	-32.902	0.0407	177.5	60.3333	-1.55679	-33.8802	0.0401	30.4494	47.0384	0.627425	-46.2987	0.0019	TcChr41-S	256537	258640	--	intergenic_8858	no_gene_id	#N/A	0
TcChr31-S	802117	802317	802217	802212	802222	802210	10	532.833	200.167	-1.47388	-83.7149	0.0065	532.833	208.333	-1.35479	-77.9943	0.0077	41.461	42.9977	0.0525068	-1.6851	0.4081	TcChr31-S	801694	802133	++	intergenic_4738	no_gene_id	#N/A	0
TcChr31-S	802117	802317	802217	802212	802222	802210	10	532.833	200.167	-1.47388	-83.7149	0.0065	532.833	208.333	-1.35479	-77.9943	0.0077	41.461	42.9977	0.0525068	-1.6851	0.4081	TcChr31-S	802134	804281	+	mRNA	TcCLB.508555.50	cysteine peptidase, Clan CA, family C2, putative	#N/A
TcChr40-S	1749812	1750012	1749912	1749912	1749912	1749910	0	202.167	72.8333	-1.47287	-35.1999	0.0375	202.167	72.8333	-1.47287	-35.1999	0.0375	66.8361	73.2155	0.131521	-10.6161	0.057	TcChr40-S	1749797	1750226	--	intergenic_8711	no_gene_id	#N/A	0
TcChr17-S	438297	438497	438397	438402	438392	438390	10	436.833	155.667	-1.47034	-75.2484	0.0082	431.333	155.667	-1.47034	-73.0142	0.0087	42.2291	49.4278	0.227086	-17.4306	0.0193	TcChr17-S	438351	438431	+	tRNA	TcCLB.510057.50	tRNA-Ser:anticodon GCT	#N/A
TcChr17-S	438297	438497	438397	438402	438392	438390	10	436.833	155.667	-1.47034	-75.2484	0.0082	431.333	155.667	-1.47034	-73.0142	0.0087	42.2291	49.4278	0.227086	-17.4306	0.0193	TcChr17-S	438241	438350	-+	TSS_21	no_gene_id	#N/A	0
TcChr17-S	438297	438497	438397	438402	438392	438390	10	436.833	155.667	-1.47034	-75.2484	0.0082	431.333	155.667	-1.47034	-73.0142	0.0087	42.2291	49.4278	0.227086	-17.4306	0.0193	TcChr17-S	438432	438497	++	intergenic_1359	no_gene_id	#N/A	0
TcChr31-S	233742	233942	233842	233842	233842	233840	0	1019	368.333	-1.46807	-169.9	0.0023	1019	368.333	-1.46807	-169.9	0.0023	56.5255	63.2969	0.163234	-30.9996	0.005	TcChr31-S	224207	244451	--	intergenic_4577	no_gene_id	#N/A	0.987898
TcChr39-S	1178897	1179097	1178997	1179012	1178982	1178990	30	153.333	50.6667	-1.46632	-30.7957	0.0456	148.333	50.6667	-1.54973	-28.4032	0.0518	60.2924	58.9124	-0.033405	-0.678569	0.6167	TcChr39-S	1178019	1179078	--	intergenic_7806	no_gene_id	#N/A	0
TcChr39-S	1178897	1179097	1178997	1179012	1178982	1178990	30	153.333	50.6667	-1.46632	-30.7957	0.0456	148.333	50.6667	-1.54973	-28.4032	0.0518	60.2924	58.9124	-0.033405	-0.678569	0.6167	TcChr39-S	1179079	1180674	-	mRNA	TcCLB.506147.40	hypothetical protein	#N/A
TcChr16-S	24782	24982	24882	24882	24882	24880	0	2079.5	754.5	-1.46264	-342.246	0.0009	2079.5	754.5	-1.46264	-342.246	0.0009	55.5615	71.0536	0.354823	-295.75	0	TcChr16-S	22350	28391	--	intergenic_1038	no_gene_id	#N/A	1.67163
TcChr39-S	286092	286292	286192	286192	286192	286190	0	279.667	101.833	-1.4575	-47.0461	0.0219	279.667	101.833	-1.4575	-47.0461	0.0219	74.7858	78.0417	0.0614806	-5.74152	0.1422	TcChr39-S	283989	287570	+	mRNA	TcCLB.509013.19	calpain-like cysteine peptidase, putative (fragment)	#N/A
TcChr34-S	408772	408972	408872	408872	408872	408870	0	220.667	80.5	-1.45481	-37.2879	0.0341	220.667	80.5	-1.45481	-37.2879	0.0341	64.0368	71.4526	0.158085	-13.594	0.035	TcChr34-S	407345	408850	-	mRNA	TcCLB.504057.40	NAD dependent epimerase/dehydratase family, putative	#N/A
TcChr34-S	408772	408972	408872	408872	408872	408870	0	220.667	80.5	-1.45481	-37.2879	0.0341	220.667	80.5	-1.45481	-37.2879	0.0341	64.0368	71.4526	0.158085	-13.594	0.035	TcChr34-S	408851	409589	--	intergenic_5559	no_gene_id	#N/A	0
TcChr18-S	541192	541392	541292	541292	541292	541290	0	215.167	78.5	-1.45469	-36.6068	0.0352	215.167	78.5	-1.45469	-36.6068	0.0352	54.9634	58.3577	0.0864524	-2.33597	0.3333	TcChr18-S	540819	542018	-	mRNA	TcCLB.511613.90	Mucin-associated surface protein (MASP), subgroup S015	#N/A
TcChr27-S	499437	499637	499537	499532	499542	499530	10	240.167	79.5	-1.4542	-47.3568	0.0217	240.167	81.1667	-1.56508	-45.9046	0.0235	55.2107	67.2899	0.285442	-22.744	0.0101	TcChr27-S	496716	499703	+	mRNA	TcCLB.511693.30	hypothetical protein, conserved	#N/A
TcChr29-S	728332	728532	728432	728432	728432	728430	0	209	76.3333	-1.45312	-35.6114	0.0367	209	76.3333	-1.45312	-35.6114	0.0367	51.5864	62.7773	0.283253	-20.383	0.0134	TcChr29-S	728073	728632	++	intergenic_4112	no_gene_id	#N/A	0
TcChr28-S	394712	394912	394812	394812	394812	394810	0	485	177.333	-1.45152	-80.287	0.0073	485	177.333	-1.45152	-80.287	0.0073	59.8919	72.0787	0.267212	-45.4733	0.002	TcChr28-S	394090	396615	-	pseudogenic_transcript	TcCLB.511797.240	trans-sialidase (pseudogene), putative	#N/A
TcChr31-S	285927	286127	286027	286062	285992	286020	70	174.167	43.8333	-1.44691	-49.6476	0.0196	161.5	28.6667	-2.49409	-65.3606	0.0109	59.5649	51.4554	-0.21114	-5.34744	0.1563	TcChr31-S	284888	287674	+	mRNA	TcCLB.509703.10	cellulosomal scaffoldin anchoring protein, putative	#N/A
TcChr15-S	63337	63537	63437	63442	63432	63430	10	222	82.6667	-1.44455	-36.5354	0.0356	225	82.6667	-1.44455	-37.8432	0.0331	43.7802	51.3284	0.229478	-10.1429	0.0616	TcChr15-S	63220	63922	++	intergenic_940	no_gene_id	#N/A	0
TcChr37-S	869677	869877	869777	869782	869772	869770	10	269.333	95.8333	-1.44361	-47.245	0.0217	260.667	95.8333	-1.44361	-43.2467	0.0265	48.7948	49.2505	0.0134112	-0.464998	0.7029	TcChr37-S	869724	870284	-	mRNA	TcCLB.507711.50	hypothetical protein, conserved	#N/A
TcChr37-S	869677	869877	869777	869782	869772	869770	10	269.333	95.8333	-1.44361	-47.245	0.0217	260.667	95.8333	-1.44361	-43.2467	0.0265	48.7948	49.2505	0.0134112	-0.464998	0.7029	TcChr37-S	869474	869723	--	intergenic_6935	no_gene_id	#N/A	0
TcChr33-S	449092	449292	449192	449192	449192	449190	0	204.833	75.3333	-1.44309	-34.1718	0.0397	204.833	75.3333	-1.44309	-34.1718	0.0397	75.1105	82.3305	0.132411	-14.1027	0.0326	TcChr33-S	448939	449733	+	mRNA	TcCLB.418613.20	Mucin-associated surface protein (MASP) (fragment)	#N/A
TcChr21-S	38477	38677	38577	38582	38572	38570	10	907.167	333.667	-1.44243	-147.024	0.0028	906.833	333.667	-1.44243	-146.589	0.0028	30.0892	29.3491	-0.0359319	-1.28886	0.4682	TcChr21-S	38499	38981	+	mRNA	TcCLB.509465.10	hypothetical protein, conserved	#N/A
TcChr21-S	38477	38677	38577	38582	38572	38570	10	907.167	333.667	-1.44243	-147.024	0.0028	906.833	333.667	-1.44243	-146.589	0.0028	30.0892	29.3491	-0.0359319	-1.28886	0.4682	TcChr21-S	38398	38498	++	intergenic_2184	no_gene_id	#N/A	99.0099
TcChr28-S	401532	401732	401632	401642	401622	401630	20	247.833	88.8333	-1.44185	-42.8573	0.0268	248	83.5	-1.57049	-47.6992	0.0213	47.0451	64.0404	0.444939	-42.8668	0.0023	TcChr28-S	401292	402019	++	intergenic_3918	no_gene_id	#N/A	0
TcChr35-S	621942	622142	622042	622042	622042	622040	0	400.5	148.667	-1.42972	-64.7169	0.0112	400.5	148.667	-1.42972	-64.7169	0.0112	63.0887	70.218	0.154458	-11.3056	0.0501	TcChr35-S	622106	622158	+	snoRNA	TcCLB.509269.8	C/D small nucleolar RNA (snoRNA), TB10C3C1	#N/A
TcChr35-S	621942	622142	622042	622042	622042	622040	0	400.5	148.667	-1.42972	-64.7169	0.0112	400.5	148.667	-1.42972	-64.7169	0.0112	63.0887	70.218	0.154458	-11.3056	0.0501	TcChr35-S	621847	622105	++	intergenic_6032	no_gene_id	#N/A	0
TcChr35-S	621942	622142	622042	622042	622042	622040	0	400.5	148.667	-1.42972	-64.7169	0.0112	400.5	148.667	-1.42972	-64.7169	0.0112	63.0887	70.218	0.154458	-11.3056	0.0501	TcChr35-S	620622	624527	+	mRNA	TcCLB.509269.4	Tb-291 membrane associated protein, putative	#N/A
TcChr35-S	621942	622142	622042	622042	622042	622040	0	400.5	148.667	-1.42972	-64.7169	0.0112	400.5	148.667	-1.42972	-64.7169	0.0112	63.0887	70.218	0.154458	-11.3056	0.0501	TcChr35-S	621793	624528	++	intergenic_6031	no_gene_id	#N/A	0.0365497
TcChr39-S	963597	963797	963697	963692	963702	963690	10	219.333	81.6667	-1.42968	-35.9765	0.0363	219.333	83.6667	-1.3904	-34.5272	0.0388	31.1869	40.6889	0.383694	-21.6049	0.0117	TcChr39-S	962697	966382	--	intergenic_7723	no_gene_id	#N/A	0
TcChr41-S	315522	315722	315622	315612	315632	315620	20	167.167	59.3333	-1.42815	-30.0693	0.0479	167.167	59.1667	-1.49843	-30.2028	0.0476	51.7235	73.7035	0.510913	-52.997	0.0014	TcChr41-S	315381	317768	+	pseudogenic_transcript	TcCLB.510061.40	retrotransposon hot spot protein (RHS, pseudogene), putative	#N/A
TcChr31-S	216992	217192	217092	217092	217092	217090	0	209.167	78	-1.42311	-34.3599	0.0392	209.167	78	-1.42311	-34.3599	0.0392	60.8273	60.062	-0.0182666	-0.568292	0.6561	TcChr31-S	215875	217802	--	intergenic_4574	no_gene_id	#N/A	5.18672
TcChr24-S	445707	445907	445807	445802	445812	445800	10	1325.67	478.167	-1.41905	-220.928	0.0017	1325.67	442.167	-1.58406	-250.386	0.0012	34.602	40.8511	0.239517	-41.8908	0.0025	TcChr24-S	445603	622398	+-	TTS_48	no_gene_id	#N/A	99.3128
TcChr23-S	63612	63812	63712	63712	63712	63710	0	201	75.6667	-1.40947	-32.6265	0.0414	201	75.6667	-1.40947	-32.6265	0.0414	56.0509	64.1083	0.193772	-10.6305	0.057	TcChr23-S	62514	64169	-	mRNA	TcCLB.511191.10	tyrosyl-DNA Phosphodiesterase (Tdp1), putative	#N/A
TcChr38-S	413117	413317	413217	413222	413212	413210	10	269.667	99	-1.40131	-44.8003	0.0246	261.5	99	-1.40131	-41.3524	0.0284	31.1961	32.7018	0.0680033	-1.38026	0.4524	TcChr38-S	412167	413738	-	mRNA	TcCLB.508125.149	trans-sialidase, putative (fragment)	#N/A
TcChr32-S	941512	941712	941612	941612	941612	941610	0	298.5	113.167	-1.39928	-46.8894	0.0219	298.5	113.167	-1.39928	-46.8894	0.0219	57.0957	68.8989	0.271099	-29.9088	0.0056	TcChr32-S	941226	941788	++	intergenic_5149	no_gene_id	#N/A	0
TcChr36-S	624602	624802	624702	624702	624702	624700	0	193.833	73.5	-1.399	-30.7798	0.0457	193.833	73.5	-1.399	-30.7798	0.0457	31.4304	34.0042	0.113552	-2.19732	0.3474	TcChr36-S	623129	624926	++	intergenic_6395	no_gene_id	#N/A	84.2603
TcChr26-S	732682	732882	732782	732782	732782	732780	0	302.833	114.833	-1.39898	-47.3912	0.0216	302.833	114.833	-1.39898	-47.3912	0.0216	33.0729	30.3948	-0.121826	-3.18921	0.262	TcChr26-S	731716	732966	+	pseudogenic_transcript	TcCLB.506183.15	trans-sialidase (pseudogene), putative	#N/A
TcChr35-S	347962	348162	348062	348062	348062	348060	0	519.167	197	-1.398	-80.4734	0.0073	519.167	197	-1.398	-80.4734	0.0073	51.7226	59.6635	0.206054	-20.1212	0.0137	TcChr35-S	337653	349420	-+	TSS_104	no_gene_id	#N/A	0.849762
TcChr30-S	58452	58652	58552	58552	58552	58550	0	295.5	112.167	-1.39751	-46.3343	0.0228	295.5	112.167	-1.39751	-46.3343	0.0228	43.8125	48.8886	0.158157	-6.2028	0.1293	TcChr30-S	57877	59013	--	intergenic_4253	no_gene_id	#N/A	0
TcChr21-S	284112	284312	284212	284212	284212	284210	0	315.333	120	-1.39384	-49.2011	0.0198	315.333	120	-1.39384	-49.2011	0.0198	62.8325	69.1087	0.137356	-17.1778	0.0197	TcChr21-S	282474	284192	-	mRNA	TcCLB.503531.20	SET domain containing protein, putative	#N/A
TcChr21-S	284112	284312	284212	284212	284212	284210	0	315.333	120	-1.39384	-49.2011	0.0198	315.333	120	-1.39384	-49.2011	0.0198	62.8325	69.1087	0.137356	-17.1778	0.0197	TcChr21-S	284193	284628	--	intergenic_2254	no_gene_id	#N/A	0
TcChr39-S	331182	331382	331282	331282	331282	331280	0	207.667	79.1667	-1.3913	-32.661	0.0414	207.667	79.1667	-1.3913	-32.661	0.0414	54.1048	65.5026	0.275795	-20.085	0.0137	TcChr39-S	330627	331546	++	intergenic_7485	no_gene_id	#N/A	0
TcChr23-S	132792	132992	132892	132892	132892	132890	0	229.833	88	-1.38501	-35.6691	0.0367	229.833	88	-1.38501	-35.6691	0.0367	36.4963	35.8774	-0.0246766	-0.550833	0.6643	TcChr23-S	127993	133770	-	mRNA	TcCLB.503975.100	Present in the outer mitochondrial membrane proteome 22	#N/A
TcChr29-S	767507	767707	767607	767602	767612	767600	10	216.833	83.5	-1.37563	-33.386	0.0404	216.833	81	-1.42059	-35.1729	0.0376	43.1414	57.492	0.41429	-32.5272	0.0048	TcChr29-S	766567	767834	++	intergenic_4132	no_gene_id	#N/A	0
TcChr31-S	97587	97787	97687	97682	97692	97680	10	324.333	123.167	-1.37144	-50.7463	0.0184	324.333	113.833	-1.51055	-57.835	0.014	52.4819	65.0696	0.310164	-33.5857	0.0044	TcChr31-S	97611	99607	-	mRNA	TcCLB.504835.29	Flagellum attachment zone protein 14	#N/A
TcChr31-S	97587	97787	97687	97682	97692	97680	10	324.333	123.167	-1.37144	-50.7463	0.0184	324.333	113.833	-1.51055	-57.835	0.014	52.4819	65.0696	0.310164	-33.5857	0.0044	TcChr31-S	55602	97610	+-	TTS_69	no_gene_id	#N/A	96.7745
TcChr5-S	192662	192862	192762	192772	192752	192760	20	680	255	-1.36283	-107.122	0.0044	675.833	234.167	-1.52913	-120.989	0.0037	52.6653	56.7853	0.108667	-8.70583	0.0803	TcChr5-S	191647	193071	+	mRNA	TcCLB.438923.10	hypothetical protein (fragment)	#N/A
TcChr16-S	399997	400197	400097	400102	400092	400090	10	286.167	111	-1.36125	-43.3859	0.0263	285.167	111	-1.36125	-42.9724	0.0266	34.5481	37.7782	0.128948	-3.62991	0.2332	TcChr16-S	398004	400277	+	mRNA	TcCLB.503759.10	trans-sialidase, Group II, putative	#N/A
TcChr10-S	420782	420982	420882	420882	420882	420880	0	277.5	109	-1.34816	-41.0508	0.0286	277.5	109	-1.34816	-41.0508	0.0286	64.3616	69.0571	0.101591	-7.76398	0.0949	TcChr10-S	418845	420838	-	mRNA	TcCLB.506869.4	Exocyst complex component EXO99	#N/A
TcChr10-S	420782	420982	420882	420882	420882	420880	0	277.5	109	-1.34816	-41.0508	0.0286	277.5	109	-1.34816	-41.0508	0.0286	64.3616	69.0571	0.101591	-7.76398	0.0949	TcChr10-S	420839	421100	--	intergenic_166	no_gene_id	#N/A	0
TcChr7-S	186062	186262	186162	186162	186162	186160	0	244.333	96.1667	-1.34524	-36.2464	0.036	244.333	96.1667	-1.34524	-36.2464	0.036	66.1991	71.143	0.10391	-5.19836	0.1616	TcChr7-S	185440	186066	+	pseudogenic_transcript	TcCLB.508277.269	hypothetical protein, conserved (pseudogene)	#N/A
TcChr7-S	186062	186262	186162	186162	186162	186160	0	244.333	96.1667	-1.34524	-36.2464	0.036	244.333	96.1667	-1.34524	-36.2464	0.036	66.1991	71.143	0.10391	-5.19836	0.1616	TcChr7-S	186067	186386	++	intergenic_9805	no_gene_id	#N/A	0
TcChr40-S	830387	830587	830487	830512	830462	830480	50	96	12.6667	-1.34453	-50.4659	0.0185	84.3333	9.66667	-3.12501	-48.8478	0.0201	64.2662	61.0604	-0.0738244	-0.735466	0.5977	TcChr40-S	829799	830662	++	intergenic_8423	no_gene_id	#N/A	0
TcChr36-S	955162	955362	955262	955262	955262	955260	0	305.833	120.667	-1.34172	-44.6016	0.0249	305.833	120.667	-1.34172	-44.6016	0.0249	69.3239	73.8768	0.0917686	-9.92748	0.0633	TcChr36-S	953030	955201	-	mRNA	TcCLB.504867.20	ABC transporter, putative	#N/A
TcChr36-S	955162	955362	955262	955262	955262	955260	0	305.833	120.667	-1.34172	-44.6016	0.0249	305.833	120.667	-1.34172	-44.6016	0.0249	69.3239	73.8768	0.0917686	-9.92748	0.0633	TcChr36-S	955202	955480	--	intergenic_6539	no_gene_id	#N/A	0
TcChr41-S	2276062	2276262	2276162	2276162	2276162	2276160	0	497.833	196.5	-1.34113	-71.7166	0.0091	497.833	196.5	-1.34113	-71.7166	0.0091	33.6864	35.3679	0.0702761	-2.27623	0.3385	TcChr41-S	2275261	2276098	--	intergenic_9516	no_gene_id	#N/A	0
TcChr41-S	2276062	2276262	2276162	2276162	2276162	2276160	0	497.833	196.5	-1.34113	-71.7166	0.0091	497.833	196.5	-1.34113	-71.7166	0.0091	33.6864	35.3679	0.0702761	-2.27623	0.3385	TcChr41-S	2276099	2277769	-	mRNA	TcCLB.506755.10	hypothetical protein, conserved	#N/A
TcChr11-S	62567	62767	62667	62662	62672	62660	10	1453.17	568.667	-1.34091	-210.075	0.0017	1453.17	578.833	-1.32798	-203.296	0.0018	47.9764	47.0985	-0.0266431	-1.46474	0.4387	TcChr11-S	61843	65244	-	mRNA	TcCLB.510307.284	trans-sialidase, Group IV, putative	#N/A
TcChr37-S	780617	780817	780717	780712	780722	780710	10	551.333	215.667	-1.33834	-80.7902	0.0072	551.333	195.667	-1.49453	-95.4602	0.0055	49.9655	50.0238	0.00168324	-0.329122	0.7727	TcChr37-S	780641	780712	-	tRNA	TcCLB.475029.40	tRNA-Ala:anticodon TGC	#N/A
TcChr37-S	780617	780817	780717	780712	780722	780710	10	551.333	215.667	-1.33834	-80.7902	0.0072	551.333	195.667	-1.49453	-95.4602	0.0055	49.9655	50.0238	0.00168324	-0.329122	0.7727	TcChr37-S	780801	780873	+	tRNA	TcCLB.475029.30	tRNA-Arg:anticodon TCT	#N/A
TcChr37-S	780617	780817	780717	780712	780722	780710	10	551.333	215.667	-1.33834	-80.7902	0.0072	551.333	195.667	-1.49453	-95.4602	0.0055	49.9655	50.0238	0.00168324	-0.329122	0.7727	TcChr37-S	780598	780640	+-	TTS_93	no_gene_id	#N/A	0
TcChr37-S	780617	780817	780717	780712	780722	780710	10	551.333	215.667	-1.33834	-80.7902	0.0072	551.333	195.667	-1.49453	-95.4602	0.0055	49.9655	50.0238	0.00168324	-0.329122	0.7727	TcChr37-S	780713	780800	-+	TSS_118	no_gene_id	#N/A	0
TcChr24-S	243287	243487	243387	243392	243382	243380	10	325.333	125.833	-1.33751	-49.2896	0.0198	318	125.833	-1.33751	-46.4179	0.0228	45.8601	55.7554	0.281873	-23.5916	0.0086	TcChr24-S	240761	244929	--	intergenic_2858	no_gene_id	#N/A	0
TcChr31-S	811042	811242	811142	811142	811142	811140	0	226	89.5	-1.33636	-33.4001	0.0404	226	89.5	-1.33636	-33.4001	0.0404	50.8376	60.039	0.240006	-14.8226	0.0285	TcChr31-S	808629	811534	++	intergenic_4740	no_gene_id	#N/A	0
TcChr35-S	919692	919892	919792	919792	919792	919790	0	276	109.333	-1.33593	-40.4198	0.0292	276	109.333	-1.33593	-40.4198	0.0292	61.495	69.0831	0.167863	-14.09	0.0326	TcChr35-S	919435	920734	--	intergenic_6155	no_gene_id	#N/A	0
TcChr10-S	46502	46702	46602	46602	46602	46600	0	498.333	197.5	-1.33526	-71.4547	0.0092	498.333	197.5	-1.33526	-71.4547	0.0092	71.5477	77.1566	0.108884	-17.0607	0.0201	TcChr10-S	44761	51017	--	intergenic_29	no_gene_id	#N/A	0
TcChr31-S	670272	670472	670372	670372	670372	670370	0	323.167	128.5	-1.33051	-46.6639	0.0224	323.167	128.5	-1.33051	-46.6639	0.0224	53.8093	59.6187	0.14791	-8.57714	0.0822	TcChr31-S	669930	671216	+	mRNA	TcCLB.510841.10	Kinesin-13 4b, putative (fragment)	#N/A
TcChr21-S	173732	173932	173832	173842	173822	173830	20	210.333	82.1667	-1.32602	-31.8205	0.0432	211.333	82.1667	-1.3629	-32.2334	0.0425	29.9843	37.9736	0.340786	-15.5412	0.0255	TcChr21-S	173795	174212	-	mRNA	TcCLB.508379.29	hypothetical protein, conserved	#N/A
TcChr21-S	173732	173932	173832	173842	173822	173830	20	210.333	82.1667	-1.32602	-31.8205	0.0432	211.333	82.1667	-1.3629	-32.2334	0.0425	29.9843	37.9736	0.340786	-15.5412	0.0255	TcChr21-S	173693	173794	--	intergenic_2223	no_gene_id	#N/A	98.0392
TcChr37-S	94567	94767	94667	94672	94662	94660	10	205	82.1667	-1.319	-29.7867	0.049	205	82.1667	-1.319	-29.7867	0.049	31.7323	37.3701	0.235934	-7.85384	0.0932	TcChr37-S	93994	98621	++	intergenic_6629	no_gene_id	#N/A	0
TcChr9-S	74242	74442	74342	74332	74352	74340	20	336.667	134.5	-1.31727	-47.9304	0.0207	337.333	134.333	-1.32836	-48.4415	0.0204	32.6588	32.6014	-0.00253991	-0.324725	0.7753	TcChr9-S	72947	74512	-	mRNA	TcCLB.511417.90	phosphate-repressible phosphate permease, putative	#N/A
TcChr29-S	441747	441947	441847	441842	441852	441840	10	197.667	76	-1.31177	-30.6942	0.0459	197.667	75.5	-1.38852	-31.0464	0.0451	37.3418	34.6431	-0.108221	-2.01171	0.3681	TcChr29-S	441499	442128	--	intergenic_4017	no_gene_id	#N/A	0
TcChr40-S	1816977	1817177	1817077	1817082	1817072	1817070	10	640	261	-1.29777	-86.6738	0.006	641.667	261	-1.29777	-87.0652	0.006	31.8999	28.6901	-0.153	-8.95619	0.076	TcChr40-S	1816808	1817692	-	mRNA	TcCLB.506543.30	CHAP domain containing protein, putative	#N/A
TcChr16-S	381692	381892	381792	381792	381792	381790	0	222.667	90.6667	-1.29624	-31.0385	0.0451	222.667	90.6667	-1.29624	-31.0385	0.0451	52.4419	62.4	0.250824	-18.2237	0.0177	TcChr16-S	380845	383174	++	intergenic_1177	no_gene_id	#N/A	0
TcChr24-S	303832	304032	303932	303922	303942	303930	20	1673.5	681.833	-1.29523	-223.881	0.0017	1690	696.333	-1.27917	-221.392	0.0017	34.3943	39.9619	0.216456	-52.8731	0.0014	TcChr24-S	303292	308624	++	intergenic_2879	no_gene_id	#N/A	1.87512
TcChr38-S	81337	81537	81437	81432	81442	81430	10	568.667	230	-1.29278	-78.1626	0.0077	568.667	230.5	-1.30282	-77.8425	0.0077	35.6834	48.4627	0.441623	-84.8085	0.0003	TcChr38-S	80712	81509	+	mRNA	TcCLB.511467.10	hypothetical protein, conserved	#N/A
TcChr38-S	81337	81537	81437	81432	81442	81430	10	568.667	230	-1.29278	-78.1626	0.0077	568.667	230.5	-1.30282	-77.8425	0.0077	35.6834	48.4627	0.441623	-84.8085	0.0003	TcChr38-S	81510	82824	++	intergenic_7113	no_gene_id	#N/A	0
TcChr28-S	306582	306782	306682	306672	306692	306680	20	420.333	171.333	-1.29244	-57.4321	0.0141	423.667	166	-1.35175	-62.1275	0.0119	48.296	56.1037	0.216191	-17.6417	0.0188	TcChr28-S	306159	307904	-	mRNA	TcCLB.406999.10	dispersed gene family protein 1 (DGF-1), putative (fragment)	#N/A
TcChr31-S	737472	737672	737572	737572	737572	737570	0	580.833	237.167	-1.29222	-78.3095	0.0077	580.833	237.167	-1.29222	-78.3095	0.0077	49.3877	53.6579	0.11964	-7.9345	0.0923	TcChr31-S	737060	738350	++	intergenic_4713	no_gene_id	#N/A	7.82339
TcChr37-S	33092	33292	33192	33202	33182	33190	20	310.333	103.833	-1.29151	-59.6666	0.013	288.333	94	-1.617	-57.738	0.014	50.9275	64.1016	0.331916	-32.2656	0.005	TcChr37-S	31927	33363	-	pseudogenic_transcript	TcCLB.507611.131	protein kinase (pseudogene), putative	#N/A
TcChr39-S	1035642	1035842	1035742	1035742	1035742	1035740	0	259.833	106.167	-1.29126	-35.7079	0.0366	259.833	106.167	-1.29126	-35.7079	0.0366	32.2425	33.7818	0.0672849	-1.40437	0.4485	TcChr39-S	1032837	1035713	+	mRNA	TcCLB.506885.480	trans-sialidase, Group V, putative	#N/A
TcChr39-S	1035642	1035842	1035742	1035742	1035742	1035740	0	259.833	106.167	-1.29126	-35.7079	0.0366	259.833	106.167	-1.29126	-35.7079	0.0366	32.2425	33.7818	0.0672849	-1.40437	0.4485	TcChr39-S	1035714	1038855	++	intergenic_7751	no_gene_id	#N/A	0
TcChr33-S	57892	58092	57992	57992	57992	57990	0	290.333	118.667	-1.2908	-39.9251	0.03	290.333	118.667	-1.2908	-39.9251	0.03	36.1724	37.7143	0.0602247	-1.35468	0.4562	TcChr33-S	57298	58759	--	intergenic_5166	no_gene_id	#N/A	0
TcChr35-S	485312	485512	485412	485402	485422	485410	20	1097.33	447.833	-1.28946	-146.984	0.0028	1097.33	451	-1.2828	-144.997	0.0028	36.3008	38.4009	0.0811381	-5.52843	0.149	TcChr35-S	483109	486237	+	pseudogenic_transcript	TcCLB.503397.10	retrotransposon hot spot protein (RHS, pseudogene), putative	#N/A
TcChr16-S	126417	126617	126517	126532	126502	126510	30	682.833	222.833	-1.28543	-134.036	0.0032	594.667	213.167	-1.4801	-101.016	0.0049	53.4333	55.3528	0.0509171	-2.28901	0.3381	TcChr16-S	126171	126587	-	mRNA	TcCLB.507163.75	hypothetical protein	#N/A
TcChr16-S	126417	126617	126517	126532	126502	126510	30	682.833	222.833	-1.28543	-134.036	0.0032	594.667	213.167	-1.4801	-101.016	0.0049	53.4333	55.3528	0.0509171	-2.28901	0.3381	TcChr16-S	126588	126974	-+	TSS_18	no_gene_id	#N/A	0
TcChr31-S	672602	672802	672702	672702	672702	672700	0	552.167	227.167	-1.28135	-73.7025	0.0084	552.167	227.167	-1.28135	-73.7025	0.0084	43.6676	50.6399	0.21371	-19.6666	0.0144	TcChr31-S	672535	673674	+	mRNA	TcCLB.510841.20	hypothetical protein, conserved	#N/A
TcChr5-S	192352	192552	192452	192452	192452	192450	0	587	241.833	-1.27935	-78.1027	0.0077	587	241.833	-1.27935	-78.1027	0.0077	48.5643	53.0295	0.126898	-8.70428	0.0803	TcChr5-S	191647	193071	+	mRNA	TcCLB.438923.10	hypothetical protein (fragment)	#N/A
TcChr37-S	859052	859252	859152	859152	859152	859150	0	244.333	100.667	-1.27926	-33.3216	0.0405	244.333	100.667	-1.27926	-33.3216	0.0405	59.3338	70.802	0.254936	-20.3406	0.0134	TcChr37-S	858335	859495	-	mRNA	TcCLB.507711.110	Surface membrane protein	#N/A
TcChr31-S	329222	329422	329322	329332	329312	329320	20	2187.33	890.5	-1.27901	-292.57	0.001	2228.5	911.667	-1.28949	-295.197	0.001	60.1373	58.7872	-0.032758	-3.43592	0.2461	TcChr31-S	306523	330456	-+	TSS_90	no_gene_id	#N/A	85.109
TcChr39-S	1074617	1074817	1074717	1074722	1074712	1074710	10	232.167	88	-1.27641	-36.9355	0.0345	213.167	88	-1.27641	-29.2049	0.0499	40.6635	34.088	-0.25447	-8.66241	0.081	TcChr39-S	1068802	1074877	++	intergenic_7758	no_gene_id	#N/A	1.64582
TcChr37-S	914157	914357	914257	914262	914252	914250	10	285.333	117.167	-1.27563	-38.9196	0.0316	283.667	117.167	-1.27563	-38.1439	0.0325	34.6742	39.6495	0.193439	-7.94233	0.0921	TcChr37-S	911870	915963	++	intergenic_6962	no_gene_id	#N/A	2.4426
TcChr10-S	283222	283422	283322	283322	283322	283320	0	216.167	89.3333	-1.27487	-29.5363	0.0493	216.167	89.3333	-1.27487	-29.5363	0.0493	57.5119	66.7597	0.215118	-16.6375	0.0214	TcChr10-S	283182	283481	--	intergenic_106	no_gene_id	#N/A	0
TcChr26-S	532	732	632	622	642	630	20	442.333	178.333	-1.272	-61.6173	0.0122	434.333	167	-1.37895	-65.9793	0.0106	56.8407	76.4093	0.426825	-118.184	0.0001	TcChr26-S	0	966	*-	edge_37	no_gene_id	#N/A	#N/A
TcChr4-S	30207	30407	30307	30292	30322	30300	30	257.833	104.5	-1.27183	-35.9831	0.0363	256.167	96.3333	-1.41098	-41.1474	0.0286	37.0716	45.7946	0.304863	-18.1601	0.0177	TcChr4-S	29738	76800	--	intergenic_8120	no_gene_id	#N/A	96.3772
TcChr7-S	111067	111267	111167	111172	111162	111160	10	228.5	92.8333	-1.26864	-32.0172	0.0428	223.667	92.8333	-1.26864	-30.0692	0.0479	66.5489	81.7848	0.297418	-37.624	0.0033	TcChr7-S	108900	111785	-	pseudogenic_transcript	TcCLB.506113.40	hypothetical protein, conserved (pseudogene)	#N/A
TcChr31-S	225422	225622	225522	225522	225522	225520	0	1053.67	437.333	-1.26861	-136.521	0.003	1053.67	437.333	-1.26861	-136.521	0.003	40.6307	41.0743	0.0156664	-0.71702	0.6033	TcChr31-S	224207	244451	--	intergenic_4577	no_gene_id	#N/A	0.987898
TcChr13-S	38427	38627	38527	38522	38532	38520	10	289.333	121.667	-1.26797	-37.6854	0.0335	289.333	120.167	-1.2677	-38.6002	0.0321	51.1428	67.9616	0.410188	-48.6735	0.0016	TcChr13-S	38093	38941	-	mRNA	TcCLB.508085.20	hypothetical protein, conserved	#N/A
TcChr40-S	325747	325947	325847	325842	325852	325840	10	399	169.333	-1.26752	-50.6123	0.0184	399	169.167	-1.23794	-50.7112	0.0184	55.8579	65.4463	0.228551	-23.5508	0.0086	TcChr40-S	324721	328407	--	intergenic_8262	no_gene_id	#N/A	0
TcChr37-S	1103467	1103667	1103567	1103572	1103562	1103560	10	234.667	99.8333	-1.25841	-30.016	0.048	238.833	99.8333	-1.25841	-31.5267	0.0434	50.6795	57.7089	0.187391	-9.02835	0.0753	TcChr37-S	1102917	1104520	--	intergenic_7003	no_gene_id	#N/A	0
TcChr34-S	899002	899202	899102	899102	899102	899100	0	1580.5	660.667	-1.25839	-201.187	0.0018	1580.5	660.667	-1.25839	-201.187	0.0018	49.5427	52.4414	0.0820337	-10.784	0.0554	TcChr34-S	896724	902802	++	intergenic_5726	no_gene_id	#N/A	0
TcChr35-S	740962	741162	741062	741072	741052	741060	20	220.667	90.3333	-1.25659	-30.4659	0.0465	218.833	84.8333	-1.36713	-33.292	0.0405	43.5428	51.8416	0.251674	-11.3893	0.0496	TcChr35-S	738123	741278	+	mRNA	TcCLB.509157.120	hypothetical protein, conserved	#N/A
TcChr38-S	1219807	1220007	1219907	1219912	1219902	1219900	10	548.167	216.833	-1.25497	-78.7854	0.0075	517.5	216.833	-1.25497	-66.6363	0.0105	42.4977	50.0003	0.234553	-24.2689	0.0078	TcChr38-S	1215223	1227082	++	intergenic_7337	no_gene_id	#N/A	0
TcChr10-S	28617	28817	28717	28712	28722	28710	10	354.333	148.5	-1.25464	-46.1269	0.0231	354.333	146.333	-1.27585	-47.4564	0.0216	64.1425	71.8995	0.164701	-19.0422	0.0154	TcChr10-S	25719	28829	-	pseudogenic_transcript	TcCLB.511911.30	mismatch repair protein MSH4 (pseudogene), putative	#N/A
TcChr41-S	1033072	1033272	1033172	1033172	1033172	1033170	0	397.833	166.833	-1.25376	-51.355	0.0181	397.833	166.833	-1.25376	-51.355	0.0181	57.2016	66.7419	0.222539	-31.0988	0.005	TcChr41-S	1032697	1036330	--	intergenic_9064	no_gene_id	#N/A	0
TcChr35-S	133157	133357	133257	133252	133262	133250	10	682.667	282.333	-1.24999	-89.6169	0.0058	682.667	281.333	-1.2789	-90.2362	0.0057	32.7514	31.4694	-0.0576041	-2.07241	0.3605	TcChr35-S	131726	137167	-	mRNA	TcCLB.504019.3	hypothetical protein (fragment)	#N/A
TcChr31-S	236777	236977	236877	236882	236872	236870	10	1116.67	451.5	-1.24908	-152.098	0.0024	1073.17	451.5	-1.24908	-135.526	0.003	55.1384	59.1106	0.10036	-13.1418	0.0375	TcChr31-S	224207	244451	--	intergenic_4577	no_gene_id	#N/A	0.987898
TcChr17-S	132592	132792	132692	132692	132692	132690	0	439.5	185	-1.24834	-56.3037	0.015	439.5	185	-1.24834	-56.3037	0.015	57.6252	67.6881	0.232204	-29.9963	0.0056	TcChr17-S	125389	135276	-	pseudogenic_transcript	TcCLB.508903.90	dispersed gene family protein 1 (DGF-1, pseudogene), putative	#N/A
TcChr18-S	4192	4392	4292	4292	4292	4290	0	238.333	100.5	-1.24579	-31.1233	0.0447	238.333	100.5	-1.24579	-31.1233	0.0447	35.4675	37.1271	0.0659731	-1.35179	0.4572	TcChr18-S	3813	6947	-	mRNA	TcCLB.506961.25	trans-sialidase, Group I, putative	#N/A
TcChr1-S	35177	35377	35277	35272	35282	35270	10	297.667	125.333	-1.2455	-38.5055	0.0321	297.667	121.667	-1.29076	-40.7648	0.0288	41.6105	56.2329	0.434464	-48.633	0.0016	TcChr1-S	35132	35464	++	intergenic_14	no_gene_id	#N/A	0
TcChr33-S	245772	245972	245872	245872	245872	245870	0	302.667	127.833	-1.24347	-38.8938	0.0316	302.667	127.833	-1.24347	-38.8938	0.0316	33.592	35.1094	0.0637367	-1.43547	0.4435	TcChr33-S	245551	246843	+	mRNA	TcCLB.507699.230	trans-sialidase, putative	#N/A
TcChr19-S	366427	366627	366527	366552	366502	366520	50	208	76.8333	-1.24149	-34.7936	0.0383	193.667	63	-1.62015	-39.2431	0.0311	71.5968	66.1599	-0.113938	-4.40757	0.1931	TcChr19-S	363915	367310	--	intergenic_1769	no_gene_id	#N/A	0
TcChr35-S	831192	831392	831292	831292	831292	831290	0	299.833	127	-1.23933	-38.2628	0.0321	299.833	127	-1.23933	-38.2628	0.0321	58.9146	67.5848	0.198075	-18.5206	0.0166	TcChr35-S	831195	831992	+	mRNA	TcCLB.506221.120	hypothetical protein, conserved	#N/A
TcChr35-S	831192	831392	831292	831292	831292	831290	0	299.833	127	-1.23933	-38.2628	0.0321	299.833	127	-1.23933	-38.2628	0.0321	58.9146	67.5848	0.198075	-18.5206	0.0166	TcChr35-S	830781	831194	++	intergenic_6116	no_gene_id	#N/A	0
TcChr12-S	63862	64062	63962	63962	63962	63960	0	297.333	126.333	-1.23485	-37.9088	0.0331	297.333	126.333	-1.23485	-37.9088	0.0331	52.1795	63.1463	0.275214	-28.0453	0.0066	TcChr12-S	59851	65253	--	intergenic_396	no_gene_id	#N/A	0
TcChr17-S	119782	119982	119882	119882	119882	119880	0	320.5	136.333	-1.23319	-40.5952	0.029	320.5	136.333	-1.23319	-40.5952	0.029	56.3834	66.8543	0.245749	-24.0303	0.008	TcChr17-S	118860	120196	--	intergenic_1270	no_gene_id	#N/A	0
TcChr21-S	532612	532812	532712	532712	532712	532710	0	310.833	132.333	-1.23196	-39.222	0.0311	310.833	132.333	-1.23196	-39.222	0.0311	50.9693	59.4999	0.223257	-17.4035	0.0193	TcChr21-S	530617	533031	-	mRNA	TcCLB.507803.30	hypothetical protein	#N/A
TcChr41-S	1253232	1253432	1253332	1253332	1253332	1253330	0	229.667	97.8333	-1.23114	-29.3281	0.0496	229.667	97.8333	-1.23114	-29.3281	0.0496	68.9403	72.0793	0.0642379	-3.00376	0.2745	TcChr41-S	1252076	1253659	-	mRNA	TcCLB.507957.200	Mucin-associated surface protein (MASP), subgroup S001	#N/A
TcChr33-S	891812	892012	891912	891912	891912	891910	0	485.167	206.833	-1.23001	-60.576	0.0125	485.167	206.833	-1.23001	-60.576	0.0125	57.9696	65.2644	0.170999	-23.2125	0.0092	TcChr33-S	891645	892454	+	mRNA	TcCLB.509977.30	Mucin-associated surface protein (MASP), subgroup S008	#N/A
TcChr15-S	321062	321262	321162	321172	321152	321160	20	230.167	87.5	-1.2271	-36.4454	0.0357	232.333	87.5	-1.40884	-37.2964	0.034	44.6496	58.309	0.385072	-29.8791	0.0056	TcChr15-S	320230	323790	-	mRNA	TcCLB.509451.50	hypothetical protein, conserved	#N/A
TcChr5-S	191852	192052	191952	191952	191952	191950	0	231.333	98.8333	-1.2269	-29.4853	0.0493	231.333	98.8333	-1.2269	-29.4853	0.0493	58.9143	62.4785	0.0847437	-2.55299	0.3105	TcChr5-S	191647	193071	+	mRNA	TcCLB.438923.10	hypothetical protein (fragment)	#N/A
TcChr31-S	136937	137137	137037	137032	137042	137030	10	962.333	408.5	-1.22642	-119.49	0.0038	962.333	421.833	-1.18986	-111.837	0.0039	38.8601	35.5427	-0.128736	-10.5221	0.058	TcChr31-S	134515	137670	+	mRNA	TcCLB.510599.70	protamine P1, putative	#N/A
TcChr38-S	9007	9207	9107	9112	9102	9100	10	249.167	106.667	-1.224	-31.5878	0.0434	249.167	106.667	-1.224	-31.5878	0.0434	28.1931	32.1762	0.190648	-6.34177	0.1253	TcChr38-S	8637	9173	-	pseudogenic_transcript	TcCLB.511473.3	hypothetical protein, conserved (pseudogene)	#N/A
TcChr38-S	9007	9207	9107	9112	9102	9100	10	249.167	106.667	-1.224	-31.5878	0.0434	249.167	106.667	-1.224	-31.5878	0.0434	28.1931	32.1762	0.190648	-6.34177	0.1253	TcChr38-S	9174	9281	--	intergenic_7087	no_gene_id	#N/A	92.5926
TcChr37-S	780437	780637	780537	780532	780542	780530	10	410.667	167.667	-1.22157	-55.8427	0.0154	410.667	175	-1.23061	-51.3734	0.0181	52.7998	53.0796	0.00762627	-0.421217	0.7217	TcChr37-S	780525	780597	+	tRNA	TcCLB.475029.50	tRNA-Asn:anticodon GTT	#N/A
TcChr37-S	780437	780637	780537	780532	780542	780530	10	410.667	167.667	-1.22157	-55.8427	0.0154	410.667	175	-1.23061	-51.3734	0.0181	52.7998	53.0796	0.00762627	-0.421217	0.7217	TcChr37-S	777405	780524	-+	TSS_117	no_gene_id	#N/A	3.20513
TcChr37-S	780437	780637	780537	780532	780542	780530	10	410.667	167.667	-1.22157	-55.8427	0.0154	410.667	175	-1.23061	-51.3734	0.0181	52.7998	53.0796	0.00762627	-0.421217	0.7217	TcChr37-S	780598	780640	+-	TTS_93	no_gene_id	#N/A	0
TcChr30-S	251402	251602	251502	251492	251512	251500	20	201.167	79.1667	-1.22066	-30.1677	0.0477	197.5	73.5	-1.42604	-32.4933	0.0417	49.1411	51.2784	0.0614198	-1.32352	0.4626	TcChr30-S	250546	252132	+	mRNA	TcCLB.504075.10	kinetoplast poly(A) polymerase 1	#N/A
TcChr39-S	552562	552762	552662	552662	552662	552660	0	293.333	126	-1.21912	-36.616	0.0352	293.333	126	-1.21912	-36.616	0.0352	50.9547	56.3974	0.146415	-7.08601	0.11	TcChr39-S	551387	556967	++	intergenic_7565	no_gene_id	#N/A	0
TcChr29-S	415712	415912	415812	415802	415822	415810	20	257.333	110	-1.21394	-32.6088	0.0415	259.167	109.333	-1.24515	-33.7555	0.0401	30.8659	33.6006	0.122476	-3.15851	0.2638	TcChr29-S	413510	416338	+	pseudogenic_transcript	TcCLB.507747.130	trans-sialidase (pseudogene), putative	#N/A
TcChr31-S	807352	807552	807452	807452	807452	807450	0	266.333	115.333	-1.20742	-32.8376	0.041	266.333	115.333	-1.20742	-32.8376	0.041	33.7458	31.7611	-0.0874459	-2.0027	0.3692	TcChr31-S	806208	808628	+	mRNA	TcCLB.508555.60	cytoskeleton-associated protein CAP5.5, putative	#N/A
TcChr36-S	919362	919562	919462	919462	919462	919460	0	464.333	201.167	-1.20677	-56.1187	0.0154	464.333	201.167	-1.20677	-56.1187	0.0154	47.2052	59.7576	0.340177	-53.3141	0.0014	TcChr36-S	918995	921206	--	intergenic_6526	no_gene_id	#N/A	0
TcChr35-S	340487	340687	340587	340592	340582	340580	10	584.333	250.667	-1.20655	-71.6563	0.0091	578.5	250.667	-1.20655	-69.4557	0.0097	52.8436	59.8425	0.179442	-17.9672	0.0183	TcChr35-S	337653	349420	-+	TSS_104	no_gene_id	#N/A	0.849762
TcChr37-S	1056782	1056982	1056882	1056882	1056882	1056880	0	270.167	117.167	-1.20529	-33.2517	0.0405	270.167	117.167	-1.20529	-33.2517	0.0405	53.7266	61.3773	0.192068	-12.6583	0.0406	TcChr37-S	1056538	1057112	--	intergenic_6984	no_gene_id	#N/A	0
TcChr16-S	12787	12987	12887	12892	12882	12880	10	305	133	-1.20525	-36.9955	0.0344	306.667	133	-1.20525	-37.3599	0.0339	53.2772	57.6605	0.114065	-4.38506	0.1943	TcChr16-S	6891	17336	-	mRNA	TcCLB.507179.20	dispersed gene family protein 1 (DGF-1), putative	#N/A
TcChr41-S	1371677	1371877	1371777	1371732	1371822	1371770	90	106	6.66667	-1.20163	-86.7981	0.006	69.5	17.8333	-1.96244	-20.1121	0.0899	56.7609	78.1849	0.461994	-30.2517	0.0056	TcChr41-S	1371413	1372261	+	mRNA	TcCLB.510013.230	Mucin-associated surface protein (MASP), subgroup S002	#N/A
TcChr17-S	432617	432817	432717	432722	432712	432710	10	361.833	159.167	-1.19538	-42.5213	0.0272	364.5	159.167	-1.19538	-43.6018	0.0261	42.185	57.9681	0.458529	-63.5136	0.0009	TcChr17-S	424972	438168	+-	TTS_15	no_gene_id	#N/A	32.6438
TcChr33-S	537362	537562	537462	537462	537462	537460	0	431.667	188.5	-1.19535	-51.3131	0.0181	431.667	188.5	-1.19535	-51.3131	0.0181	59.949	63.9675	0.0936025	-6.91949	0.113	TcChr33-S	534663	540052	-+	TSS_96	no_gene_id	#N/A	0
TcChr13-S	535022	535222	535122	535122	535122	535120	0	435	190.333	-1.19249	-51.7271	0.0176	435	190.333	-1.19249	-51.7271	0.0176	65.5031	67.1918	0.0367218	-1.9157	0.3781	TcChr13-S	531416	535975	+	mRNA	TcCLB.508325.230	trans-sialidase, Group IV, putative	#N/A
TcChr40-S	320952	321152	321052	321052	321052	321050	0	344.667	151	-1.19065	-40.9672	0.0286	344.667	151	-1.19065	-40.9672	0.0286	46.6032	59.2254	0.345788	-36.5374	0.0034	TcChr40-S	319882	322902	--	intergenic_8261	no_gene_id	#N/A	0
TcChr39-S	270932	271132	271032	271032	271032	271030	0	364.333	159.667	-1.1902	-43.3207	0.0264	364.333	159.667	-1.1902	-43.3207	0.0264	60.702	64.6672	0.0912912	-5.41317	0.1533	TcChr39-S	270122	277372	+	pseudogenic_transcript	TcCLB.511443.10	calpain-like cysteine peptidase, putative, frameshift	#N/A
TcChr35-S	713602	713802	713702	713702	713702	713700	0	298.333	131	-1.18736	-35.5888	0.0367	298.333	131	-1.18736	-35.5888	0.0367	31.0405	27.8963	-0.154079	-4.9979	0.17	TcChr35-S	712037	719670	++	intergenic_6074	no_gene_id	#N/A	15.7584
TcChr12-S	116067	116267	116167	116182	116152	116160	30	260.5	109.5	-1.18618	-34.0338	0.0399	254.5	102.667	-1.3097	-35.9764	0.0363	36.2161	39.0443	0.108483	-2.83297	0.2876	TcChr12-S	115308	116726	+	mRNA	TcCLB.503905.30	Nucleolar protein 127, putative	#N/A
TcChr37-S	33397	33597	33497	33512	33482	33490	30	336.667	139.333	-1.18442	-44.852	0.0246	326	121.333	-1.4259	-52.932	0.0168	45.4028	55.1579	0.280786	-23.7003	0.0084	TcChr37-S	33364	34034	--	intergenic_6615	no_gene_id	#N/A	0
TcChr37-S	926382	926582	926482	926482	926482	926480	0	299.167	131.667	-1.18406	-35.5762	0.0367	299.167	131.667	-1.18406	-35.5762	0.0367	30.9617	29.1233	-0.0883107	-2.13713	0.3535	TcChr37-S	925966	928732	++	intergenic_6964	no_gene_id	#N/A	0
TcChr39-S	116162	116362	116262	116262	116262	116260	0	299.333	132	-1.18122	-35.3907	0.0371	299.333	132	-1.18122	-35.3907	0.0371	59.0187	63.9849	0.116559	-6.17697	0.1299	TcChr39-S	115974	116395	--	intergenic_7402	no_gene_id	#N/A	0
TcChr26-S	801112	801312	801212	801222	801202	801210	20	317.167	122.667	-1.17948	-48.1647	0.0205	298	80.1667	-1.89424	-77.3956	0.0079	32.3774	24.0446	-0.429275	-17.8621	0.0184	TcChr26-S	798915	801320	+	pseudogenic_transcript	TcCLB.506243.10	retrotransposon hot spot protein (RHS, pseudogene), putative	#N/A
TcChr31-S	216412	216612	216512	216512	216512	216510	0	1416.33	625.833	-1.17831	-161.032	0.0024	1416.33	625.833	-1.17831	-161.032	0.0024	51.7075	56.0598	0.116593	-21.0839	0.0124	TcChr31-S	215875	217802	--	intergenic_4574	no_gene_id	#N/A	5.18672
TcChr28-S	622157	622357	622257	622252	622262	622250	10	772.333	341.5	-1.17734	-88.4445	0.0059	772.333	341	-1.17945	-88.7197	0.0059	28.9539	29.7867	0.0409122	-1.51487	0.4331	TcChr28-S	619209	622270	--	intergenic_3952	no_gene_id	#N/A	0
TcChr28-S	622157	622357	622257	622252	622262	622250	10	772.333	341.5	-1.17734	-88.4445	0.0059	772.333	341	-1.17945	-88.7197	0.0059	28.9539	29.7867	0.0409122	-1.51487	0.4331	TcChr28-S	622271	622765	-	exon	TcCLB.509883.18.1	trans-sialidase, putative (fragment)	#N/A
TcChr36-S	1083592	1083792	1083692	1083702	1083682	1083690	20	445.833	184.667	-1.17628	-58.7913	0.0136	435.5	190.167	-1.19541	-51.8209	0.0175	47.8278	63.8041	0.415799	-77.1309	0.0004	TcChr36-S	1083523	1083845	--	intergenic_6570	no_gene_id	#N/A	0
TcChr34-S	489347	489547	489447	489452	489442	489440	10	715.333	315	-1.17348	-82.751	0.0067	710.5	315	-1.17348	-80.9716	0.0072	58.9484	62.1608	0.0765523	-5.55666	0.1484	TcChr34-S	488198	493530	--	intergenic_5604	no_gene_id	#N/A	16.1635
TcChr31-S	706197	706397	706297	706302	706292	706290	10	382.167	171.167	-1.16696	-43.4027	0.0263	384.333	171.167	-1.16696	-44.1075	0.0255	42.6175	44.8168	0.0725943	-2.25352	0.341	TcChr31-S	705486	706702	++	intergenic_4700	no_gene_id	#N/A	8.2991
TcChr31-S	204152	204352	204252	204252	204252	204250	0	1426.83	636	-1.16572	-159.023	0.0024	1426.83	636	-1.16572	-159.023	0.0024	34.4882	34.4735	-0.000612586	-0.313409	0.7806	TcChr31-S	199445	206011	--	intergenic_4572	no_gene_id	#N/A	3.04553
TcChr34-S	900882	901082	900982	900982	900982	900980	0	432	193	-1.16243	-49.1848	0.0199	432	193	-1.16243	-49.1848	0.0199	56.4798	60.4107	0.09707	-6.0324	0.134	TcChr34-S	896724	902802	++	intergenic_5726	no_gene_id	#N/A	0
TcChr39-S	1757707	1757907	1757807	1757812	1757802	1757800	10	500.833	230.667	-1.16203	-52.8415	0.0168	516.167	230.667	-1.16203	-58.359	0.0137	46.9422	50.8942	0.116614	-7.3772	0.1028	TcChr39-S	1753354	1762475	-+	TSS_134	no_gene_id	#N/A	1.09625
TcChr23-S	158102	158302	158202	158202	158202	158200	0	604.667	270.333	-1.1614	-67.8528	0.0102	604.667	270.333	-1.1614	-67.8528	0.0102	42.3843	45.6941	0.10848	-6.27717	0.1271	TcChr23-S	158113	158502	+	mRNA	TcCLB.503783.17	mucin TcMUCII, putative	#N/A
TcChr23-S	158102	158302	158202	158202	158202	158200	0	604.667	270.333	-1.1614	-67.8528	0.0102	604.667	270.333	-1.1614	-67.8528	0.0102	42.3843	45.6941	0.10848	-6.27717	0.1271	TcChr23-S	157375	158112	++	intergenic_2620	no_gene_id	#N/A	13.5501
TcChr31-S	222842	223042	222942	222942	222942	222940	0	472.333	211.333	-1.16029	-53.3399	0.0164	472.333	211.333	-1.16029	-53.3399	0.0164	60.7046	64.0978	0.0784667	-5.00569	0.1697	TcChr31-S	222371	224206	-	pseudogenic_transcript	TcCLB.510591.10	trans-sialidase (pseudogene), putative	#N/A
TcChr35-S	345747	345947	345847	345842	345852	345840	10	283.833	125.333	-1.1588	-33.3586	0.0405	283.833	127.833	-1.15078	-32.0015	0.0428	62.8135	69.3939	0.143734	-9.51057	0.0681	TcChr35-S	337653	349420	-+	TSS_104	no_gene_id	#N/A	0.849762
TcChr34-S	298732	298932	298832	298832	298832	298830	0	752.5	337.167	-1.15823	-83.746	0.0065	752.5	337.167	-1.15823	-83.746	0.0065	60.7425	65.4165	0.106948	-13.8102	0.0336	TcChr34-S	297507	299519	-	mRNA	TcCLB.503865.60	hypothetical protein, conserved	#N/A
TcChr41-S	510872	511072	510972	510972	510972	510970	0	271.167	121.667	-1.15625	-31.1084	0.0448	271.167	121.667	-1.15625	-31.1084	0.0448	39.4763	43.8558	0.151784	-5.52246	0.1493	TcChr41-S	510423	511559	--	intergenic_8951	no_gene_id	#N/A	0
TcChr18-S	609312	609512	609412	609412	609412	609410	0	387.667	174.167	-1.15435	-43.5421	0.0262	387.667	174.167	-1.15435	-43.5421	0.0262	61.8292	71.8553	0.216806	-26.3562	0.0071	TcChr18-S	609281	609679	+	mRNA	TcCLB.507237.150	hypothetical protein	#N/A
TcChr27-S	369802	370002	369902	369902	369902	369900	0	470.167	211.333	-1.15365	-52.6395	0.017	470.167	211.333	-1.15365	-52.6395	0.017	58.4317	61.5649	0.0753569	-3.52534	0.2399	TcChr27-S	367238	371329	-	mRNA	TcCLB.506777.110	GRIP domain containing protein, putative	#N/A
TcChr41-S	667822	668022	667922	667922	667922	667920	0	767.333	345.667	-1.15047	-84.4344	0.0064	767.333	345.667	-1.15047	-84.4344	0.0064	61.7468	65.9775	0.0956104	-10.8989	0.0541	TcChr41-S	667467	670094	+	pseudogenic_transcript	TcCLB.504039.50	retrotransposon hot spot protein (RHS, pseudogene), putative	#N/A
TcChr38-S	45592	45792	45692	45692	45692	45690	0	286.167	129	-1.14948	-32.4255	0.0418	286.167	129	-1.14948	-32.4255	0.0418	69.3003	72.5401	0.0659179	-4.45055	0.1913	TcChr38-S	44538	45644	-	mRNA	TcCLB.511469.100	2-oxoisovalerate dehydrogenase beta subunit, mitochondrial precursor, putative	#N/A
TcChr38-S	45592	45792	45692	45692	45692	45690	0	286.167	129	-1.14948	-32.4255	0.0418	286.167	129	-1.14948	-32.4255	0.0418	69.3003	72.5401	0.0659179	-4.45055	0.1913	TcChr38-S	45645	45939	--	intergenic_7096	no_gene_id	#N/A	0
TcChr18-S	385092	385292	385192	385192	385192	385190	0	309.667	139.667	-1.14873	-34.7554	0.0385	309.667	139.667	-1.14873	-34.7554	0.0385	52.0772	67.8684	0.382088	-49.8335	0.0016	TcChr18-S	382432	386311	--	intergenic_1576	no_gene_id	#N/A	0
TcChr33-S	286812	287012	286912	286922	286902	286910	20	542.667	228.833	-1.14864	-68.8664	0.01	538.833	225.833	-1.25458	-69.1582	0.0099	38.5073	45.9249	0.254145	-26.9186	0.007	TcChr33-S	283948	287505	++	intergenic_5256	no_gene_id	#N/A	0
TcChr37-S	616917	617117	617017	617022	617012	617010	10	255.667	111.667	-1.14823	-30.9146	0.0454	247.5	111.667	-1.14823	-28.0693	0.053	35.3345	34.3197	-0.0420387	-0.870618	0.5607	TcChr37-S	616164	617159	++	intergenic_6825	no_gene_id	#N/A	0
TcChr38-S	316382	316582	316482	316472	316492	316480	20	357	157.667	-1.14497	-41.9213	0.0277	368	168.167	-1.12981	-40.1342	0.0295	39.0554	42.7405	0.130079	-5.31047	0.1581	TcChr38-S	314314	316755	+	pseudogenic_transcript	TcCLB.508541.120	trans-sialidase (pseudogene), putative	#N/A
TcChr41-S	1718742	1718942	1718842	1718842	1718842	1718840	0	520.667	235.5	-1.14463	-57.1717	0.0145	520.667	235.5	-1.14463	-57.1717	0.0145	57.1222	66.105	0.210707	-29.1127	0.0061	TcChr41-S	1718351	1726379	-+	TSS_187	no_gene_id	#N/A	0
TcChr39-S	968087	968287	968187	968192	968182	968180	10	901.667	408.333	-1.14258	-97.6799	0.0054	901.5	408.333	-1.14258	-97.6799	0.0054	34.4825	36.4557	0.0802803	-4.68849	0.1814	TcChr39-S	967331	969406	--	intergenic_7724	no_gene_id	#N/A	0
TcChr31-S	248192	248392	248292	248292	248292	248290	0	1994.67	907.333	-1.13644	-212.06	0.0017	1994.67	907.333	-1.13644	-212.06	0.0017	52.2034	57.2935	0.134229	-40.8704	0.0026	TcChr31-S	246869	250771	-	pseudogenic_transcript	TcCLB.508367.50	hypothetical protein, conserved (pseudogene)	#N/A
TcChr28-S	148242	148442	148342	148342	148342	148340	0	445.5	202.667	-1.13632	-48.5623	0.0203	445.5	202.667	-1.13632	-48.5623	0.0203	65.5277	69.923	0.0936622	-9.6697	0.0664	TcChr28-S	148298	150565	++	intergenic_3842	no_gene_id	#N/A	70.1058
TcChr28-S	148242	148442	148342	148342	148342	148340	0	445.5	202.667	-1.13632	-48.5623	0.0203	445.5	202.667	-1.13632	-48.5623	0.0203	65.5277	69.923	0.0936622	-9.6697	0.0664	TcChr28-S	147269	148297	+	mRNA	TcCLB.510615.10	hypothetical protein, conserved	#N/A
TcChr4-S	145292	145492	145392	145392	145392	145390	0	344.167	157	-1.13234	-37.7212	0.0335	344.167	157	-1.13234	-37.7212	0.0335	49.492	58.9601	0.252545	-26.3978	0.0071	TcChr4-S	141902	154688	--	intergenic_8158	no_gene_id	#N/A	0
TcChr25-S	469837	470037	469937	469942	469932	469930	10	338	153.333	-1.13179	-37.5776	0.0338	336	153.333	-1.13179	-36.8877	0.0345	29.9127	31.4602	0.0727688	-1.87229	0.3829	TcChr25-S	469407	472196	+	mRNA	TcCLB.507091.20	hypothetical protein, conserved	#N/A
TcChr18-S	605859	606059	605959	605952	605967	605950	15	370.5	169.167	-1.13103	-40.2991	0.0293	370.5	169.167	-1.13103	-40.2991	0.0293	31.5556	28.1766	-0.163399	-6.75087	0.117	TcChr18-S	605504	606706	+	mRNA	TcCLB.507237.120	Mucin-associated surface protein (MASP), subgroup S015	#N/A
TcChr38-S	124777	124977	124877	124872	124882	124870	10	374	168.833	-1.13063	-41.8559	0.0279	374	160.833	-1.21747	-46.3037	0.023	40.8831	45.5117	0.154733	-7.93417	0.0923	TcChr38-S	124173	125374	++	intergenic_7133	no_gene_id	#N/A	0
TcChr18-S	228212	228412	228312	228312	228312	228310	0	336.667	154.167	-1.12683	-36.4544	0.0357	336.667	154.167	-1.12683	-36.4544	0.0357	61.7976	71.3716	0.207798	-24.2052	0.0079	TcChr18-S	226709	228750	++	intergenic_1526	no_gene_id	#N/A	0
TcChr10-S	355717	355917	355817	355812	355822	355810	10	501.333	237.333	-1.12557	-49.8529	0.0192	501.333	222.667	-1.17088	-57.4136	0.0141	50.5245	64.3278	0.348459	-62.8596	0.001	TcChr10-S	353348	358549	--	intergenic_134	no_gene_id	#N/A	0
TcChr35-S	623477	623677	623577	623582	623572	623570	10	711.333	316	-1.12423	-80.7794	0.0072	688.833	316	-1.12423	-72.8095	0.0087	52.404	55.1573	0.0738742	-4.88887	0.1743	TcChr35-S	623462	623514	+	snoRNA	TcCLB.509269.5	C/D small nucleolar RNA (snoRNA), TB10C3C1	#N/A
TcChr35-S	623477	623677	623577	623582	623572	623570	10	711.333	316	-1.12423	-80.7794	0.0072	688.833	316	-1.12423	-72.8095	0.0087	52.404	55.1573	0.0738742	-4.88887	0.1743	TcChr35-S	623515	623863	++	intergenic_6036	no_gene_id	#N/A	0
TcChr35-S	623477	623677	623577	623582	623572	623570	10	711.333	316	-1.12423	-80.7794	0.0072	688.833	316	-1.12423	-72.8095	0.0087	52.404	55.1573	0.0738742	-4.88887	0.1743	TcChr35-S	620622	624527	+	mRNA	TcCLB.509269.4	Tb-291 membrane associated protein, putative	#N/A
TcChr35-S	623477	623677	623577	623582	623572	623570	10	711.333	316	-1.12423	-80.7794	0.0072	688.833	316	-1.12423	-72.8095	0.0087	52.404	55.1573	0.0738742	-4.88887	0.1743	TcChr35-S	621793	624528	++	intergenic_6031	no_gene_id	#N/A	0.0365497
TcChr8-S	199162	199362	199262	199262	199262	199260	0	367.167	168.5	-1.12369	-39.6195	0.0302	367.167	168.5	-1.12369	-39.6195	0.0302	66.0715	71.3577	0.111041	-8.67195	0.0809	TcChr8-S	199212	199283	+	tRNA	TcCLB.504033.73	tRNA-Pro:anticodon AGG	#N/A
TcChr8-S	199162	199362	199262	199262	199262	199260	0	367.167	168.5	-1.12369	-39.6195	0.0302	367.167	168.5	-1.12369	-39.6195	0.0302	66.0715	71.3577	0.111041	-8.67195	0.0809	TcChr8-S	199313	199570	+	pseudogenic_transcript	TcCLB.504033.66	UDP-Gal or UDP-GlcNAc-dependent glycosyltransferase, putative, interrupted, degenerate	#N/A
TcChr8-S	199162	199362	199262	199262	199262	199260	0	367.167	168.5	-1.12369	-39.6195	0.0302	367.167	168.5	-1.12369	-39.6195	0.0302	66.0715	71.3577	0.111041	-8.67195	0.0809	TcChr8-S	198073	199211	-+	TSS_204	no_gene_id	#N/A	0
TcChr8-S	199162	199362	199262	199262	199262	199260	0	367.167	168.5	-1.12369	-39.6195	0.0302	367.167	168.5	-1.12369	-39.6195	0.0302	66.0715	71.3577	0.111041	-8.67195	0.0809	TcChr8-S	199284	199312	++	intergenic_9929	no_gene_id	#N/A	0
TcChr38-S	1154487	1154687	1154587	1154582	1154592	1154580	10	657.333	300.167	-1.12095	-70.4278	0.0096	657.333	291.5	-1.17313	-75.0466	0.0082	45.9194	54.5766	0.249178	-38.7173	0.0031	TcChr38-S	1152307	1160242	++	intergenic_7316	no_gene_id	#N/A	0
TcChr29-S	9082	9282	9182	9192	9172	9180	20	329.167	150.167	-1.12052	-36.1365	0.0361	328.333	150.167	-1.1286	-35.7935	0.0365	28.7549	39.8074	0.469231	-48.5341	0.0016	TcChr29-S	8788	9213	+	mRNA	TcCLB.509697.39	hypothetical protein	#N/A
TcChr29-S	9082	9282	9182	9192	9172	9180	20	329.167	150.167	-1.12052	-36.1365	0.0361	328.333	150.167	-1.1286	-35.7935	0.0365	28.7549	39.8074	0.469231	-48.5341	0.0016	TcChr29-S	9214	11027	+-	TTS_61	no_gene_id	#N/A	5.51268
TcChr31-S	226107	226307	226207	226202	226212	226200	10	626.833	291.167	-1.12036	-64.5471	0.0112	626.833	283.333	-1.14558	-68.5813	0.0102	45.7927	46.5187	0.022691	-0.849322	0.5656	TcChr31-S	224207	244451	--	intergenic_4577	no_gene_id	#N/A	0.987898
TcChr39-S	282882	283082	282982	282982	282982	282980	0	335	154.167	-1.11967	-36.1137	0.0361	335	154.167	-1.11967	-36.1137	0.0361	57.2744	64.2109	0.164927	-13.529	0.0355	TcChr39-S	281531	283988	++	intergenic_7467	no_gene_id	#N/A	0
TcChr38-S	231382	231582	231482	231482	231482	231480	0	587.333	270.333	-1.11944	-61.9936	0.012	587.333	270.333	-1.11944	-61.9936	0.012	54.2736	57.1507	0.07452	-4.72903	0.1805	TcChr38-S	230226	233162	+	mRNA	TcCLB.461165.10	hypothetical protein, conserved	#N/A
TcChr5-S	187337	187537	187437	187452	187422	187430	30	357.333	142.5	-1.1182	-51.091	0.0183	332.5	133.833	-1.31292	-46.7697	0.022	48.4486	48.8896	0.0130716	-0.493679	0.6907	TcChr5-S	184945	188088	+	mRNA	TcCLB.506495.40	hypothetical protein	#N/A
TcChr16-S	612617	612817	612717	612722	612712	612710	10	337.333	154.333	-1.11668	-36.7098	0.0349	334.667	154.333	-1.11668	-35.689	0.0367	29.708	31.3144	0.0759707	-1.99117	0.3701	TcChr16-S	611449	613278	++	intergenic_1252	no_gene_id	#N/A	0
TcChr16-S	397592	397792	397692	397692	397692	397690	0	1292.33	596.667	-1.11498	-133.549	0.0032	1292.33	596.667	-1.11498	-133.549	0.0032	59.0008	62.9831	0.0942313	-17.5038	0.0192	TcChr16-S	393083	398003	++	intergenic_1184	no_gene_id	#N/A	79.9634
TcChr28-S	422842	423042	422942	422942	422942	422940	0	1242	573.5	-1.1148	-128.489	0.0034	1242	573.5	-1.1148	-128.489	0.0034	48.9408	56.2687	0.201293	-44.2584	0.002	TcChr28-S	422794	423414	+	mRNA	TcCLB.506971.80	Mucin-associated surface protein (MASP) (fragment)	#N/A
TcChr39-S	215477	215677	215577	215562	215592	215570	30	531.5	240.667	-1.1124	-58.2491	0.0139	525.167	212.5	-1.30531	-72.4322	0.0087	55.8743	61.2962	0.133613	-12.7189	0.0405	TcChr39-S	215048	215869	+	mRNA	TcCLB.506925.360	hypothetical protein	#N/A
TcChr13-S	212872	213072	212972	212972	212972	212970	0	396	183.333	-1.11103	-41.85	0.0279	396	183.333	-1.11103	-41.85	0.0279	33.5196	36.7209	0.131597	-5.42126	0.1532	TcChr13-S	212678	214288	-	mRNA	TcCLB.506859.170	cytoskeleton associated protein, putative	#N/A
TcChr31-S	201532	201732	201632	201632	201632	201630	0	1149.33	532.167	-1.11085	-118.186	0.0038	1149.33	532.167	-1.11085	-118.186	0.0038	60.8816	63.3226	0.056714	-6.18481	0.1296	TcChr31-S	199445	206011	--	intergenic_4572	no_gene_id	#N/A	3.04553
TcChr36-S	822767	822967	822867	822862	822872	822860	10	797	365	-1.10908	-84.6246	0.0064	797	366	-1.12274	-84.1096	0.0064	31.5159	33.9313	0.106536	-6.49729	0.1218	TcChr36-S	822762	823083	-	mRNA	TcCLB.510311.199	hypothetical protein, conserved	#N/A
TcChr10-S	490082	490282	490182	490182	490182	490180	0	298.333	138.333	-1.10878	-31.6815	0.0433	298.333	138.333	-1.10878	-31.6815	0.0433	49.2209	58.9041	0.259098	-25.1507	0.0074	TcChr10-S	489493	490870	+	mRNA	TcCLB.504229.4	retrotransposon hot spot (RHS) protein, putative	#N/A
TcChr31-S	614982	615182	615082	615082	615082	615080	0	572.667	266.333	-1.10446	-58.9781	0.0136	572.667	266.333	-1.10446	-58.9781	0.0136	32.9817	34.1063	0.0483737	-1.61104	0.4198	TcChr31-S	613603	617740	+	mRNA	TcCLB.506907.14	hypothetical protein, conserved	#N/A
TcChr40-S	1809927	1810127	1810027	1810022	1810032	1810020	10	263.167	119.167	-1.10222	-29.65	0.0491	263.167	108.5	-1.27828	-35.7993	0.0365	35.7197	36.5094	0.0315507	-0.719973	0.6024	TcChr40-S	1809617	1810949	--	intergenic_8737	no_gene_id	#N/A	7.50188
TcChr9-S	37612	37812	37712	37712	37712	37710	0	290.5	135.333	-1.10202	-30.5107	0.0464	290.5	135.333	-1.10202	-30.5107	0.0464	55.8508	64.3919	0.205302	-17.7227	0.0185	TcChr9-S	36777	38089	--	intergenic_9998	no_gene_id	#N/A	0
TcChr34-S	907577	907777	907677	907682	907672	907670	10	1011.17	456.333	-1.10073	-110.368	0.0039	978.667	456.333	-1.10073	-99.1704	0.0051	45.5209	47.883	0.0729836	-5.07501	0.1655	TcChr34-S	906619	909033	+	pseudogenic_transcript	TcCLB.504055.130	trans-sialidase (pseudogene), putative	#N/A
TcChr37-S	773407	773607	773507	773532	773482	773500	50	628	285.167	-1.09819	-68.3064	0.0102	588.667	231.833	-1.34436	-84.9616	0.0064	57.2973	59.8535	0.0629672	-3.7124	0.2291	TcChr37-S	772716	773765	-	mRNA	TcCLB.503419.50	MRB1-associated protein, putative	#N/A
TcChr40-S	1665807	1666007	1665907	1665902	1665912	1665900	10	287.333	134.333	-1.09691	-30.01	0.048	287.333	134.333	-1.09691	-30.01	0.048	31.7279	35.6256	0.167162	-6.26242	0.1279	TcChr40-S	1664878	1667076	-	pseudogenic_transcript	TcCLB.506671.50	trans-sialidase (pseudogene), putative	#N/A
TcChr37-S	1062842	1063042	1062942	1062942	1062942	1062940	0	708.833	331.667	-1.09571	-71.6083	0.0091	708.833	331.667	-1.09571	-71.6083	0.0091	56.6808	62.3449	0.137412	-18.6482	0.0164	TcChr37-S	1061692	1063473	-	mRNA	TcCLB.509599.60	hypothetical protein	#N/A
TcChr26-S	678462	678662	678562	678562	678562	678560	0	309.833	145	-1.09544	-32.0127	0.0428	309.833	145	-1.09544	-32.0127	0.0428	71.4042	74.1843	0.055105	-4.45095	0.1913	TcChr26-S	677598	678476	-	mRNA	TcCLB.507669.20	hypothetical protein, conserved	#N/A
TcChr26-S	678462	678662	678562	678562	678562	678560	0	309.833	145	-1.09544	-32.0127	0.0428	309.833	145	-1.09544	-32.0127	0.0428	71.4042	74.1843	0.055105	-4.45095	0.1913	TcChr26-S	678477	678862	--	intergenic_3416	no_gene_id	#N/A	0
TcChr16-S	274542	274742	274642	-	274642	274640	0	313.333	146.667	-1.09516	-32.5125	0.0416	313.333	146.667	-1.09516	-32.5125	0.0416	57.6208	61.1989	0.0869144	-4.42289	0.1925	TcChr16-S	274252	274844	++	intergenic_1146	no_gene_id	#N/A	0
TcChr28-S	619132	619332	619232	619232	619232	619230	0	727.5	340.667	-1.09459	-73.4361	0.0084	727.5	340.667	-1.09459	-73.4361	0.0084	70.7638	76.2798	0.108291	-23.1594	0.0094	TcChr28-S	616487	619208	-	mRNA	TcCLB.509883.9	dispersed gene family protein 1 (DGF-1), putative	#N/A
TcChr28-S	619132	619332	619232	619232	619232	619230	0	727.5	340.667	-1.09459	-73.4361	0.0084	727.5	340.667	-1.09459	-73.4361	0.0084	70.7638	76.2798	0.108291	-23.1594	0.0094	TcChr28-S	619209	622270	--	intergenic_3952	no_gene_id	#N/A	0
TcChr22-S	490342	490542	490442	490442	490442	490440	0	286.167	134.167	-1.09283	-29.7604	0.0491	286.167	134.167	-1.09283	-29.7604	0.0491	36.7553	29.9689	-0.294484	-15.4145	0.0261	TcChr22-S	490191	490928	+	mRNA	TcCLB.508317.129	mannosyl-oligosaccharide 1,2-alpha-mannosidase IB, putative (fragment)	#N/A
TcChr31-S	210652	210852	210752	210752	210752	210750	0	867.167	409.833	-1.08127	-85.5045	0.0062	867.167	409.833	-1.08127	-85.5045	0.0062	55.1711	58.1299	0.075369	-6.02405	0.1343	TcChr31-S	206012	214744	-	pseudogenic_transcript	TcCLB.503547.20	dispersed gene family protein 1 (DGF-1, pseudogene), putative	#N/A
TcChr31-S	329632	329832	329732	329732	329732	329730	0	1288.83	609.167	-1.08116	-126.02	0.0035	1288.83	609.167	-1.08116	-126.02	0.0035	67.6573	70.6923	0.0633072	-9.72229	0.0657	TcChr31-S	306523	330456	-+	TSS_90	no_gene_id	#N/A	85.109
TcChr41-S	2005467	2005667	2005567	2005562	2005572	2005560	10	391.833	183.667	-1.07959	-40.0133	0.0298	391.833	174.333	-1.16839	-44.8575	0.0245	40.334	41.6306	0.0456477	-1.28012	0.4702	TcChr41-S	2002797	2005961	-	mRNA	TcCLB.508229.60	trans-sialidase, Group VII, putative	#N/A
TcChr33-S	732107	732307	732207	732202	732212	732200	10	1707.83	798.833	-1.07949	-170.59	0.0023	1707.83	786	-1.11957	-177.036	0.0022	43.3815	54.0687	0.317713	-161.452	0	TcChr33-S	730729	732237	+	mRNA	TcCLB.503881.30	retrotransposon hot spot (RHS) protein, putative	#N/A
TcChr33-S	732107	732307	732207	732202	732212	732200	10	1707.83	798.833	-1.07949	-170.59	0.0023	1707.83	786	-1.11957	-177.036	0.0022	43.3815	54.0687	0.317713	-161.452	0	TcChr33-S	732238	733544	++	intergenic_5382	no_gene_id	#N/A	0
TcChr38-S	336477	336677	336577	336582	336572	336570	10	1568.83	747	-1.07922	-150.419	0.0028	1578.33	747	-1.07922	-153.66	0.0024	37.0032	35.7966	-0.047826	-3.34695	0.2522	TcChr38-S	336492	337430	+	mRNA	TcCLB.508541.220	casein kinase, putative	#N/A
TcChr38-S	336477	336677	336577	336582	336572	336570	10	1568.83	747	-1.07922	-150.419	0.0028	1578.33	747	-1.07922	-153.66	0.0024	37.0032	35.7966	-0.047826	-3.34695	0.2522	TcChr38-S	335691	336491	++	intergenic_7211	no_gene_id	#N/A	0
TcChr13-S	413947	414147	414047	414052	414042	414040	10	1668	777.833	-1.07909	-168.099	0.0023	1643.33	777.833	-1.07909	-159.883	0.0024	40.9688	43.4305	0.0841822	-10.022	0.0627	TcChr13-S	407663	416901	-+	TSS_10	no_gene_id	#N/A	0
TcChr10-S	178082	178282	178182	178182	178182	178180	0	508.5	240.833	-1.07821	-50.4379	0.0185	508.5	240.833	-1.07821	-50.4379	0.0185	62.5039	68.5396	0.132991	-14.6051	0.0295	TcChr10-S	177380	181174	+	mRNA	TcCLB.509967.20	mismatch repair protein MSH4, putative	#N/A
TcChr40-S	1175112	1175312	1175212	1175222	1175202	1175210	20	376.333	177.833	-1.07701	-37.9409	0.0328	384.167	181	-1.08574	-39.018	0.0315	39.8117	47.602	0.25783	-20.029	0.0137	TcChr40-S	1173666	1176172	--	intergenic_8536	no_gene_id	#N/A	7.97766
TcChr17-S	429977	430177	430077	430082	430072	430070	10	428.167	205	-1.07429	-41.7348	0.0281	431.667	205	-1.07429	-42.7056	0.0269	62.0581	61.6845	-0.00871042	-0.467743	0.7017	TcChr17-S	424972	438168	+-	TTS_15	no_gene_id	#N/A	32.6438
TcChr41-S	2028457	2028657	2028557	2028562	2028552	2028550	10	671	316	-1.06945	-67.1316	0.0104	663.167	316	-1.06945	-64.5237	0.0113	49.1716	55.7459	0.181041	-22.2841	0.0109	TcChr41-S	2027874	2029082	-	mRNA	TcCLB.504239.350	Mucin-associated surface protein (MASP), subgroup S099	#N/A
TcChr5-S	177682	177882	177782	177782	177782	177780	0	462.167	220.333	-1.06873	-45.3821	0.0237	462.167	220.333	-1.06873	-45.3821	0.0237	46.2866	52.6111	0.184772	-15.7523	0.0248	TcChr5-S	177115	179515	-+	TSS_197	no_gene_id	#N/A	0
TcChr41-S	577177	577377	577277	577272	577282	577270	10	361	167.667	-1.06861	-38.0152	0.0328	361	165.667	-1.12372	-39.0376	0.0314	52.6478	54.9326	0.0612881	-2.095	0.3578	TcChr41-S	576404	578276	--	intergenic_8977	no_gene_id	#N/A	31.6604
TcChr30-S	747632	747832	747732	747752	747712	747730	40	192.167	64	-1.06788	-37.8646	0.0331	155.833	58	-1.42588	-25.7684	0.0599	45.439	56.2128	0.306969	-15.4803	0.0258	TcChr30-S	746950	751926	-	mRNA	TcCLB.508831.150	Nucleoporin NUP149	#N/A
TcChr39-S	706372	706572	706472	706472	706472	706470	0	303.833	145	-1.06723	-30.0465	0.048	303.833	145	-1.06723	-30.0465	0.048	58.8398	68.1417	0.211745	-23.0483	0.0095	TcChr39-S	706015	706617	--	intergenic_7612	no_gene_id	#N/A	0
TcChr28-S	252792	252992	252892	252892	252892	252890	0	1418.33	677.833	-1.06519	-135.109	0.003	1418.33	677.833	-1.06519	-135.109	0.003	33.4732	33.0258	-0.0194157	-0.959702	0.5374	TcChr28-S	252974	253074	--	intergenic_3875	no_gene_id	#N/A	99.0099
TcChr28-S	252792	252992	252892	252892	252892	252890	0	1418.33	677.833	-1.06519	-135.109	0.003	1418.33	677.833	-1.06519	-135.109	0.003	33.4732	33.0258	-0.0194157	-0.959702	0.5374	TcChr28-S	245186	252973	-	mRNA	TcCLB.508391.10	dispersed gene family protein 1 (DGF-1), putative	#N/A
TcChr5-S	20792	20992	20892	20872	20912	20890	40	337.333	127.833	-1.06438	-52.9125	0.0168	320.667	124	-1.37073	-48.4855	0.0204	46.0257	45.3906	-0.0200438	-0.571535	0.6548	TcChr5-S	19183	23976	-	mRNA	TcCLB.510247.10	R27-2 protein, putative	#N/A
TcChr31-S	246732	246932	246832	246832	246832	246830	0	880.333	421.333	-1.06309	-84.1877	0.0064	880.333	421.333	-1.06309	-84.1877	0.0064	64.3794	64.9593	0.0129375	-0.861284	0.5628	TcChr31-S	246869	250771	-	pseudogenic_transcript	TcCLB.508367.50	hypothetical protein, conserved (pseudogene)	#N/A
TcChr31-S	246732	246932	246832	246832	246832	246830	0	880.333	421.333	-1.06309	-84.1877	0.0064	880.333	421.333	-1.06309	-84.1877	0.0064	64.3794	64.9593	0.0129375	-0.861284	0.5628	TcChr31-S	246324	246868	--	intergenic_4578	no_gene_id	#N/A	0
TcChr13-S	534782	534982	534882	-	534882	534880	0	541.833	259.833	-1.06026	-52.0036	0.0175	541.833	259.833	-1.06026	-52.0036	0.0175	59.9779	60.0381	0.00144864	-0.331256	0.7712	TcChr13-S	531416	535975	+	mRNA	TcCLB.508325.230	trans-sialidase, Group IV, putative	#N/A
TcChr21-S	405682	405882	405782	405782	405782	405780	0	670.333	322	-1.05782	-63.9205	0.0114	670.333	322	-1.05782	-63.9205	0.0114	44.5113	57.6679	0.373599	-82.719	0.0003	TcChr21-S	405651	406055	+	mRNA	TcCLB.509773.20	protein kinase, putative	#N/A
TcChr21-S	56087	56287	56187	56222	56152	56180	70	724.667	306.333	-1.05355	-91.0212	0.0057	605.667	254.667	-1.24991	-77.1317	0.0079	58.7681	65.2691	0.151367	-22.8029	0.0098	TcChr21-S	51752	58022	++	intergenic_2187	no_gene_id	#N/A	0
TcChr2-S	109592	109792	109692	109692	109692	109690	0	344.833	166.167	-1.05327	-33.1786	0.0406	344.833	166.167	-1.05327	-33.1786	0.0406	57.3097	61.8652	0.110349	-7.0284	0.1112	TcChr2-S	109194	112160	+	pseudogenic_transcript	TcCLB.506717.60	retrotransposon hot spot protein (RHS, pseudogene), putative	#N/A
TcChr40-S	1671697	1671897	1671797	1671782	1671812	1671790	30	286.833	134.333	-1.05272	-29.6775	0.0491	285.667	133	-1.10291	-30.0102	0.048	38.0668	45.1887	0.247427	-14.3702	0.0314	TcChr40-S	1671384	1674488	--	intergenic_8679	no_gene_id	#N/A	0
TcChr36-S	847592	847792	847692	847692	847692	847690	0	483.667	233.167	-1.05265	-46.0368	0.0233	483.667	233.167	-1.05265	-46.0368	0.0233	34.8705	41.5931	0.254335	-24.1374	0.008	TcChr36-S	847274	847890	--	intergenic_6500	no_gene_id	#N/A	0
TcChr4-S	92037	92237	92137	92132	92142	92130	10	485	238	-1.05111	-44.4358	0.0252	485	222.833	-1.12202	-51.7725	0.0175	48.8129	55.0074	0.172363	-15.5091	0.0258	TcChr4-S	92082	92153	+	tRNA	TcCLB.510105.60	tRNA-Thr:anticodon AGT	#N/A
TcChr4-S	92037	92237	92137	92132	92142	92130	10	485	238	-1.05111	-44.4358	0.0252	485	222.833	-1.12202	-51.7725	0.0175	48.8129	55.0074	0.172363	-15.5091	0.0258	TcChr4-S	91986	92081	-+	TSS_135	no_gene_id	#N/A	0
TcChr4-S	92037	92237	92137	92132	92142	92130	10	485	238	-1.05111	-44.4358	0.0252	485	222.833	-1.12202	-51.7725	0.0175	48.8129	55.0074	0.172363	-15.5091	0.0258	TcChr4-S	92154	92597	+-	TTS_108	no_gene_id	#N/A	0
TcChr30-S	747967	748167	748067	748062	748072	748060	10	541.5	258	-1.05082	-52.8769	0.0168	541.5	261.833	-1.04831	-51.0643	0.0184	44.9806	45.7985	0.0259978	-0.914913	0.5488	TcChr30-S	746950	751926	-	mRNA	TcCLB.508831.150	Nucleoporin NUP149	#N/A
TcChr37-S	815637	815837	815737	815742	815732	815730	10	552.833	246	-1.04901	-62.7275	0.0119	509	246	-1.04901	-48.2986	0.0205	52.8467	53.7318	0.0239628	-0.869382	0.5611	TcChr37-S	815538	818543	-	mRNA	TcCLB.507711.250	hypothetical protein, conserved	#N/A
TcChr40-S	637952	638152	638052	638052	638052	638050	0	834.167	403.333	-1.04836	-77.9826	0.0077	834.167	403.333	-1.04836	-77.9826	0.0077	58.8758	63.5483	0.11018	-18.7324	0.0163	TcChr40-S	635153	640360	+-	TTS_110	no_gene_id	#N/A	0
TcChr28-S	338752	338952	338852	338852	338852	338850	0	621.833	300.667	-1.04836	-58.3257	0.0138	621.833	300.667	-1.04836	-58.3257	0.0138	30.7635	30.8532	0.0042012	-0.368008	0.7488	TcChr28-S	337614	339082	--	intergenic_3904	no_gene_id	#N/A	6.80735
TcChr17-S	429802	430002	429902	429902	429902	429900	0	325.667	157.5	-1.04804	-31.1884	0.0443	325.667	157.5	-1.04804	-31.1884	0.0443	47.9077	52.1865	0.123419	-5.51299	0.1494	TcChr17-S	424972	438168	+-	TTS_15	no_gene_id	#N/A	32.6438
TcChr28-S	337957	338157	338057	338062	338052	338050	10	552.333	266.333	-1.04751	-52.4555	0.0173	550.5	266.333	-1.04751	-51.8202	0.0175	35.3617	38.8284	0.134922	-7.82241	0.0936	TcChr28-S	337614	339082	--	intergenic_3904	no_gene_id	#N/A	6.80735
TcChr41-S	545572	545772	545672	545672	545672	545670	0	501	242.5	-1.04683	-47.393	0.0216	501	242.5	-1.04683	-47.393	0.0216	34.676	34.212	-0.0194338	-0.632713	0.6318	TcChr41-S	543777	546332	-	pseudogenic_transcript	TcCLB.507483.4	polyubiquitin (pseudogene), putative	#N/A
TcChr38-S	65652	65852	65752	65752	65752	65750	0	1613.33	781	-1.04665	-148.767	0.0028	1613.33	781	-1.04665	-148.767	0.0028	56.8077	60.2907	0.08585	-16.389	0.0229	TcChr38-S	63899	67201	-+	TSS_122	no_gene_id	#N/A	0
TcChr7-S	273557	273757	273657	273662	273652	273650	10	1533	743.333	-1.04616	-140.983	0.0029	1535	743.333	-1.04616	-141.614	0.0029	42.9834	52.2628	0.282006	-102.994	0.0001	TcChr7-S	273478	274122	+	mRNA	TcCLB.430605.29	40S ribosomal protein S3, putative	#N/A
TcChr31-S	211517	211717	211617	211612	211622	211610	10	2469.83	1167.67	-1.04501	-239.905	0.0014	2469.83	1196.33	-1.04579	-226.328	0.0016	58.1601	60.1608	0.048793	-8.22566	0.0868	TcChr31-S	206012	214744	-	pseudogenic_transcript	TcCLB.503547.20	dispersed gene family protein 1 (DGF-1, pseudogene), putative	#N/A
TcChr38-S	416747	416947	416847	416852	416842	416840	10	285.833	134.667	-1.04396	-29.1825	0.05	277.667	134.667	-1.04396	-26.5976	0.0574	46.6622	59.3769	0.347649	-37.1485	0.0034	TcChr38-S	416753	417430	-	mRNA	TcCLB.508125.130	mucin TcMUCII, putative	#N/A
TcChr38-S	416747	416947	416847	416852	416842	416840	10	285.833	134.667	-1.04396	-29.1825	0.05	277.667	134.667	-1.04396	-26.5976	0.0574	46.6622	59.3769	0.347649	-37.1485	0.0034	TcChr38-S	416188	416752	--	intergenic_7246	no_gene_id	#N/A	0
TcChr34-S	436547	436747	436647	436642	436652	436640	10	621.333	302.5	-1.04345	-57.4773	0.0141	621.333	302	-1.04082	-57.7077	0.014	37.7555	39.5413	0.0666703	-2.86962	0.2857	TcChr34-S	436218	436907	--	intergenic_5572	no_gene_id	#N/A	0
TcChr32-S	943212	943412	943312	943312	943312	943310	0	375.333	182.167	-1.04291	-35.5547	0.0367	375.333	182.167	-1.04291	-35.5547	0.0367	62.8356	68.4695	0.123881	-12.1662	0.044	TcChr32-S	941789	943507	+	mRNA	TcCLB.506945.330	Protein of unknown function (DUF3808), putative	#N/A
TcChr31-S	208592	208792	208692	208692	208692	208690	0	3797.83	1844.33	-1.04208	-344.925	0.0009	3797.83	1844.33	-1.04208	-344.925	0.0009	51.6283	55.1904	0.0962549	-35.5091	0.004	TcChr31-S	206012	214744	-	pseudogenic_transcript	TcCLB.503547.20	dispersed gene family protein 1 (DGF-1, pseudogene), putative	#N/A
TcChr26-S	388737	388937	388837	388832	388842	388830	10	490.333	232.5	-1.03877	-48.6098	0.0203	490.333	233	-1.07343	-48.368	0.0205	31.106	32.7286	0.0733611	-2.52744	0.3137	TcChr26-S	387760	389580	+	mRNA	TcCLB.510811.10	protein associated with differentiation 8, putative	#N/A
TcChr38-S	270362	270562	270462	270462	270462	270460	0	373.833	182	-1.03846	-35.0009	0.0379	373.833	182	-1.03846	-35.0009	0.0379	60.57	66.86	0.142539	-11.8957	0.0462	TcChr38-S	269973	271616	++	intergenic_7191	no_gene_id	#N/A	0
TcChr31-S	206312	206512	206412	206412	206412	206410	0	2981	1452.67	-1.03709	-269.068	0.0012	2981	1452.67	-1.03709	-269.068	0.0012	55.6107	59.7736	0.104145	-42.1655	0.0025	TcChr31-S	206012	214744	-	pseudogenic_transcript	TcCLB.503547.20	dispersed gene family protein 1 (DGF-1, pseudogene), putative	#N/A
TcChr31-S	209092	209292	209192	209192	209192	209190	0	2045.33	997	-1.03667	-184.973	0.0021	2045.33	997	-1.03667	-184.973	0.0021	54.7982	57.2884	0.0641164	-11.0917	0.0521	TcChr31-S	206012	214744	-	pseudogenic_transcript	TcCLB.503547.20	dispersed gene family protein 1 (DGF-1, pseudogene), putative	#N/A
TcChr40-S	1563787	1563987	1563887	1563882	1563892	1563880	10	871.5	423.333	-1.03535	-80.3915	0.0073	871.5	412.333	-1.07969	-85.5952	0.0062	57.0124	65.2467	0.194631	-45.2986	0.002	TcChr40-S	1561962	1564079	-	mRNA	TcCLB.510281.20	surface protease GP63, putative	#N/A
TcChr28-S	257537	257737	257637	257642	257632	257630	10	340.333	167	-1.03485	-31.5314	0.0434	342.167	167	-1.03485	-32.1577	0.0426	37.5395	33.6289	-0.158707	-6.23379	0.1286	TcChr28-S	255059	259280	--	intergenic_3876	no_gene_id	#N/A	4.73709
TcChr41-S	2359252	2359452	2359352	2359352	2359352	2359350	0	378.333	184.667	-1.03473	-35.3456	0.0371	378.333	184.667	-1.03473	-35.3456	0.0371	57.771	61.1164	0.0812158	-4.24616	0.2009	TcChr41-S	2358530	2360044	+	pseudogenic_transcript	TcCLB.447847.19	retrotransposon hot spot protein (RHS, pseudogene), putative	#N/A
TcChr29-S	532332	532532	532432	532432	532432	532430	0	479	233.833	-1.03455	-44.4633	0.0251	479	233.833	-1.03455	-44.4633	0.0251	65.0603	71.5264	0.136698	-14.1221	0.0325	TcChr29-S	532377	533360	-	mRNA	TcCLB.506289.200	hypothetical protein	#N/A
TcChr29-S	532332	532532	532432	532432	532432	532430	0	479	233.833	-1.03455	-44.4633	0.0251	479	233.833	-1.03455	-44.4633	0.0251	65.0603	71.5264	0.136698	-14.1221	0.0325	TcChr29-S	531482	532376	--	intergenic_4051	no_gene_id	#N/A	0
TcChr35-S	743382	743582	743482	743482	743482	743480	0	762.167	372.667	-1.03222	-69.4794	0.0097	762.167	372.667	-1.03222	-69.4794	0.0097	33.9081	32.1507	-0.0767793	-3.70173	0.2298	TcChr35-S	741279	746938	++	intergenic_6083	no_gene_id	#N/A	0
TcChr36-S	1141352	1141552	1141452	1141452	1141452	1141450	0	448.667	219.5	-1.03142	-41.3195	0.0285	448.667	219.5	-1.03142	-41.3195	0.0285	39.3513	41.8317	0.0881876	-3.43822	0.2458	TcChr36-S	1141148	1142200	--	intergenic_6596	no_gene_id	#N/A	9.49668
TcChr41-S	1253327	1253527	1253427	1253432	1253422	1253420	10	459.333	205.833	-1.03063	-51.7425	0.0175	420.5	205.833	-1.03063	-38.8087	0.0318	49.0267	51.8985	0.082124	-3.44861	0.2452	TcChr41-S	1252076	1253659	-	mRNA	TcCLB.507957.200	Mucin-associated surface protein (MASP), subgroup S001	#N/A
TcChr38-S	450642	450842	450742	450742	450742	450740	0	405.833	198.667	-1.03054	-37.3927	0.0339	405.833	198.667	-1.03054	-37.3927	0.0339	49.3315	47.86	-0.0436883	-1.34574	0.4581	TcChr38-S	450188	455482	-+	TSS_126	no_gene_id	#N/A	0
TcChr31-S	244082	244282	244182	244182	244182	244180	0	1321.33	647.333	-1.02941	-118.621	0.0038	1321.33	647.333	-1.02941	-118.621	0.0038	54.4125	56.7612	0.0609659	-6.83416	0.1151	TcChr31-S	224207	244451	--	intergenic_4577	no_gene_id	#N/A	0.987898
TcChr10-S	331602	331802	331702	331702	331702	331700	0	380.667	186.5	-1.02935	-35.1332	0.0378	380.667	186.5	-1.02935	-35.1332	0.0378	36.1008	31.5562	-0.194106	-9.88556	0.0639	TcChr10-S	331290	332233	--	intergenic_123	no_gene_id	#N/A	0
TcChr7-S	135132	135332	135232	135232	135232	135230	0	320.667	157.167	-1.02878	-29.7673	0.0491	320.667	157.167	-1.02878	-29.7673	0.0491	53.4293	63.2089	0.242497	-26.1487	0.0073	TcChr7-S	134191	135645	-+	TSS_201	no_gene_id	#N/A	6.87285
TcChr13-S	221642	221842	221742	221742	221742	221740	0	412	202	-1.02829	-38.0585	0.0328	412	202	-1.02829	-38.0585	0.0328	51.6585	61.8562	0.259912	-37.1844	0.0034	TcChr13-S	216857	222789	--	intergenic_586	no_gene_id	#N/A	0
TcChr37-S	294432	294632	294532	294532	294532	294530	0	1149	563.667	-1.02746	-103.123	0.0047	1149	563.667	-1.02746	-103.123	0.0047	41.7785	55.2374	0.402882	-162.16	0	TcChr37-S	294063	295103	++	intergenic_6685	no_gene_id	#N/A	0
TcChr40-S	1030222	1030422	1030322	1030322	1030322	1030320	0	331.833	162.833	-1.02706	-30.6203	0.046	331.833	162.833	-1.02706	-30.6203	0.046	57.6159	68.354	0.246558	-27.1817	0.0068	TcChr40-S	1030143	1031609	+	mRNA	TcCLB.507831.30	hypothetical protein, conserved	#N/A
TcChr38-S	313794	313994	313894	313892	313897	313890	5	468.333	229.833	-1.02695	-42.8526	0.0268	468.333	229.833	-1.02695	-42.8526	0.0268	43.4916	51.5789	0.246045	-24.1685	0.008	TcChr38-S	313058	314313	++	intergenic_7202	no_gene_id	#N/A	0
TcChr39-S	1029012	1029212	1029112	1029112	1029112	1029110	0	465.667	228.667	-1.02605	-42.4488	0.0272	465.667	228.667	-1.02605	-42.4488	0.0272	54.8006	57.5333	0.0702054	-3.62327	0.2335	TcChr39-S	1027948	1029396	-	mRNA	TcCLB.506885.450	Kinesin-13 6, putative	#N/A
TcChr38-S	1081587	1081787	1081687	1081682	1081692	1081680	10	347.333	169.333	-1.02534	-32.656	0.0414	347.333	168.667	-1.04215	-32.9642	0.0407	48.3258	59.2658	0.294406	-30.242	0.0056	TcChr38-S	1079388	1087266	++	intergenic_7291	no_gene_id	#N/A	0
TcChr12-S	115752	115952	115852	115852	115852	115850	0	849.833	417.667	-1.02483	-76.112	0.0082	849.833	417.667	-1.02483	-76.112	0.0082	49.0136	50.9106	0.0547831	-3.21797	0.2606	TcChr12-S	115308	116726	+	mRNA	TcCLB.503905.30	Nucleolar protein 127, putative	#N/A
TcChr34-S	18827	19027	18927	18922	18932	18920	10	757.667	361.833	-1.02405	-72.9449	0.0087	757.667	341	-1.15179	-83.4409	0.0065	47.2584	53.4501	0.17762	-24.1746	0.008	TcChr34-S	17645	19957	-	pseudogenic_transcript	TcCLB.507875.150	damage-specific DNA binding protein (pseudogene), putative	#N/A
TcChr20-S	628332	628532	628432	628432	628432	628430	0	708.333	348.5	-1.02327	-63.6551	0.0114	708.333	348.5	-1.02327	-63.6551	0.0114	28.5101	27.4793	-0.0531294	-2.05165	0.3637	TcChr20-S	628374	628874	-	pseudogenic_transcript	TcCLB.508107.20	trans-sialidase (pseudogene), putative	#N/A
TcChr20-S	628332	628532	628432	628432	628432	628430	0	708.333	348.5	-1.02327	-63.6551	0.0114	708.333	348.5	-1.02327	-63.6551	0.0114	28.5101	27.4793	-0.0531294	-2.05165	0.3637	TcChr20-S	628271	628373	--	intergenic_2170	no_gene_id	#N/A	97.0874
TcChr31-S	202362	202562	202462	202462	202462	202460	0	1171.67	576.5	-1.02317	-104.144	0.0046	1171.67	576.5	-1.02317	-104.144	0.0046	64.3496	68.8738	0.0980231	-21.5197	0.012	TcChr31-S	199445	206011	--	intergenic_4572	no_gene_id	#N/A	3.04553
TcChr34-S	930492	930692	930592	930592	930592	930590	0	397	195.667	-1.02074	-36.2649	0.0359	397	195.667	-1.02074	-36.2649	0.0359	35.8972	46.6694	0.378606	-45.7798	0.0019	TcChr34-S	930069	931044	--	intergenic_5733	no_gene_id	#N/A	0
TcChr31-S	234947	235147	235047	235042	235052	235040	10	1147	571.5	-1.02068	-99.0186	0.0051	1147	582.833	-0.97671	-94.1417	0.0055	51.2067	54.5617	0.091557	-11.1774	0.0512	TcChr31-S	224207	244451	--	intergenic_4577	no_gene_id	#N/A	0.987898
TcChr29-S	511357	511557	511457	511452	511462	511450	10	586.5	288.5	-1.01822	-52.9392	0.0168	586.5	276	-1.08746	-58.8202	0.0136	42.0917	50.7894	0.270992	-37.7184	0.0032	TcChr29-S	510295	512589	-	pseudogenic_transcript	TcCLB.506289.110	surface protease GP63 (pseudogene), putative	#N/A
TcChr32-S	869792	869992	869892	869892	869892	869890	0	535.167	264.333	-1.01763	-48.0457	0.0206	535.167	264.333	-1.01763	-48.0457	0.0206	56.183	61.7212	0.135632	-14.941	0.0281	TcChr32-S	868874	869983	+	mRNA	TcCLB.511731.30	kinetoplastid-specific phospho-protein phosphatase, putative	#N/A
TcChr32-S	869792	869992	869892	869892	869892	869890	0	535.167	264.333	-1.01763	-48.0457	0.0206	535.167	264.333	-1.01763	-48.0457	0.0206	56.183	61.7212	0.135632	-14.941	0.0281	TcChr32-S	869984	870733	++	intergenic_5107	no_gene_id	#N/A	0
TcChr31-S	241142	241342	241242	241242	241242	241240	0	1004.5	496.167	-1.01758	-88.6931	0.0059	1004.5	496.167	-1.01758	-88.6931	0.0059	61.6455	62.9485	0.0301782	-2.33167	0.3337	TcChr31-S	224207	244451	--	intergenic_4577	no_gene_id	#N/A	0.987898
TcChr16-S	384022	384222	384122	384122	384122	384120	0	322.667	159.5	-1.01649	-29.3342	0.0496	322.667	159.5	-1.01649	-29.3342	0.0496	62.9933	67.6158	0.10216	-7.23379	0.1072	TcChr16-S	384015	384973	++	intergenic_1178	no_gene_id	#N/A	0
TcChr34-S	906102	906302	906202	906202	906202	906200	0	1171.17	579.167	-1.0159	-102.951	0.0047	1171.17	579.167	-1.0159	-102.951	0.0047	60.823	66.4676	0.128035	-35.8101	0.0039	TcChr34-S	905311	906618	++	intergenic_5727	no_gene_id	#N/A	0
TcChr29-S	546102	546302	546202	546202	546202	546200	0	432.667	214.5	-1.01228	-38.6202	0.0321	432.667	214.5	-1.01228	-38.6202	0.0321	34.1349	38.829	0.185888	-11.8906	0.0462	TcChr29-S	545914	547086	-	mRNA	TcCLB.506291.10	Mucin-associated surface protein (MASP), subgroup S043	#N/A
TcChr25-S	298832	299032	298932	298932	298932	298930	0	588.5	291.833	-1.0119	-52.0641	0.0175	588.5	291.833	-1.0119	-52.0641	0.0175	34.6337	34.9088	0.011412	-0.498659	0.6876	TcChr25-S	287830	302929	-+	TSS_64	no_gene_id	#N/A	0.662252
TcChr37-S	871482	871682	871582	871582	871582	871580	0	2488.17	1235.33	-1.01018	-214.594	0.0017	2488.17	1235.33	-1.01018	-214.594	0.0017	50.0265	52.7488	0.0764476	-15.0527	0.0276	TcChr37-S	871454	873211	+	mRNA	TcCLB.507711.30	hypothetical protein, conserved	#N/A
TcChr13-S	376022	376222	376122	376122	376122	376120	0	1998.83	992.5	-1.01002	-172.495	0.0023	1998.83	992.5	-1.01002	-172.495	0.0023	42.7688	43.9763	0.0401685	-3.22224	0.2604	TcChr13-S	372612	381908	-	pseudogenic_transcript	TcCLB.510533.210	Flagellar attachment zone protein 10	#N/A
TcChr34-S	899802	900002	899902	899902	899902	899900	0	1006.5	499.833	-1.00983	-87.6776	0.0059	1006.5	499.833	-1.00983	-87.6776	0.0059	54.2721	54.977	0.0186185	-1.029	0.5209	TcChr34-S	896724	902802	++	intergenic_5726	no_gene_id	#N/A	0
TcChr5-S	24962	25162	25062	25062	25062	25060	0	1058.17	525.667	-1.00935	-92.1232	0.0055	1058.17	525.667	-1.00935	-92.1232	0.0055	41.5125	46.4014	0.160624	-21.8214	0.0116	TcChr5-S	23977	96878	--	intergenic_9557	no_gene_id	#N/A	98.5282
TcChr38-S	476252	476452	476352	476352	476352	476350	0	1212	603.167	-1.00676	-104.849	0.0045	1212	603.167	-1.00676	-104.849	0.0045	44.2125	51.0481	0.207403	-44.3743	0.002	TcChr38-S	475490	476524	--	intergenic_7268	no_gene_id	#N/A	9.66184
TcChr28-S	352042	352242	352142	352142	352142	352140	0	329.5	164	-1.00658	-29.4808	0.0493	329.5	164	-1.00658	-29.4808	0.0493	54.0552	62.0216	0.198336	-19.4351	0.0147	TcChr28-S	350182	352788	-	mRNA	TcCLB.511797.110	trans-sialidase, Group V, putative	#N/A
TcChr31-S	204822	205022	204922	204912	204932	204920	20	2051.17	983.833	-1.00537	-192.986	0.0019	1990.67	934.333	-1.09124	-197.051	0.0018	48.0147	52.5778	0.130976	-36.1317	0.0036	TcChr31-S	199445	206011	--	intergenic_4572	no_gene_id	#N/A	3.04553
TcChr31-S	214977	215177	215077	215072	215082	215070	10	3457.17	1764.67	-1.0051	-276.751	0.0011	3457.17	1636.5	-1.07898	-334.358	0.0009	57.9113	59.1597	0.0307692	-5.19334	0.1619	TcChr31-S	214849	215874	-	pseudogenic_transcript	TcCLB.503883.10	dispersed gene family protein 1 (DGF-1, pseudogene), putative	#N/A
TcChr31-S	216087	216287	216187	216192	216182	216180	10	1554.33	787.333	-1.00503	-127.91	0.0034	1580.17	787.333	-1.00503	-135.699	0.003	51.0317	57.4269	0.170335	-52.0114	0.0015	TcChr31-S	215875	217802	--	intergenic_4574	no_gene_id	#N/A	5.18672
TcChr40-S	687002	687202	687102	687102	687102	687100	0	929.5	463.833	-1.00285	-80.1033	0.0073	929.5	463.833	-1.00285	-80.1033	0.0073	32.1891	33.8619	0.0730945	-4.23681	0.201	TcChr40-S	682826	688494	--	intergenic_8383	no_gene_id	#N/A	0
TcChr15-S	264622	264822	264722	264712	264732	264720	20	1394.83	693.833	-1.0026	-120.291	0.0038	1395.5	685.333	-1.0259	-124.381	0.0036	31.0681	32.3787	0.0596118	-4.16542	0.2051	TcChr15-S	263906	265804	+	pseudogenic_transcript	TcCLB.509233.20	retrotransposon hot spot protein (RHS, pseudogene), putative	#N/A
TcChr13-S	533552	533752	533652	533652	533652	533650	0	2120.17	1060.17	-0.999887	-179.822	0.0022	2120.17	1060.17	-0.999887	-179.822	0.0022	51.3426	52.9797	0.0452854	-5.41599	0.1533	TcChr13-S	531416	535975	+	mRNA	TcCLB.508325.230	trans-sialidase, Group IV, putative	#N/A
TcChr14-S	441907	442107	442007	442002	442012	442000	10	417.667	204.167	-0.999411	-38.632	0.0321	417.667	188.333	-1.14906	-46.4404	0.0227	43.6018	47.4275	0.121337	-6.46577	0.1225	TcChr14-S	440560	445130	--	intergenic_865	no_gene_id	#N/A	4.37541
TcChr12-S	468062	468262	468162	468162	468162	468160	0	425.333	212.833	-0.99887	-37.2217	0.0342	425.333	212.833	-0.99887	-37.2217	0.0342	65.9281	71.8814	0.124726	-14.6024	0.0296	TcChr12-S	465982	469188	+	pseudogenic_transcript	TcCLB.511413.11	hypothetical protein, conserved (pseudogene)	#N/A
TcChr31-S	216852	217052	216952	216952	216952	216950	0	425	212.667	-0.998869	-37.2946	0.034	425	212.667	-0.998869	-37.2946	0.034	58.4024	61.6554	0.0782003	-4.46906	0.1906	TcChr31-S	215875	217802	--	intergenic_4574	no_gene_id	#N/A	5.18672
TcChr40-S	1885127	1885327	1885227	1885212	1885242	1885220	30	350.167	175.833	-0.995892	-30.6708	0.046	345.167	173.667	-0.990972	-30.1035	0.0478	42.9856	46.4231	0.11099	-4.64795	0.1831	TcChr40-S	1885052	1885707	--	intergenic_8761	no_gene_id	#N/A	0
TcChr28-S	29652	29852	29752	29752	29752	29750	0	2866.33	1437.33	-0.995812	-240.657	0.0014	2866.33	1437.33	-0.995812	-240.657	0.0014	52.2302	56.7301	0.11923	-38.9476	0.0031	TcChr28-S	27892	38346	-	mRNA	TcCLB.510607.80	dispersed gene family protein 1 (DGF-1), putative	#N/A
TcChr27-S	575142	575342	575242	575232	575252	575240	20	700.667	326.333	-0.995572	-71.6069	0.0091	669.667	325.833	-1.03931	-61.8175	0.0122	51.2869	51.0012	-0.00806029	-0.488539	0.6933	TcChr27-S	574290	575363	+	mRNA	TcCLB.509149.60	60S ribosomal protein L19, putative	#N/A
TcChr38-S	1223222	1223422	1223322	1223322	1223322	1223320	0	1557.33	783.667	-0.990766	-130.367	0.0034	1557.33	783.667	-0.990766	-130.367	0.0034	51.1855	56.7253	0.148255	-41.3819	0.0025	TcChr38-S	1215223	1227082	++	intergenic_7337	no_gene_id	#N/A	0
TcChr40-S	54322	54522	54422	54422	54422	54420	0	588.667	296.333	-0.99023	-50.0976	0.0188	588.667	296.333	-0.99023	-50.0976	0.0188	65.7389	69.5904	0.0821419	-9.74056	0.0657	TcChr40-S	50383	55609	+-	TTS_109	no_gene_id	#N/A	0
TcChr35-S	1112582	1112782	1112682	1112682	1112682	1112680	0	818	412.167	-0.988873	-69.1023	0.01	818	412.167	-0.988873	-69.1023	0.01	57.9365	59.3163	0.0339553	-2.00532	0.3691	TcChr35-S	1112304	1114049	-+	TSS_107	no_gene_id	#N/A	0
TcChr26-S	313197	313397	313297	313302	313292	313290	10	455	221.667	-0.988565	-42.5202	0.0272	439.833	221.667	-0.988565	-37.6086	0.0338	56.7822	60.5798	0.0933985	-5.17934	0.1623	TcChr26-S	311819	313306	-	mRNA	TcCLB.505789.10	hypothetical protein, conserved	#N/A
TcChr26-S	313197	313397	313297	313302	313292	313290	10	455	221.667	-0.988565	-42.5202	0.0272	439.833	221.667	-0.988565	-37.6086	0.0338	56.7822	60.5798	0.0933985	-5.17934	0.1623	TcChr26-S	313307	328731	--	intergenic_3294	no_gene_id	#N/A	97.8476
TcChr15-S	320217	320417	320317	320312	320322	320310	10	401.833	207.167	-0.986004	-32.5123	0.0416	401.833	211.167	-0.928215	-30.9018	0.0455	46.6453	46.1905	-0.0141362	-0.535261	0.6715	TcChr15-S	320230	323790	-	mRNA	TcCLB.509451.50	hypothetical protein, conserved	#N/A
TcChr15-S	320217	320417	320317	320312	320322	320310	10	401.833	207.167	-0.986004	-32.5123	0.0416	401.833	211.167	-0.928215	-30.9018	0.0455	46.6453	46.1905	-0.0141362	-0.535261	0.6715	TcChr15-S	319756	320229	--	intergenic_999	no_gene_id	#N/A	0
TcChr40-S	71032	71232	71132	71132	71132	71130	0	369.833	187	-0.983837	-31.5573	0.0434	369.833	187	-0.983837	-31.5573	0.0434	31.8423	31.8293	-0.000588408	-0.306009	0.7852	TcChr40-S	68622	71397	--	intergenic_8179	no_gene_id	#N/A	7.20461
TcChr33-S	532932	533132	533032	533032	533032	533030	0	960.667	485.833	-0.983574	-79.9062	0.0073	960.667	485.833	-0.983574	-79.9062	0.0073	41.8677	45.8113	0.129863	-13.5975	0.035	TcChr33-S	532418	533397	--	intergenic_5301	no_gene_id	#N/A	10.2041
TcChr26-S	98907	99107	99007	99012	99002	99000	10	320.667	155.833	-0.982146	-30.3795	0.0467	307.833	155.833	-0.982146	-26.3892	0.0578	48.7301	55.363	0.184108	-11.8624	0.0466	TcChr26-S	98557	99421	++	intergenic_3204	no_gene_id	#N/A	0
TcChr35-S	164892	165092	164992	164992	164992	164990	0	395.167	200.167	-0.98126	-33.6813	0.0402	395.167	200.167	-0.98126	-33.6813	0.0402	62.2715	69.4017	0.156399	-18.5347	0.0166	TcChr35-S	164569	165657	-	mRNA	TcCLB.511529.160	enoyl-CoA hydratase/isomerase family protein, putative	#N/A
TcChr28-S	632357	632557	632457	632462	632452	632450	10	3133	1620.67	-0.980432	-242.193	0.0014	3197.67	1620.67	-0.980432	-260.819	0.0012	55.1353	57.4437	0.0591725	-13.7009	0.0345	TcChr28-S	628320	635848	-+	TSS_77	no_gene_id	#N/A	0
TcChr41-S	1721542	1721742	1721642	1721642	1721642	1721640	0	811.5	411.333	-0.980283	-67.375	0.0104	811.5	411.333	-0.980283	-67.375	0.0104	61.5889	63.8491	0.0519958	-4.23851	0.201	TcChr41-S	1718351	1726379	-+	TSS_187	no_gene_id	#N/A	0
TcChr19-S	513532	513732	513632	513632	513632	513630	0	460.667	233.667	-0.979271	-38.7393	0.0319	460.667	233.667	-0.979271	-38.7393	0.0319	40.3465	51.1874	0.343343	-48.8773	0.0016	TcChr19-S	513262	514686	--	intergenic_1807	no_gene_id	#N/A	0
TcChr40-S	639372	639572	639472	639472	639472	639470	0	882.667	447.833	-0.978907	-72.9228	0.0087	882.667	447.833	-0.978907	-72.9228	0.0087	32.3178	34.014	0.0738003	-4.1656	0.2051	TcChr40-S	635153	640360	+-	TTS_110	no_gene_id	#N/A	0
TcChr30-S	147577	147777	147677	147682	147672	147670	10	1672.67	841.167	-0.978255	-140.028	0.003	1657.17	841.167	-0.978255	-135.572	0.003	29.2657	29.804	0.0262976	-1.4726	0.4376	TcChr30-S	147501	148100	-	mRNA	TcCLB.506163.40	vacuolar type h+ ATPase subunit, putative	#N/A
TcChr23-S	410502	410702	410602	410602	410602	410600	0	391	198.5	-0.97803	-33.2015	0.0405	391	198.5	-0.97803	-33.2015	0.0405	66.5486	70.0104	0.0731601	-6.20982	0.1292	TcChr23-S	410508	411213	--	intergenic_2714	no_gene_id	#N/A	0
TcChr23-S	410502	410702	410602	410602	410602	410600	0	391	198.5	-0.97803	-33.2015	0.0405	391	198.5	-0.97803	-33.2015	0.0405	66.5486	70.0104	0.0731601	-6.20982	0.1292	TcChr23-S	409446	410507	-	mRNA	TcCLB.506979.20	hypothetical protein, conserved	#N/A
TcChr31-S	241002	241202	241102	241082	241122	241100	40	1627.67	800.667	-0.977452	-144.159	0.0029	1537.5	676	-1.18549	-176.461	0.0022	59.0843	59.1486	0.00156904	-0.358009	0.7543	TcChr31-S	224207	244451	--	intergenic_4577	no_gene_id	#N/A	0.987898
TcChr28-S	634242	634442	634342	634342	634342	634340	0	1747.5	887.833	-0.976932	-142.426	0.0029	1747.5	887.833	-0.976932	-142.426	0.0029	54.7634	58.0958	0.0852228	-18.2076	0.0177	TcChr28-S	628320	635848	-+	TSS_77	no_gene_id	#N/A	0
TcChr13-S	215922	216122	216022	216022	216022	216020	0	353.333	179.667	-0.975707	-29.9222	0.0484	353.333	179.667	-0.975707	-29.9222	0.0484	33.6119	37.7969	0.169295	-8.0529	0.09	TcChr13-S	215741	216856	-	mRNA	TcCLB.506859.180	cytoskeleton associated protein, putative	#N/A
TcChr38-S	274792	274992	274892	274892	274892	274890	0	418.667	213	-0.974949	-35.056	0.0379	418.667	213	-0.974949	-35.056	0.0379	32.8485	34.5396	0.072424	-2.34022	0.3328	TcChr38-S	274223	276688	+	pseudogenic_transcript	TcCLB.510833.40	trans-sialidase (pseudogene), putative	#N/A
TcChr23-S	554772	554972	554872	554872	554872	554870	0	435.5	222	-0.972113	-36.2791	0.0359	435.5	222	-0.972113	-36.2791	0.0359	62.064	68.4587	0.141476	-16.4037	0.0229	TcChr23-S	554000	556405	-	pseudogenic_transcript	TcCLB.509847.10	retrotransposon hot spot protein (RHS, pseudogene), putative	#N/A
TcChr34-S	306092	306292	306192	306192	306192	306190	0	396	202	-0.971145	-33.2	0.0405	396	202	-0.971145	-33.2	0.0405	41.4014	45.4466	0.134493	-7.048	0.1109	TcChr34-S	303833	310033	-	mRNA	TcCLB.503865.20	hypothetical protein, conserved	#N/A
TcChr18-S	214247	214447	214347	214342	214352	214340	10	887.667	458.333	-0.970586	-70.0189	0.0096	887.667	459	-0.951524	-69.7472	0.0096	34.4612	33.3776	-0.0460953	-2.07608	0.3601	TcChr18-S	213522	216640	++	intergenic_1521	no_gene_id	#N/A	0
TcChr35-S	425037	425237	425137	425142	425132	425130	10	338.333	163.333	-0.966491	-32.5953	0.0415	319.167	163.333	-0.966491	-26.769	0.0569	54.5803	63.644	0.221644	-19.7137	0.0144	TcChr35-S	423984	425093	+	mRNA	TcCLB.507039.41	hypothetical protein, conserved	#N/A
TcChr35-S	425037	425237	425137	425142	425132	425130	10	338.333	163.333	-0.966491	-32.5953	0.0415	319.167	163.333	-0.966491	-26.769	0.0569	54.5803	63.644	0.221644	-19.7137	0.0144	TcChr35-S	425094	451611	++	intergenic_5951	no_gene_id	#N/A	85.8096
TcChr38-S	452832	453032	452932	452932	452932	452930	0	647.167	331.333	-0.965854	-52.7376	0.0169	647.167	331.333	-0.965854	-52.7376	0.0169	65.6871	70.5621	0.103282	-15.1149	0.0274	TcChr38-S	450188	455482	-+	TSS_126	no_gene_id	#N/A	0
TcChr31-S	137547	137747	137647	137642	137652	137640	10	412.667	214.667	-0.965426	-32.6244	0.0414	412.667	214.5	-0.943999	-32.6917	0.0414	49.9729	37.5646	-0.411774	-49.6379	0.0016	TcChr31-S	134515	137670	+	mRNA	TcCLB.510599.70	protamine P1, putative	#N/A
TcChr31-S	137547	137747	137647	137642	137652	137640	10	412.667	214.667	-0.965426	-32.6244	0.0414	412.667	214.5	-0.943999	-32.6917	0.0414	49.9729	37.5646	-0.411774	-49.6379	0.0016	TcChr31-S	137671	138522	++	intergenic_4548	no_gene_id	#N/A	0
TcChr41-S	2000662	2000862	2000762	2000762	2000762	2000760	0	551.167	282.333	-0.965089	-45.0756	0.0243	551.167	282.333	-0.965089	-45.0756	0.0243	29.8175	28.5771	-0.0612951	-2.12747	0.3545	TcChr41-S	1999607	2001175	-	mRNA	TcCLB.510371.10	Mucin-associated surface protein (MASP), subgroup S123	#N/A
TcChr25-S	434957	435157	435057	435082	435032	435050	50	1790.67	864.833	-0.964251	-165.759	0.0023	1715.33	764.167	-1.16653	-191.266	0.0021	47.6869	54.7133	0.198297	-74.0558	0.0004	TcChr25-S	434783	436059	++	intergenic_3116	no_gene_id	#N/A	0
TcChr31-S	217307	217507	217407	217402	217412	217400	10	495.667	248.833	-0.963796	-42.6913	0.0269	495.667	231.833	-1.09628	-50.5803	0.0184	38.8244	42.0581	0.11542	-5.84126	0.1396	TcChr31-S	215875	217802	--	intergenic_4574	no_gene_id	#N/A	5.18672
TcChr32-S	919467	919667	919567	919562	919572	919560	10	561.5	288.333	-0.96326	-45.5021	0.0237	561.5	282.5	-0.991035	-47.9664	0.0206	34.2793	44.7319	0.383966	-65.8807	0.0007	TcChr32-S	919278	919688	++	intergenic_5133	no_gene_id	#N/A	0
TcChr28-S	219197	219397	219297	219302	219292	219290	10	538.333	283.333	-0.963039	-40.9462	0.0286	552.333	283.333	-0.963039	-44.9519	0.0244	62.0114	67.9805	0.132587	-15.8969	0.0242	TcChr28-S	219355	221328	-	mRNA	TcCLB.508389.90	surface protease GP63, putative	#N/A
TcChr28-S	219197	219397	219297	219302	219292	219290	10	538.333	283.333	-0.963039	-40.9462	0.0286	552.333	283.333	-0.963039	-44.9519	0.0244	62.0114	67.9805	0.132587	-15.8969	0.0242	TcChr28-S	216637	219354	--	intergenic_3865	no_gene_id	#N/A	0
TcChr12-S	65227	65427	65327	65322	65332	65320	10	727.5	373.667	-0.961195	-58.4968	0.0136	727.5	371.833	-0.968291	-59.2578	0.0134	35.4566	35.5483	0.00372881	-0.367976	0.7488	TcChr12-S	59851	65253	--	intergenic_396	no_gene_id	#N/A	0
TcChr12-S	65227	65427	65327	65322	65332	65320	10	727.5	373.667	-0.961195	-58.4968	0.0136	727.5	371.833	-0.968291	-59.2578	0.0134	35.4566	35.5483	0.00372881	-0.367976	0.7488	TcChr12-S	65254	67467	-	mRNA	TcCLB.506683.240	trans-sialidase, Group II, putative	#N/A
TcChr40-S	1364732	1364932	1364832	1364832	1364832	1364830	0	847.167	435.333	-0.960525	-67.8915	0.0102	847.167	435.333	-0.960525	-67.8915	0.0102	53.728	59.9845	0.158916	-27.8491	0.0067	TcChr40-S	1364481	1365596	+	pseudogenic_transcript	TcCLB.508163.120	mucin-associated surface protein (MASP, pseudogene), putative	#N/A
TcChr31-S	214837	215037	214937	214932	214942	214930	10	4073.5	2084.5	-0.959229	-323.476	0.001	4073.5	2050.33	-0.99041	-337.886	0.0009	50.0087	50.8865	0.0251033	-3.47374	0.2434	TcChr31-S	214849	215874	-	pseudogenic_transcript	TcCLB.503883.10	dispersed gene family protein 1 (DGF-1, pseudogene), putative	#N/A
TcChr31-S	214837	215037	214937	214932	214942	214930	10	4073.5	2084.5	-0.959229	-323.476	0.001	4073.5	2050.33	-0.99041	-337.886	0.0009	50.0087	50.8865	0.0251033	-3.47374	0.2434	TcChr31-S	214745	214848	--	intergenic_4573	no_gene_id	#N/A	96.1538
TcChr22-S	329712	329912	329812	-	329812	329810	0	397.667	204.667	-0.958283	-32.381	0.0419	397.667	204.667	-0.958283	-32.381	0.0419	60.3099	63.7926	0.0809945	-4.81451	0.177	TcChr22-S	329728	329809	-	tRNA	TcCLB.504427.237	tRNA-Leu:anticodon CAG	#N/A
TcChr22-S	329712	329912	329812	-	329812	329810	0	397.667	204.667	-0.958283	-32.381	0.0419	397.667	204.667	-0.958283	-32.381	0.0419	60.3099	63.7926	0.0809945	-4.81451	0.177	TcChr22-S	329875	329946	-	tRNA	TcCLB.504427.238	tRNA-Thr:anticodon TGT	#N/A
TcChr22-S	329712	329912	329812	-	329812	329810	0	397.667	204.667	-0.958283	-32.381	0.0419	397.667	204.667	-0.958283	-32.381	0.0419	60.3099	63.7926	0.0809945	-4.81451	0.177	TcChr22-S	329693	329727	+-	TTS_37	no_gene_id	#N/A	0
TcChr22-S	329712	329912	329812	-	329812	329810	0	397.667	204.667	-0.958283	-32.381	0.0419	397.667	204.667	-0.958283	-32.381	0.0419	60.3099	63.7926	0.0809945	-4.81451	0.177	TcChr22-S	329810	329874	--	intergenic_2454	no_gene_id	#N/A	0
TcChr26-S	590942	591142	591042	591042	591042	591040	0	426.333	219.5	-0.957761	-34.6872	0.0385	426.333	219.5	-0.957761	-34.6872	0.0385	67.2068	70.8026	0.0751952	-8.8091	0.0786	TcChr26-S	591031	592720	--	intergenic_3386	no_gene_id	#N/A	0
TcChr26-S	590942	591142	591042	591042	591042	591040	0	426.333	219.5	-0.957761	-34.6872	0.0385	426.333	219.5	-0.957761	-34.6872	0.0385	67.2068	70.8026	0.0751952	-8.8091	0.0786	TcChr26-S	589483	591030	-	mRNA	TcCLB.504125.120	hypothetical protein, conserved	#N/A
TcChr39-S	813342	813542	813442	813442	813442	813440	0	397.833	204.833	-0.957714	-32.3123	0.0421	397.833	204.833	-0.957714	-32.3123	0.0421	59.9973	68.5333	0.191908	-24.9095	0.0076	TcChr39-S	812457	813907	--	intergenic_7655	no_gene_id	#N/A	0
TcChr39-S	226152	226352	226252	226252	226252	226250	0	1813.17	934.833	-0.95573	-142.153	0.0029	1813.17	934.833	-0.95573	-142.153	0.0029	57.6737	59.723	0.0503717	-7.1195	0.1097	TcChr39-S	225471	227158	++	intergenic_7449	no_gene_id	#N/A	0
TcChr39-S	222387	222587	222487	222492	222482	222480	10	370.667	188.333	-0.954608	-31.2872	0.0441	365	188.333	-0.954608	-29.8207	0.0487	44.2224	53.8581	0.284385	-27.8173	0.0067	TcChr39-S	221744	222635	++	intergenic_7447	no_gene_id	#N/A	0
TcChr13-S	410732	410932	410832	410832	410832	410830	0	1571.83	812.333	-0.952305	-122.484	0.0037	1571.83	812.333	-0.952305	-122.484	0.0037	58.0771	61.3468	0.0790188	-13.8345	0.0335	TcChr13-S	407663	416901	-+	TSS_10	no_gene_id	#N/A	0
TcChr40-S	1693692	1693892	1693792	1693782	1693802	1693790	20	473.667	244.333	-0.951972	-38.0965	0.0327	473.667	245.167	-0.950109	-37.756	0.0334	33.9666	30.5919	-0.150967	-7.88377	0.0928	TcChr40-S	1692543	1695278	-	mRNA	TcCLB.503717.10	trans-sialidase, Group V, putative	#N/A
TcChr28-S	19712	19912	19812	19822	19802	19810	20	339.333	164	-0.951545	-32.6013	0.0415	331.167	159.667	-1.05249	-32.0846	0.0426	59.3762	68.4048	0.204211	-25.1064	0.0075	TcChr28-S	18165	20192	-	pseudogenic_transcript	TcCLB.510607.70	trans-sialidase (pseudogene), putative	#N/A
TcChr4-S	148492	148692	148592	148592	148592	148590	0	762.167	394.5	-0.950081	-60.0704	0.013	762.167	394.5	-0.950081	-60.0704	0.013	60.6858	66.5624	0.133348	-28.5945	0.0063	TcChr4-S	141902	154688	--	intergenic_8158	no_gene_id	#N/A	0
TcChr39-S	483682	483882	483782	483782	483782	483780	0	920	476.333	-0.949662	-72.1769	0.0087	920	476.333	-0.949662	-72.1769	0.0087	58.2951	63.58	0.125198	-20.6399	0.0133	TcChr39-S	480686	486191	-+	TSS_130	no_gene_id	#N/A	0
TcChr31-S	133432	133632	133532	133532	133532	133530	0	3468.17	1796	-0.949386	-267.058	0.0012	3468.17	1796	-0.949386	-267.058	0.0012	45.6662	47.0794	0.0439686	-6.54469	0.1207	TcChr31-S	130908	134183	+	mRNA	TcCLB.505073.10	hypothetical protein	#N/A
TcChr36-S	715757	715957	715857	715852	715862	715850	10	564.667	296.667	-0.947172	-42.9934	0.0265	564.667	297.833	-0.922894	-42.5351	0.0272	43.9369	49.4355	0.170114	-15.8393	0.0245	TcChr36-S	715625	716003	++	intergenic_6443	no_gene_id	#N/A	0
TcChr37-S	509052	509252	509152	509152	509152	509150	0	706.5	367.167	-0.944254	-55.1005	0.0156	706.5	367.167	-0.944254	-55.1005	0.0156	64.1895	69.4631	0.113909	-19.5609	0.0145	TcChr37-S	509120	510139	+	mRNA	TcCLB.508715.10	oxidoreductase, putative (fragment)	#N/A
TcChr37-S	509052	509252	509152	509152	509152	509150	0	706.5	367.167	-0.944254	-55.1005	0.0156	706.5	367.167	-0.944254	-55.1005	0.0156	64.1895	69.4631	0.113909	-19.5609	0.0145	TcChr37-S	506018	509119	-+	TSS_116	no_gene_id	#N/A	0
TcChr10-S	494847	495047	494947	494942	494952	494940	10	1075.83	562	-0.941721	-81.8815	0.007	1075.83	550	-0.967951	-86.7659	0.006	44.4454	53.7729	0.274845	-85.4602	0.0003	TcChr10-S	493463	496021	+	pseudogenic_transcript	TcCLB.503441.10	retrotransposon hot spot protein (RHS, pseudogene), putative	#N/A
TcChr39-S	635462	635662	635562	635562	635562	635560	0	425	221.333	-0.941242	-33.6507	0.0402	425	221.333	-0.941242	-33.6507	0.0402	51.0617	58.4275	0.194406	-18.3538	0.0175	TcChr39-S	634858	636991	++	intergenic_7592	no_gene_id	#N/A	4.7329
TcChr39-S	290032	290232	290132	290132	290132	290130	0	654.167	341	-0.939887	-50.8049	0.0184	654.167	341	-0.939887	-50.8049	0.0184	59.3673	62.4629	0.0733314	-6.38429	0.1242	TcChr39-S	289041	292538	+	mRNA	TcCLB.511445.10	cysteine peptidase, Clan CA, family C2, putative	#N/A
TcChr41-S	97607	97807	97707	97702	97712	97700	10	377.667	193.333	-0.935785	-31.2475	0.0442	377.667	181	-1.06112	-36.7403	0.0348	43.9125	59.1954	0.430855	-71.4134	0.0004	TcChr41-S	97379	97825	++	intergenic_8796	no_gene_id	#N/A	0
TcChr30-S	749592	749792	749692	749692	749692	749690	0	520.5	272.333	-0.934525	-40.2286	0.0293	520.5	272.333	-0.934525	-40.2286	0.0293	42.6431	46.7294	0.13202	-8.61588	0.0816	TcChr30-S	746950	751926	-	mRNA	TcCLB.508831.150	Nucleoporin NUP149	#N/A
TcChr39-S	477772	477972	477872	477872	477872	477870	0	404.833	211.833	-0.934398	-31.4842	0.0434	404.833	211.833	-0.934398	-31.4842	0.0434	55.1566	61.2926	0.152179	-13.5793	0.035	TcChr39-S	476833	478422	-	mRNA	TcCLB.508357.90	T-complex protein 1, beta subunit, putative	#N/A
TcChr31-S	845752	845952	845852	845852	845852	845850	0	776.833	406.5	-0.93435	-59.235	0.0134	776.833	406.5	-0.93435	-59.235	0.0134	35.4892	34.5526	-0.0385864	-1.50899	0.4338	TcChr31-S	845412	846890	+	mRNA	TcCLB.508557.20	amino acid transporter, putative	#N/A
TcChr5-S	192182	192382	192282	192272	192292	192280	20	497.5	220.167	-0.934081	-57.364	0.0141	474.5	226.833	-1.06478	-46.1484	0.0231	53.3921	56.1329	0.0722183	-3.81822	0.223	TcChr5-S	191647	193071	+	mRNA	TcCLB.438923.10	hypothetical protein (fragment)	#N/A
TcChr36-S	844912	845112	845012	844972	845052	845010	80	295.833	137.5	-0.933802	-31.095	0.0448	263.167	261.833	-0.00732799	-0.342044	0.7572	63.2017	61.4143	-0.0413868	-1.5831	0.4235	TcChr36-S	843022	846088	--	intergenic_6499	no_gene_id	#N/A	0
TcChr20-S	612912	613112	613012	613022	613002	613010	20	596.667	308	-0.933295	-47.5544	0.0216	606	290	-1.06326	-58.5585	0.0136	43.9025	53.066	0.273482	-43.0215	0.0022	TcChr20-S	612716	613164	--	intergenic_2164	no_gene_id	#N/A	0
TcChr28-S	627672	627872	627772	627772	627772	627770	0	2618	1371.83	-0.93236	-195.653	0.0019	2618	1371.83	-0.93236	-195.653	0.0019	39.5923	45.6925	0.206737	-96.1642	0.0003	TcChr28-S	627354	628319	-	pseudogenic_transcript	TcCLB.507867.31	mucin TcMUCII (pseudogene), putative	#N/A
TcChr26-S	753842	754042	753942	753942	753942	753940	0	522.5	273.833	-0.932133	-40.1976	0.0294	522.5	273.833	-0.932133	-40.1976	0.0294	62.0838	66.0835	0.0900733	-7.71829	0.0956	TcChr26-S	750469	756493	++	intergenic_3447	no_gene_id	#N/A	0
TcChr41-S	277522	277722	277622	277622	277622	277620	0	947.667	497.5	-0.929683	-71.3703	0.0092	947.667	497.5	-0.929683	-71.3703	0.0092	56.4871	60.1169	0.0898497	-11.366	0.0498	TcChr41-S	276891	277739	+	mRNA	TcCLB.508687.25	hypothetical protein	#N/A
TcChr36-S	1107772	1107972	1107872	1107872	1107872	1107870	0	436.833	229.333	-0.929637	-33.5763	0.0402	436.833	229.333	-0.929637	-33.5763	0.0402	61.5186	65.2532	0.0850264	-6.7646	0.1167	TcChr36-S	1107777	1108367	-	mRNA	TcCLB.506407.60	CS domain containing protein, putative	#N/A
TcChr36-S	1107772	1107972	1107872	1107872	1107872	1107870	0	436.833	229.333	-0.929637	-33.5763	0.0402	436.833	229.333	-0.929637	-33.5763	0.0402	61.5186	65.2532	0.0850264	-6.7646	0.1167	TcChr36-S	1106309	1107776	--	intergenic_6580	no_gene_id	#N/A	0
TcChr10-S	251342	251542	251442	251442	251442	251440	0	633.167	332.5	-0.929231	-48.2479	0.0205	633.167	332.5	-0.929231	-48.2479	0.0205	53.2617	57.1626	0.101974	-8.06079	0.0899	TcChr10-S	235977	252149	--	intergenic_96	no_gene_id	#N/A	41.1921
TcChr29-S	510592	510792	510692	510692	510692	510690	0	570.833	299.833	-0.928909	-43.4304	0.0263	570.833	299.833	-0.928909	-43.4304	0.0263	59.2048	67.9899	0.199606	-37.54	0.0033	TcChr29-S	510295	512589	-	pseudogenic_transcript	TcCLB.506289.110	surface protease GP63 (pseudogene), putative	#N/A
TcChr41-S	600182	600382	600282	600282	600282	600280	0	411.833	216.333	-0.928805	-31.6755	0.0433	411.833	216.333	-0.928805	-31.6755	0.0433	59.6873	64.1551	0.10414	-8.47094	0.0834	TcChr41-S	600009	602339	+	mRNA	TcCLB.506603.40	trans-sialidase, Group V, putative	#N/A
TcChr22-S	235457	235657	235557	235542	235572	235550	30	1337.5	702.167	-0.928215	-100.162	0.005	1337.5	698.167	-0.937896	-101.748	0.0048	35.6654	48.5952	0.446289	-220.663	0	TcChr22-S	228279	238349	++	intergenic_2415	no_gene_id	#N/A	2.98878
TcChr39-S	1762972	1763172	1763072	1763072	1763072	1763070	0	909.333	478	-0.927799	-68.3893	0.0102	909.333	478	-0.927799	-68.3893	0.0102	47.2717	50.5931	0.0979639	-9.64963	0.0664	TcChr39-S	1762476	1763804	+	mRNA	TcCLB.510763.30	hypothetical protein, conserved	#N/A
TcChr30-S	507892	508092	507992	507992	507992	507990	0	777.667	408.833	-0.927639	-58.5942	0.0136	777.667	408.833	-0.927639	-58.5942	0.0136	54.2389	54.8994	0.0174645	-0.864703	0.5621	TcChr30-S	502126	508330	--	intergenic_4409	no_gene_id	#N/A	0
TcChr37-S	81342	81542	81442	81442	81442	81440	0	667.5	351.167	-0.926612	-50.4379	0.0185	667.5	351.167	-0.926612	-50.4379	0.0185	54.942	54.8847	-0.00150422	-0.331911	0.7703	TcChr37-S	79735	82050	-	pseudogenic_transcript	TcCLB.507611.260	trans-sialidase (pseudogene), putative	#N/A
TcChr28-S	629572	629772	629672	629672	629672	629670	0	1779.83	936.5	-0.926391	-131.837	0.0032	1779.83	936.5	-0.926391	-131.837	0.0032	55.708	57.4598	0.0446697	-5.16648	0.1629	TcChr28-S	628320	635848	-+	TSS_77	no_gene_id	#N/A	0
TcChr16-S	549637	549837	549737	549742	549732	549730	10	614.833	344.333	-0.92622	-38.8062	0.0318	654.333	344.333	-0.92622	-49.4808	0.0197	46.894	47.2152	0.00984884	-0.517119	0.6788	TcChr16-S	549594	550316	-	mRNA	TcCLB.506363.20	hypothetical protein, conserved	#N/A
TcChr41-S	1689822	1690022	1689922	1689912	1689932	1689920	20	356.167	171.667	-0.924524	-34.4234	0.0391	335.833	171.5	-0.969537	-28.0507	0.053	38.1439	41.7296	0.129619	-5.52408	0.1492	TcChr41-S	1689494	1689988	+	pseudogenic_transcript	TcCLB.506765.66	hypothetical protein, conserved (pseudogene)	#N/A
TcChr41-S	1689822	1690022	1689922	1689912	1689932	1689920	20	356.167	171.667	-0.924524	-34.4234	0.0391	335.833	171.5	-0.969537	-28.0507	0.053	38.1439	41.7296	0.129619	-5.52408	0.1492	TcChr41-S	1689989	1690527	++	intergenic_9307	no_gene_id	#N/A	0
TcChr28-S	52722	52922	52822	52822	52822	52820	0	2106.5	1110	-0.924288	-155.211	0.0024	2106.5	1110	-0.924288	-155.211	0.0024	44.2711	44.9451	0.0217985	-1.61219	0.4198	TcChr28-S	50995	56319	+	mRNA	TcCLB.510609.60	Basal body protein	#N/A
TcChr28-S	224377	224577	224477	224482	224472	224470	10	1449.5	766.333	-0.924149	-106.319	0.0044	1454.17	766.333	-0.924149	-107.71	0.0044	52.7318	51.5348	-0.0331258	-2.35129	0.3319	TcChr28-S	224156	224616	--	intergenic_3867	no_gene_id	#N/A	0
TcChr25-S	289462	289662	289562	289572	289552	289560	20	419.5	219.5	-0.924096	-32.6782	0.0414	420.167	219	-0.940031	-33.163	0.0406	33.3614	30.1753	-0.144812	-6.59051	0.1196	TcChr25-S	287830	302929	-+	TSS_64	no_gene_id	#N/A	0.662252
TcChr13-S	412857	413057	412957	412952	412962	412950	10	3270.5	1659.33	-0.923755	-266.029	0.0012	3270.5	1638.33	-0.997282	-275.007	0.0011	52.8137	53.566	0.0204046	-2.41742	0.3242	TcChr13-S	407663	416901	-+	TSS_10	no_gene_id	#N/A	0
TcChr38-S	1113502	1113702	1113602	1113602	1113602	1113600	0	403.667	213	-0.922311	-30.742	0.0458	403.667	213	-0.922311	-30.742	0.0458	38.1046	36.4045	-0.0658498	-1.9558	0.3738	TcChr38-S	1112378	1115182	+	mRNA	TcCLB.511173.130	trans-sialidase, Group V, putative	#N/A
TcChr38-S	315947	316147	316047	316042	316052	316040	10	1529.17	824	-0.921138	-106.254	0.0044	1529.17	815.167	-0.907579	-109.584	0.0041	41.4433	45.5359	0.135866	-25.0159	0.0076	TcChr38-S	314314	316755	+	pseudogenic_transcript	TcCLB.508541.120	trans-sialidase (pseudogene), putative	#N/A
TcChr37-S	959272	959472	959372	959372	959372	959370	0	457.167	241.5	-0.920697	-34.682	0.0385	457.167	241.5	-0.920697	-34.682	0.0385	31.3591	29.3996	-0.0930835	-3.49727	0.2418	TcChr37-S	958989	959633	+	mRNA	TcCLB.507677.39	40S ribosomal protein S3, putative	#N/A
TcChr31-S	219352	219552	219452	219452	219452	219450	0	747.833	395.333	-0.919647	-55.4995	0.0155	747.833	395.333	-0.919647	-55.4995	0.0155	55.5803	58.7745	0.0806148	-7.65788	0.0968	TcChr31-S	217803	220226	-	pseudogenic_transcript	TcCLB.510591.30	retrotransposon hot spot protein (RHS, pseudogene), putative	#N/A
TcChr41-S	594082	594282	594182	594172	594192	594180	20	658.333	317.333	-0.919364	-62.2872	0.0119	636	313.833	-1.01903	-56.9978	0.0145	54.515	57.8606	0.0859289	-6.68741	0.118	TcChr41-S	593571	594423	+-	TTS_131	no_gene_id	#N/A	0
TcChr23-S	122607	122807	122707	122712	122702	122700	10	659.833	338.5	-0.918916	-53.2626	0.0165	640	338.5	-0.918916	-47.8528	0.0209	42.5307	51.5988	0.278835	-50.4891	0.0016	TcChr23-S	121377	124518	--	intergenic_2615	no_gene_id	#N/A	0
TcChr25-S	638537	638737	638637	638632	638642	638630	10	711	378.667	-0.918695	-51.9791	0.0175	711	369.167	-0.945577	-55.7221	0.0155	40.8373	43.5488	0.0927455	-5.81776	0.1399	TcChr25-S	638176	639117	+	mRNA	TcCLB.506743.80	SMP-30/Gluconolaconase/LRE-like region, putative	#N/A
TcChr13-S	180452	180652	180552	180552	180552	180550	0	483.167	255.833	-0.917317	-36.3395	0.0358	483.167	255.833	-0.917317	-36.3395	0.0358	51.84	61.2657	0.241016	-32.8139	0.0046	TcChr13-S	180543	181528	--	intergenic_571	no_gene_id	#N/A	0
TcChr13-S	180452	180652	180552	180552	180552	180550	0	483.167	255.833	-0.917317	-36.3395	0.0358	483.167	255.833	-0.917317	-36.3395	0.0358	51.84	61.2657	0.241016	-32.8139	0.0046	TcChr13-S	179919	180542	-	mRNA	TcCLB.506859.4	N-acetyltransferase, putative (fragment)	#N/A
TcChr31-S	218282	218482	218382	218372	218392	218380	20	705.167	336.333	-0.916865	-68.356	0.0102	681	338	-1.01063	-60.0425	0.013	48.6487	51.5208	0.0827528	-5.55787	0.1483	TcChr31-S	217803	220226	-	pseudogenic_transcript	TcCLB.510591.30	retrotransposon hot spot protein (RHS, pseudogene), putative	#N/A
TcChr30-S	32592	32792	32692	32692	32692	32690	0	718.167	381	-0.914528	-53.0126	0.0168	718.167	381	-0.914528	-53.0126	0.0168	59.0776	63.1753	0.0967504	-11.1308	0.0519	TcChr30-S	31573	35826	--	intergenic_4238	no_gene_id	#N/A	0
TcChr39-S	628102	628302	628202	628202	628202	628200	0	447.333	237.333	-0.914436	-33.5199	0.0403	447.333	237.333	-0.914436	-33.5199	0.0403	56.0496	62.4814	0.156721	-18.9421	0.0156	TcChr39-S	626668	628545	+	mRNA	TcCLB.506127.30	phenylalanyl-tRNA synthetase, putative	#N/A
TcChr18-S	76487	76687	76587	76592	76582	76580	10	1265.5	661	-0.914196	-96.1883	0.0055	1245.67	661	-0.914196	-90.6015	0.0057	59.983	65.2194	0.120748	-25.4811	0.0074	TcChr18-S	74452	77174	--	intergenic_1457	no_gene_id	#N/A	0
TcChr23-S	193022	193222	193122	193122	193122	193120	0	468.167	248.5	-0.913776	-35.0192	0.0379	468.167	248.5	-0.913776	-35.0192	0.0379	72.8848	76.3158	0.0663645	-8.6853	0.0807	TcChr23-S	192634	193218	+	pseudogenic_transcript	TcCLB.509501.10	dispersed gene family protein 1 (DGF-1, pseudogene), putative	#N/A
TcChr23-S	193022	193222	193122	193122	193122	193120	0	468.167	248.5	-0.913776	-35.0192	0.0379	468.167	248.5	-0.913776	-35.0192	0.0379	72.8848	76.3158	0.0663645	-8.6853	0.0807	TcChr23-S	193219	193321	++	intergenic_2632	no_gene_id	#N/A	97.0874
TcChr41-S	1204247	1204447	1204347	1204342	1204352	1204340	10	412.333	219	-0.91288	-30.9123	0.0455	412.333	216.833	-0.927225	-31.7594	0.0432	30.6855	30.3695	-0.0149328	-0.519528	0.6782	TcChr41-S	1204091	1204819	+	mRNA	TcCLB.510019.10	mucin TcMUCII, putative	#N/A
TcChr19-S	60342	60542	60442	60442	60442	60440	0	398.5	211.833	-0.91165	-29.8045	0.0489	398.5	211.833	-0.91165	-29.8045	0.0489	55.6347	61.3208	0.140391	-11.8355	0.0467	TcChr19-S	53163	63323	-	mRNA	TcCLB.510847.70	dispersed gene family protein 1 (DGF-1), putative	#N/A
TcChr39-S	191867	192067	191967	191972	191962	191960	10	603.333	326.333	-0.910717	-42.3597	0.0272	613.5	326.333	-0.910717	-45.0809	0.0243	39.8667	39.2972	-0.0207597	-0.770429	0.5861	TcChr39-S	191665	192234	++	intergenic_7432	no_gene_id	#N/A	0
TcChr18-S	347162	347362	347262	347262	347262	347260	0	734.167	391	-0.908939	-53.5779	0.0164	734.167	391	-0.908939	-53.5779	0.0164	57.3041	60.6899	0.0828179	-7.78153	0.0945	TcChr18-S	345968	347545	--	intergenic_1568	no_gene_id	#N/A	0
TcChr31-S	816267	816467	816367	816372	816362	816360	10	958.667	495.667	-0.908377	-75.2291	0.0082	930.333	495.667	-0.908377	-67.3623	0.0104	43.9988	42.2972	-0.0569012	-3.29606	0.2558	TcChr31-S	816254	818113	+	mRNA	TcCLB.510839.20	hypothetical protein	#N/A
TcChr17-S	124067	124267	124167	124162	124172	124160	10	364	180	-0.908315	-33.1054	0.0406	364	167.5	-1.11978	-39.1138	0.0313	47.5003	55.3355	0.22027	-18.773	0.0162	TcChr17-S	122540	125388	--	intergenic_1271	no_gene_id	#N/A	0
TcChr31-S	246847	247047	246947	246952	246942	246940	10	1779.5	926.833	-0.906908	-135.665	0.003	1737.83	926.833	-0.906908	-123.961	0.0036	53.248	55.2918	0.0543398	-7.3631	0.1033	TcChr31-S	246869	250771	-	pseudogenic_transcript	TcCLB.508367.50	hypothetical protein, conserved (pseudogene)	#N/A
TcChr31-S	246847	247047	246947	246952	246942	246940	10	1779.5	926.833	-0.906908	-135.665	0.003	1737.83	926.833	-0.906908	-123.961	0.0036	53.248	55.2918	0.0543398	-7.3631	0.1033	TcChr31-S	246324	246868	--	intergenic_4578	no_gene_id	#N/A	0
TcChr33-S	1014482	1014682	1014582	1014582	1014582	1014580	0	809.167	431.667	-0.906519	-58.6186	0.0136	809.167	431.667	-0.906519	-58.6186	0.0136	60.5099	65.0957	0.105392	-15.4014	0.0262	TcChr33-S	1014604	1015710	+	mRNA	TcCLB.504769.140	trans-sialidase, Group VIII, putative	#N/A
TcChr33-S	1014482	1014682	1014582	1014582	1014582	1014580	0	809.167	431.667	-0.906519	-58.6186	0.0136	809.167	431.667	-0.906519	-58.6186	0.0136	60.5099	65.0957	0.105392	-15.4014	0.0262	TcChr33-S	1009291	1014603	++	intergenic_5479	no_gene_id	#N/A	0
TcChr38-S	65492	65692	65592	65592	65592	65590	0	836.333	446.333	-0.905957	-60.4228	0.0127	836.333	446.333	-0.905957	-60.4228	0.0127	61.9491	61.6095	-0.00793029	-0.545185	0.6666	TcChr38-S	63899	67201	-+	TSS_122	no_gene_id	#N/A	0
TcChr36-S	1163802	1164002	1163902	1163902	1163902	1163900	0	545	291.167	-0.904411	-39.8519	0.0302	545	291.167	-0.904411	-39.8519	0.0302	56.528	61.2052	0.11469	-10.5184	0.058	TcChr36-S	1163238	1164257	+	mRNA	TcCLB.507881.60	protein kinase, putative	#N/A
TcChr22-S	457247	457447	457347	457312	457382	457340	70	370.5	5.16667	-0.903785	-531.435	0.0006	20.5	13	-0.657112	-1.60185	0.5393	65.8383	83.9174	0.350044	-39.9841	0.003	TcChr22-S	455587	458580	+	pseudogenic_transcript	TcCLB.506847.50	trans-sialidase (pseudogene), putative	#N/A
TcChr22-S	451162	451362	451262	451262	451262	451260	0	721.5	386	-0.902399	-51.9226	0.0175	721.5	386	-0.902399	-51.9226	0.0175	63.626	65.1901	0.0350371	-2.51965	0.3143	TcChr22-S	447114	451978	-+	TSS_50	no_gene_id	#N/A	0
TcChr28-S	423987	424187	424087	424082	424092	424080	10	404.5	211.333	-0.902332	-31.6838	0.0433	404.5	208.167	-0.958401	-32.971	0.0407	43.953	55.2842	0.330905	-42.0776	0.0025	TcChr28-S	423518	424351	+	mRNA	TcCLB.506973.5	Mucin-associated surface protein (MASP)	#N/A
TcChr17-S	134467	134667	134567	134572	134562	134560	10	1203.5	639.167	-0.90174	-87.4225	0.0059	1194.17	639.167	-0.90174	-84.9567	0.0064	45.5614	61.6811	0.437017	-223.447	0	TcChr17-S	125389	135276	-	pseudogenic_transcript	TcCLB.508903.90	dispersed gene family protein 1 (DGF-1, pseudogene), putative	#N/A
TcChr16-S	551622	551822	551722	551712	551732	551720	20	567.167	302	-0.901147	-41.7523	0.0281	581.167	302.5	-0.942017	-45.4824	0.0237	42.923	45.7427	0.0917901	-5.14027	0.1634	TcChr16-S	551170	553396	-+	TSS_19	no_gene_id	#N/A	4.49035
TcChr41-S	643412	643612	643512	643512	643512	643510	0	442.667	237.333	-0.899306	-32.1446	0.0426	442.667	237.333	-0.899306	-32.1446	0.0426	65.1571	69.2884	0.0886907	-6.85549	0.1148	TcChr41-S	642765	643595	-	mRNA	TcCLB.504039.160	Mucin-associated surface protein (MASP), subgroup S061	#N/A
TcChr41-S	643412	643612	643512	643512	643512	643510	0	442.667	237.333	-0.899306	-32.1446	0.0426	442.667	237.333	-0.899306	-32.1446	0.0426	65.1571	69.2884	0.0886907	-6.85549	0.1148	TcChr41-S	643596	646295	--	intergenic_8994	no_gene_id	#N/A	0
TcChr31-S	234042	234242	234142	234142	234142	234140	0	1255.33	673.167	-0.899035	-88.7037	0.0059	1255.33	673.167	-0.899035	-88.7037	0.0059	57.1535	61.3342	0.10185	-19.8717	0.0138	TcChr31-S	224207	244451	--	intergenic_4577	no_gene_id	#N/A	0.987898
TcChr34-S	907387	907587	907487	907482	907492	907480	10	957.667	505.333	-0.895681	-71.0951	0.0094	957.667	512.667	-0.901502	-68.2786	0.0102	42.8156	44.8887	0.0682143	-4.77354	0.1792	TcChr34-S	906619	909033	+	pseudogenic_transcript	TcCLB.504055.130	trans-sialidase (pseudogene), putative	#N/A
TcChr41-S	2202672	2202872	2202772	2202772	2202772	2202770	0	538	289.5	-0.894043	-38.5737	0.0321	538	289.5	-0.894043	-38.5737	0.0321	59.9662	66.0507	0.139425	-16.0382	0.0238	TcChr41-S	2202343	2202990	-	mRNA	TcCLB.506757.50	Mucin-associated surface protein (MASP), subgroup S103	#N/A
TcChr16-S	547562	547762	547662	547662	547662	547660	0	758.833	408.667	-0.892858	-53.4314	0.0164	758.833	408.667	-0.892858	-53.4314	0.0164	50.4277	54.76	0.118906	-12.5722	0.0409	TcChr16-S	545999	549415	-	mRNA	TcCLB.506363.30	hypothetical protein, conserved	#N/A
TcChr35-S	896402	896602	896502	896502	896502	896500	0	1642.33	884.833	-0.892269	-114.003	0.0039	1642.33	884.833	-0.892269	-114.003	0.0039	58.2934	60.3876	0.05092	-7.38611	0.1025	TcChr35-S	894862	897995	+-	TTS_84	no_gene_id	#N/A	0
TcChr40-S	474072	474272	474172	474172	474172	474170	0	1117.17	602	-0.892009	-78.0616	0.0077	1117.17	602	-0.892009	-78.0616	0.0077	29.7679	29.4784	-0.0141035	-0.683011	0.6151	TcChr40-S	473609	474400	+	mRNA	TcCLB.503833.40	40S ribosomal protein S2, putative	#N/A
TcChr27-S	539102	539302	539202	539202	539202	539200	0	1457.5	785.5	-0.891813	-101.218	0.0049	1457.5	785.5	-0.891813	-101.218	0.0049	43.4039	49.9548	0.2028	-57.3418	0.0012	TcChr27-S	526086	541168	+-	TTS_55	no_gene_id	#N/A	0.662998
TcChr13-S	410342	410542	410442	410452	410432	410440	20	2605	1369.33	-0.891639	-192.993	0.0019	2615.17	1328.33	-0.977286	-212.543	0.0017	55.4009	60.9044	0.136636	-66.6436	0.0007	TcChr13-S	407663	416901	-+	TSS_10	no_gene_id	#N/A	0
TcChr31-S	806162	806362	806262	806262	806262	806260	0	1841.5	993	-0.891016	-127.263	0.0034	1841.5	993	-0.891016	-127.263	0.0034	44.4528	46.5946	0.0678897	-8.95361	0.076	TcChr31-S	806208	808628	+	mRNA	TcCLB.508555.60	cytoskeleton-associated protein CAP5.5, putative	#N/A
TcChr31-S	806162	806362	806262	806262	806262	806260	0	1841.5	993	-0.891016	-127.263	0.0034	1841.5	993	-0.891016	-127.263	0.0034	44.4528	46.5946	0.0678897	-8.95361	0.076	TcChr31-S	804282	806207	++	intergenic_4739	no_gene_id	#N/A	0
TcChr17-S	562177	562377	562277	562272	562282	562270	10	483	247.833	-0.890695	-39.5578	0.0303	483	231.833	-1.05894	-46.6654	0.0224	41.909	40.5904	-0.0461201	-1.47894	0.4366	TcChr17-S	559901	562405	+	mRNA	TcCLB.507979.30	trans-sialidase, Group I, putative	#N/A
TcChr40-S	1620032	1620232	1620132	1620132	1620132	1620130	0	3486	1880.83	-0.890201	-239.155	0.0014	3486	1880.83	-0.890201	-239.155	0.0014	54.4183	56.2723	0.0483326	-10.936	0.0536	TcChr40-S	1619642	1621266	++	intergenic_8659	no_gene_id	#N/A	0
TcChr29-S	96962	97162	97062	97062	97062	97060	0	507.333	273.833	-0.889636	-36.0563	0.0362	507.333	273.833	-0.889636	-36.0563	0.0362	55.6455	62.5749	0.169321	-21.52	0.012	TcChr29-S	91031	98453	-+	TSS_79	no_gene_id	#N/A	1.34716
TcChr31-S	254187	254387	254287	254262	254312	254280	50	568.833	273.333	-0.889426	-54.2681	0.0161	544.833	253	-1.10668	-56.319	0.015	53.3654	60.9677	0.19214	-27.321	0.0068	TcChr31-S	250772	261680	--	intergenic_4579	no_gene_id	#N/A	0
TcChr18-S	609752	609952	609852	609852	609852	609850	0	681.5	368.167	-0.888355	-47.7831	0.0212	681.5	368.167	-0.888355	-47.7831	0.0212	53.371	60.4869	0.180566	-29.9818	0.0056	TcChr18-S	609680	610332	++	intergenic_1652	no_gene_id	#N/A	0
TcChr6-S	235322	235522	235422	235422	235422	235420	0	455	245.833	-0.888186	-32.4762	0.0417	455	245.833	-0.888186	-32.4762	0.0417	36.6069	37.1485	0.0211876	-0.689807	0.6134	TcChr6-S	234482	235664	--	intergenic_9695	no_gene_id	#N/A	20.541
TcChr21-S	77182	77382	77282	77282	77282	77280	0	903.167	488.167	-0.887618	-62.8577	0.0119	903.167	488.167	-0.887618	-62.8577	0.0119	48.2795	52.241	0.113771	-12.6578	0.0406	TcChr21-S	74987	77950	-	mRNA	TcCLB.463155.20	retrotransposon hot spot (RHS) protein, putative	#N/A
TcChr28-S	38967	39167	39067	39062	39072	39060	10	1689.17	912	-0.887354	-116.533	0.0038	1689.17	918.167	-0.879484	-114.262	0.0039	32.1889	33.737	0.0677656	-6.41944	0.1237	TcChr28-S	38898	39302	--	intergenic_3777	no_gene_id	#N/A	0
TcChr39-S	400182	400382	400282	400282	400282	400280	0	703.833	380.5	-0.887337	-49.114	0.02	703.833	380.5	-0.887337	-49.114	0.02	64.2311	67.8257	0.0785603	-10.2978	0.0603	TcChr39-S	398908	400392	-	mRNA	TcCLB.506367.40	hypothetical protein, conserved	#N/A
TcChr31-S	208812	209012	208912	208912	208912	208910	0	4279.83	2315.5	-0.886231	-290.605	0.001	4279.83	2315.5	-0.886231	-290.605	0.001	56.4986	56.5549	0.00143861	-0.38523	0.7398	TcChr31-S	206012	214744	-	pseudogenic_transcript	TcCLB.503547.20	dispersed gene family protein 1 (DGF-1, pseudogene), putative	#N/A
TcChr16-S	541912	542112	542012	542012	542012	542010	0	574.667	311.333	-0.884265	-40.1376	0.0295	574.667	311.333	-0.884265	-40.1376	0.0295	52.5621	58.0799	0.144017	-16.3179	0.0233	TcChr16-S	541934	545014	-	mRNA	TcCLB.506363.50	PPR repeat family, putative	#N/A
TcChr16-S	541912	542112	542012	542012	542012	542010	0	574.667	311.333	-0.884265	-40.1376	0.0295	574.667	311.333	-0.884265	-40.1376	0.0295	52.5621	58.0799	0.144017	-16.3179	0.0233	TcChr16-S	541761	541933	--	intergenic_1237	no_gene_id	#N/A	0
TcChr31-S	684532	684732	684632	684642	684622	684630	20	1449.33	753.667	-0.884124	-111.322	0.0039	1515	770.167	-0.976075	-123.648	0.0037	37.5884	43.4945	0.210546	-49.3942	0.0016	TcChr31-S	683936	685135	+	mRNA	TcCLB.511339.10	UDP-Gal or UDP-GlcNAc-dependent glycosyltransferase, putative	#N/A
TcChr26-S	373722	373922	373822	373822	373822	373820	0	1115.17	604.333	-0.883843	-76.6599	0.0081	1115.17	604.333	-0.883843	-76.6599	0.0081	57.499	59.8071	0.0567811	-6.14992	0.1305	TcChr26-S	370653	380961	-+	TSS_67	no_gene_id	#N/A	0
TcChr31-S	256872	257072	256972	256972	256972	256970	0	800.833	434	-0.883807	-55.3077	0.0156	800.833	434	-0.883807	-55.3077	0.0156	54.1691	59.7029	0.140332	-18.1136	0.0178	TcChr31-S	250772	261680	--	intergenic_4579	no_gene_id	#N/A	0
TcChr36-S	1171927	1172127	1172027	1172032	1172022	1172020	10	394.5	199	-0.883667	-33.8825	0.0401	367.167	199	-0.883667	-26.2054	0.0584	40.5478	48.8579	0.268969	-25.3584	0.0074	TcChr36-S	1171912	1172703	++	intergenic_6605	no_gene_id	#N/A	0
TcChr41-S	999042	999242	999142	999142	999142	999140	0	1091.5	591.667	-0.883456	-74.9192	0.0082	1091.5	591.667	-0.883456	-74.9192	0.0082	47.3499	50.2802	0.0866265	-9.50701	0.0681	TcChr41-S	995833	999573	-+	TSS_168	no_gene_id	#N/A	0
TcChr18-S	450397	450597	450497	450482	450512	450490	30	341	168	-0.883031	-31.389	0.0436	341.667	166	-1.04141	-32.3041	0.0421	31.5922	53.6974	0.765286	-153.729	0	TcChr18-S	448496	450835	-	mRNA	TcCLB.506967.10	trans-sialidase, Group V, putative	#N/A
TcChr14-S	37512	37712	37612	37612	37612	37610	0	422.5	229.167	-0.882554	-29.7932	0.049	422.5	229.167	-0.882554	-29.7932	0.049	65.4341	70.2881	0.103239	-11.9236	0.0459	TcChr14-S	36735	37844	-	mRNA	TcCLB.504127.20	hypothetical protein	#N/A
TcChr31-S	208912	209112	209012	209012	209012	209010	0	3074.5	1668.17	-0.882088	-207.561	0.0018	3074.5	1668.17	-0.882088	-207.561	0.0018	60.5238	61.1594	0.0150724	-1.87894	0.382	TcChr31-S	206012	214744	-	pseudogenic_transcript	TcCLB.503547.20	dispersed gene family protein 1 (DGF-1, pseudogene), putative	#N/A
TcChr40-S	1551777	1551977	1551877	1551872	1551882	1551870	10	490.333	266.333	-0.88053	-34.273	0.0394	490.333	266.333	-0.88053	-34.273	0.0394	32.8953	30.4552	-0.111193	-4.9901	0.1702	TcChr40-S	1550629	1553361	-	mRNA	TcCLB.510279.320	trans-sialidase, Group V, putative	#N/A
TcChr16-S	405412	405612	405512	405512	405512	405510	0	613.333	333.833	-0.877543	-42.2676	0.0272	613.333	333.833	-0.877543	-42.2676	0.0272	56.7361	60.3965	0.0901976	-8.004	0.0909	TcChr16-S	401955	405727	++	intergenic_1186	no_gene_id	#N/A	0
TcChr33-S	52197	52397	52297	52302	52292	52290	10	1662	919.333	-0.877225	-106.779	0.0044	1688.67	919.333	-0.877225	-113.571	0.0039	45.5931	51.1015	0.164551	-43.8478	0.0021	TcChr33-S	50910	53099	-	mRNA	TcCLB.511585.230	trans-sialidase, Group II, putative	#N/A
TcChr16-S	597342	597542	597442	597442	597442	597440	0	535.833	292.167	-0.874993	-36.7826	0.0347	535.833	292.167	-0.874993	-36.7826	0.0347	67.8348	71.5007	0.0759308	-11.2052	0.0511	TcChr16-S	595953	598973	+	pseudogenic_transcript	TcCLB.509815.20	trans-sialidase (pseudogene), putative	#N/A
TcChr27-S	68782	68982	68882	68882	68882	68880	0	437.833	238.833	-0.874378	-30.2433	0.0474	437.833	238.833	-0.874378	-30.2433	0.0474	60.9633	65.3467	0.100174	-8.10471	0.0889	TcChr27-S	65311	70563	-	mRNA	TcCLB.504149.20	ATP-binding cassette transporter ABCA1, putative	#N/A
TcChr39-S	148662	148862	148762	148762	148762	148760	0	1004.5	548	-0.87423	-67.7889	0.0102	1004.5	548	-0.87423	-67.7889	0.0102	45.6338	49.0219	0.103323	-11.7281	0.0472	TcChr39-S	147843	148964	-	mRNA	TcCLB.506925.100	SCAMP family, putative	#N/A
TcChr31-S	201937	202137	202037	202012	202062	202030	50	1241.17	516	-0.874215	-160.204	0.0024	1224	504.833	-1.27772	-160.559	0.0024	49.9186	54.4283	0.12478	-20.4881	0.0134	TcChr31-S	199445	206011	--	intergenic_4572	no_gene_id	#N/A	3.04553
TcChr37-S	1320882	1321082	1320982	1320982	1320982	1320980	0	534.5	291.833	-0.873045	-36.6392	0.0351	534.5	291.833	-0.873045	-36.6392	0.0351	54.4509	61.0516	0.165073	-20.129	0.0137	TcChr37-S	1319892	1321469	++	intergenic_7077	no_gene_id	#N/A	0
TcChr37-S	780902	781102	781002	780982	781022	781000	40	602.5	278.833	-0.872979	-62.7256	0.0119	555	250	-1.15056	-61.6263	0.0122	52.9912	54.2224	0.0331363	-1.43796	0.4431	TcChr37-S	781075	781147	+	tRNA	TcCLB.475029.10	tRNA-Arg:anticodon CCT	#N/A
TcChr37-S	780902	781102	781002	780982	781022	781000	40	602.5	278.833	-0.872979	-62.7256	0.0119	555	250	-1.15056	-61.6263	0.0122	52.9912	54.2224	0.0331363	-1.43796	0.4431	TcChr37-S	780936	781007	+	tRNA	TcCLB.475029.20	tRNA-Lys:anticodon TTT	#N/A
TcChr37-S	780902	781102	781002	780982	781022	781000	40	602.5	278.833	-0.872979	-62.7256	0.0119	555	250	-1.15056	-61.6263	0.0122	52.9912	54.2224	0.0331363	-1.43796	0.4431	TcChr37-S	780874	780935	++	intergenic_6899	no_gene_id	#N/A	0
TcChr37-S	780902	781102	781002	780982	781022	781000	40	602.5	278.833	-0.872979	-62.7256	0.0119	555	250	-1.15056	-61.6263	0.0122	52.9912	54.2224	0.0331363	-1.43796	0.4431	TcChr37-S	781008	781074	++	intergenic_6900	no_gene_id	#N/A	0
TcChr30-S	364012	364212	364112	364112	364112	364110	0	1127.83	617.333	-0.869432	-75.1008	0.0082	1127.83	617.333	-0.869432	-75.1008	0.0082	56.8331	62.7581	0.143072	-33.1506	0.0045	TcChr30-S	363731	364262	++	intergenic_4373	no_gene_id	#N/A	0
TcChr40-S	684712	684912	684812	684812	684812	684810	0	1051.5	575.667	-0.869143	-70.1588	0.0096	1051.5	575.667	-0.869143	-70.1588	0.0096	62.0451	67.2361	0.115918	-25.4721	0.0074	TcChr40-S	682826	688494	--	intergenic_8383	no_gene_id	#N/A	0
TcChr31-S	788507	788707	788607	788602	788612	788600	10	611.833	331	-0.867319	-42.7767	0.0268	611.833	312.5	-0.969283	-50.0561	0.0189	41.9886	48.9078	0.220065	-27.9211	0.0067	TcChr31-S	788455	789567	+	mRNA	TcCLB.511337.30	UDP-Gal or UDP-GlcNAc-dependent glycosyltransferase, putative	#N/A
TcChr34-S	309392	309592	309492	309492	309492	309490	0	514	281.833	-0.866926	-34.9848	0.0381	514	281.833	-0.866926	-34.9848	0.0381	41.7401	43.1179	0.0468504	-1.7223	0.404	TcChr34-S	303833	310033	-	mRNA	TcCLB.503865.20	hypothetical protein, conserved	#N/A
TcChr39-S	225632	225832	225732	225732	225732	225730	0	599.833	329	-0.866474	-40.3244	0.0293	599.833	329	-0.866474	-40.3244	0.0293	34.5466	32.6408	-0.0818678	-3.60883	0.2342	TcChr39-S	225471	227158	++	intergenic_7449	no_gene_id	#N/A	0
TcChr34-S	903842	904042	903942	903942	903942	903940	0	1615.67	887	-0.865124	-106.054	0.0044	1615.67	887	-0.865124	-106.054	0.0044	53.2016	54.7547	0.0415133	-4.25071	0.2008	TcChr34-S	902803	905310	+	pseudogenic_transcript	TcCLB.504055.100	retrotransposon hot spot protein (RHS, pseudogene), putative	#N/A
TcChr31-S	230767	230967	230867	230862	230872	230860	10	2752.83	1559.17	-0.864354	-163.035	0.0023	2752.83	1565.17	-0.814601	-161.046	0.0024	53.4412	56.3418	0.0762551	-20.8683	0.0129	TcChr31-S	224207	244451	--	intergenic_4577	no_gene_id	#N/A	0.987898
TcChr41-S	1952882	1953082	1952982	1952982	1952982	1952980	0	1135.17	623.833	-0.863672	-74.8626	0.0082	1135.17	623.833	-0.863672	-74.8626	0.0082	37.5909	41.011	0.125627	-15.1697	0.0273	TcChr41-S	1951554	1953759	++	intergenic_9385	no_gene_id	#N/A	0
TcChr31-S	241982	242182	242082	242082	242082	242080	0	1572.5	864.5	-0.863122	-102.877	0.0047	1572.5	864.5	-0.863122	-102.877	0.0047	62.4528	63.8712	0.0323988	-3.79187	0.2248	TcChr31-S	224207	244451	--	intergenic_4577	no_gene_id	#N/A	0.987898
TcChr13-S	534887	535087	534987	534972	535002	534980	30	641	318.5	-0.8631	-56.4535	0.015	627.167	299.167	-1.0679	-60.953	0.0124	56.8804	57.1384	0.00652925	-0.454578	0.707	TcChr13-S	531416	535975	+	mRNA	TcCLB.508325.230	trans-sialidase, Group IV, putative	#N/A
TcChr28-S	413547	413747	413647	413642	413652	413640	10	680.833	368	-0.863019	-47.5764	0.0215	680.833	373.833	-0.864906	-45.4503	0.0237	52.645	54.2076	0.0421986	-2.08203	0.3596	TcChr28-S	411250	413891	++	intergenic_3922	no_gene_id	#N/A	0
TcChr10-S	430287	430487	430387	430392	430382	430380	10	946.667	522.5	-0.863003	-61.7578	0.0122	950.333	522.5	-0.863003	-62.7976	0.0119	53.1148	57.8442	0.123059	-18.0676	0.018	TcChr10-S	429405	430304	-	mRNA	TcCLB.506869.54	hypothetical protein, conserved	#N/A
TcChr10-S	430287	430487	430387	430392	430382	430380	10	946.667	522.5	-0.863003	-61.7578	0.0122	950.333	522.5	-0.863003	-62.7976	0.0119	53.1148	57.8442	0.123059	-18.0676	0.018	TcChr10-S	430305	431794	--	intergenic_173	no_gene_id	#N/A	0
TcChr34-S	484672	484872	484772	484772	484772	484770	0	1077.67	592.833	-0.862213	-70.8062	0.0096	1077.67	592.833	-0.862213	-70.8062	0.0096	60.0185	65.4379	0.12472	-31.1864	0.005	TcChr34-S	484444	485355	-	mRNA	TcCLB.508585.20	hypothetical protein, conserved	#N/A
TcChr13-S	213772	213972	213872	213872	213872	213870	0	626.833	344.833	-0.862183	-41.7152	0.0281	626.833	344.833	-0.862183	-41.7152	0.0281	33.9223	34.0961	0.00737491	-0.429049	0.7182	TcChr13-S	212678	214288	-	mRNA	TcCLB.506859.170	cytoskeleton associated protein, putative	#N/A
TcChr18-S	277712	277912	277812	277802	277822	277810	20	387.333	192.833	-0.86206	-34.4536	0.039	378.5	185.167	-1.03147	-35.1166	0.0378	39.6066	55.8225	0.495106	-86.0405	0.0003	TcChr18-S	277660	278118	++	intergenic_1540	no_gene_id	#N/A	0
TcChr36-S	600812	601012	600912	600912	600912	600910	0	481.833	265.167	-0.861635	-32.3192	0.0421	481.833	265.167	-0.861635	-32.3192	0.0421	52.8265	56.0728	0.0860405	-5.31166	0.1581	TcChr36-S	600691	601112	--	intergenic_6384	no_gene_id	#N/A	0
TcChr26-S	51102	51302	51202	51202	51202	51200	0	2042.33	1124	-0.861576	-132.754	0.0032	2042.33	1124	-0.861576	-132.754	0.0032	50.329	53.5524	0.08956	-18.895	0.0157	TcChr26-S	50482	54812	-	mRNA	TcCLB.457547.9	dispersed gene family protein 1 (DGF-1), putative	#N/A
TcChr12-S	98007	98207	98107	98112	98102	98100	10	1086.5	567.167	-0.8615	-82.935	0.0066	1030.5	567.167	-0.8615	-67.7137	0.0102	57.9741	62.5121	0.108728	-16.1989	0.0235	TcChr12-S	97820	99079	-	pseudogenic_transcript	TcCLB.506685.5	trans-sialidase (pseudogene), putative	#N/A
TcChr13-S	535127	535327	535227	535232	535222	535220	10	940.833	520.5	-0.860925	-60.9125	0.0124	945.333	520.5	-0.860925	-62.208	0.0119	53.175	47.583	-0.160301	-23.5519	0.0086	TcChr13-S	531416	535975	+	mRNA	TcCLB.508325.230	trans-sialidase, Group IV, putative	#N/A
TcChr34-S	74382	74582	74482	74482	74482	74480	0	575.5	317.333	-0.858817	-38.2265	0.0324	575.5	317.333	-0.858817	-38.2265	0.0324	59.9262	63.4643	0.0827586	-8.01835	0.0908	TcChr34-S	65018	78763	-	pseudogenic_transcript	TcCLB.509891.70	SPRY domain/HECT-domain (ubiquitin-transferase), putative	#N/A
TcChr36-S	1156502	1156702	1156602	1156602	1156602	1156600	0	574.5	317	-0.857824	-38.0849	0.0328	574.5	317	-0.857824	-38.0849	0.0328	62.9528	65.2226	0.0511016	-3.80725	0.2237	TcChr36-S	1155433	1157625	+	pseudogenic_transcript	TcCLB.507881.90	trans-sialidase (pseudogene), putative	#N/A
TcChr41-S	674952	675152	675052	675052	675052	675050	0	575.5	317.833	-0.856545	-38.049	0.0328	575.5	317.833	-0.856545	-38.049	0.0328	66.7294	69.1962	0.0523706	-4.62861	0.1833	TcChr41-S	674870	676159	+	mRNA	TcCLB.506601.40	Mucin-associated surface protein (MASP), subgroup S008	#N/A
TcChr31-S	706477	706677	706577	706582	706572	706570	10	639.5	349	-0.854413	-43.6289	0.0261	631	349	-0.854413	-41.5346	0.0282	51.3227	57.4894	0.163698	-20.5076	0.0134	TcChr31-S	705486	706702	++	intergenic_4700	no_gene_id	#N/A	8.2991
TcChr41-S	1851242	1851442	1851342	1851342	1851342	1851340	0	488.667	270.333	-0.854111	-32.3041	0.0421	488.667	270.333	-0.854111	-32.3041	0.0421	58.3463	63.4669	0.121361	-12.8289	0.0397	TcChr41-S	1850810	1854421	--	intergenic_9353	no_gene_id	#N/A	0
TcChr28-S	14867	15067	14967	14962	14972	14960	10	1577.17	868.833	-0.853	-102.635	0.0047	1577.17	868.667	-0.860461	-102.695	0.0047	31.5621	31.529	-0.00151306	-0.338348	0.7653	TcChr28-S	14172	15194	--	intergenic_3772	no_gene_id	#N/A	0
TcChr23-S	109952	110152	110052	110052	110052	110050	0	628	347.833	-0.852368	-41.1703	0.0286	628	347.833	-0.852368	-41.1703	0.0286	59.5627	64.0953	0.105809	-13.8514	0.0333	TcChr23-S	108791	111025	-	mRNA	TcCLB.503975.20	hypothetical protein	#N/A
TcChr41-S	1303512	1303712	1303612	1303612	1303612	1303610	0	1104.33	611.833	-0.851965	-71.0777	0.0094	1104.33	611.833	-0.851965	-71.0777	0.0094	59.5883	65.0171	0.125791	-27.9425	0.0067	TcChr41-S	1300714	1306322	+-	TTS_148	no_gene_id	#N/A	0
TcChr18-S	544032	544232	544132	544132	544132	544130	0	502.167	278.333	-0.851353	-33.1032	0.0406	502.167	278.333	-0.851353	-33.1032	0.0406	66.3461	74.1268	0.159983	-28.9388	0.0062	TcChr18-S	543966	545273	-	mRNA	TcCLB.511613.110	Mucin-associated surface protein (MASP), subgroup S030	#N/A
TcChr37-S	708442	708642	708542	708542	708542	708540	0	563.5	312.5	-0.850559	-36.8271	0.0345	563.5	312.5	-0.850559	-36.8271	0.0345	42.2653	42.946	0.0230503	-0.827982	0.5696	TcChr37-S	706349	708562	-	mRNA	TcCLB.507447.19	microtubule-associated protein, putative (fragment)	#N/A
TcChr37-S	708442	708642	708542	708542	708542	708540	0	563.5	312.5	-0.850559	-36.8271	0.0345	563.5	312.5	-0.850559	-36.8271	0.0345	42.2653	42.946	0.0230503	-0.827982	0.5696	TcChr37-S	708563	708961	--	intergenic_6863	no_gene_id	#N/A	0
TcChr39-S	482112	482312	482212	482212	482212	482210	0	752.167	417.167	-0.850428	-48.7714	0.0202	752.167	417.167	-0.850428	-48.7714	0.0202	57.3253	60.779	0.0844007	-8.57268	0.0824	TcChr39-S	480686	486191	-+	TSS_130	no_gene_id	#N/A	0
TcChr39-S	90772	90972	90872	90872	90872	90870	0	504.333	279.833	-0.84981	-33.0917	0.0406	504.333	279.833	-0.84981	-33.0917	0.0406	55.2399	63.575	0.202748	-31.2476	0.005	TcChr39-S	89098	93513	--	intergenic_7394	no_gene_id	#N/A	0
TcChr39-S	254142	254342	254242	254232	254252	254240	20	892.333	490.5	-0.849521	-59.096	0.0135	892.333	490.333	-0.86382	-59.1556	0.0135	33.8817	34.9273	0.0438512	-2.005	0.3691	TcChr39-S	252491	257143	+	pseudogenic_transcript	TcCLB.506925.550	cysteine peptidase, Clan CA, family C2, putative, frameshift	#N/A
TcChr31-S	255342	255542	255442	255442	255442	255440	0	992	550.833	-0.848724	-63.6544	0.0114	992	550.833	-0.848724	-63.6544	0.0114	49.3218	52.8602	0.0999554	-11.8214	0.0469	TcChr31-S	250772	261680	--	intergenic_4579	no_gene_id	#N/A	0
TcChr28-S	571092	571292	571192	571192	571192	571190	0	484.167	269	-0.847898	-31.7405	0.0432	484.167	269	-0.847898	-31.7405	0.0432	64.3267	75.3725	0.22862	-42.3503	0.0025	TcChr28-S	571038	571409	+	mRNA	TcCLB.507859.46	hypothetical protein	#N/A
TcChr8-S	39732	39932	39832	39832	39832	39830	0	449.833	250.167	-0.846501	-29.3318	0.0496	449.833	250.167	-0.846501	-29.3318	0.0496	62.0109	65.9121	0.0880201	-7.48622	0.1004	TcChr8-S	39219	39941	++	intergenic_9875	no_gene_id	#N/A	0
TcChr28-S	213927	214127	214027	214012	214042	214020	30	533.667	283.167	-0.845542	-39.6177	0.0302	536.167	274.833	-0.964125	-43.8128	0.0259	49.5468	56.5468	0.190654	-21.2786	0.0121	TcChr28-S	212825	214563	--	intergenic_3864	no_gene_id	#N/A	0
TcChr31-S	201417	201617	201517	201512	201522	201510	10	1313.67	733.333	-0.845262	-82.2526	0.0069	1313.67	730.167	-0.847302	-83.3492	0.0065	58.3629	57.0754	-0.0321814	-2.63	0.304	TcChr31-S	199445	206011	--	intergenic_4572	no_gene_id	#N/A	3.04553
TcChr37-S	96262	96462	96362	96362	96362	96360	0	1093.33	608.667	-0.845009	-69.3629	0.0097	1093.33	608.667	-0.845009	-69.3629	0.0097	47.9082	52.2749	0.125847	-19.1742	0.015	TcChr37-S	93994	98621	++	intergenic_6629	no_gene_id	#N/A	0
TcChr10-S	231322	231522	231422	231422	231422	231420	0	749	417	-0.844918	-48.0595	0.0205	749	417	-0.844918	-48.0595	0.0205	43.5349	39.9264	-0.124828	-9.80536	0.0648	TcChr10-S	231035	231840	++	intergenic_94	no_gene_id	#N/A	12.4069
TcChr15-S	404812	405012	404912	404912	404912	404910	0	537.333	299.167	-0.844868	-34.8097	0.0383	537.333	299.167	-0.844868	-34.8097	0.0383	65.3517	68.0019	0.0573506	-4.26923	0.1998	TcChr15-S	403625	405328	-	pseudogenic_transcript	TcCLB.507553.30	trans-sialidase (pseudogene), putative	#N/A
TcChr27-S	6902	7102	7002	7002	7002	7000	0	1495	832.667	-0.844335	-94.225	0.0055	1495	832.667	-0.844335	-94.225	0.0055	60.2768	65.0417	0.109762	-28.4327	0.0065	TcChr27-S	6530	9621	--	intergenic_3461	no_gene_id	#N/A	0
TcChr26-S	246977	247177	247077	247082	247072	247070	10	895	503.167	-0.843423	-55.4474	0.0155	902.833	503.167	-0.843423	-57.2193	0.0145	34.1591	33.0723	-0.0466471	-2.17768	0.3495	TcChr26-S	245105	247453	+	pseudogenic_transcript	TcCLB.506801.50	surface protease GP63 (pseudogene), putative	#N/A
TcChr10-S	396222	396422	396322	396322	396322	396320	0	459	255.833	-0.84329	-29.9203	0.0484	459	255.833	-0.84329	-29.9203	0.0484	66.3112	69.573	0.0692742	-6.56243	0.1203	TcChr10-S	395618	397392	--	intergenic_154	no_gene_id	#N/A	0
TcChr15-S	71322	71522	71422	71422	71422	71420	0	453.833	253	-0.843025	-29.37	0.0493	453.833	253	-0.843025	-29.37	0.0493	62.3749	71.0867	0.188613	-31.8927	0.005	TcChr15-S	70521	71996	+	mRNA	TcCLB.511869.9	dynein heavy chain, putative (fragment)	#N/A
TcChr40-S	1572452	1572652	1572552	1572552	1572552	1572550	0	1128.17	629.333	-0.842084	-71.1252	0.0093	1128.17	629.333	-0.842084	-71.1252	0.0093	56.5869	61.9842	0.131431	-23.9693	0.0081	TcChr40-S	1571525	1572694	-	mRNA	TcCLB.508165.30	Mucin-associated surface protein (MASP), subgroup S080	#N/A
TcChr34-S	305037	305237	305137	305132	305142	305130	10	475.667	268.833	-0.841822	-29.515	0.0493	475.667	276.833	-0.780933	-26.9105	0.0567	56.8504	60.1742	0.0819745	-5.42143	0.1532	TcChr34-S	303833	310033	-	mRNA	TcCLB.503865.20	hypothetical protein, conserved	#N/A
TcChr36-S	753927	754127	754027	754072	753982	754020	90	40.5	168.333	-0.841634	-50.4414	0.0185	34.1667	69.3333	1.02096	-7.28442	0.2623	78.9222	69.3356	-0.186836	-14.4594	0.0309	TcChr36-S	753934	754415	++	intergenic_6465	no_gene_id	#N/A	0
TcChr36-S	753927	754127	754027	754072	753982	754020	90	40.5	168.333	-0.841634	-50.4414	0.0185	34.1667	69.3333	1.02096	-7.28442	0.2623	78.9222	69.3356	-0.186836	-14.4594	0.0309	TcChr36-S	749005	753933	+	mRNA	TcCLB.508181.120	hypothetical protein, conserved	#N/A
TcChr41-S	754647	754847	754747	754782	754712	754740	70	569.667	312.667	-0.841231	-38.3274	0.0321	510.833	224.333	-1.18721	-59.7021	0.013	61.5125	61.5438	0.000733147	-0.317807	0.7785	TcChr41-S	753717	754898	-	mRNA	TcCLB.506599.80	Mucin-associated surface protein (MASP), subgroup S008	#N/A
TcChr18-S	392782	392982	392882	392882	392882	392880	0	755.333	421.667	-0.84101	-47.9723	0.0206	755.333	421.667	-0.84101	-47.9723	0.0206	63.7147	68.2546	0.0993006	-19.8549	0.014	TcChr18-S	388746	392789	-+	TSS_25	no_gene_id	#N/A	2.4728
TcChr18-S	392782	392982	392882	392882	392882	392880	0	755.333	421.667	-0.84101	-47.9723	0.0206	755.333	421.667	-0.84101	-47.9723	0.0206	63.7147	68.2546	0.0993006	-19.8549	0.014	TcChr18-S	392790	393605	+	mRNA	TcCLB.506965.10	mucin TcMUCII, putative	#N/A
TcChr34-S	409297	409497	409397	409402	409392	409390	10	445	245	-0.840343	-30.1224	0.0478	438.667	245	-0.840343	-28.3134	0.0523	43.4727	52.8536	0.281892	-34.9344	0.0041	TcChr34-S	408851	409589	--	intergenic_5559	no_gene_id	#N/A	0
TcChr4-S	147572	147772	147672	147672	147672	147670	0	836	467.333	-0.839051	-52.8065	0.0168	836	467.333	-0.839051	-52.8065	0.0168	59.3344	63.8194	0.105127	-15.7729	0.0247	TcChr4-S	141902	154688	--	intergenic_8158	no_gene_id	#N/A	0
TcChr26-S	59532	59732	59632	59632	59632	59630	0	785.667	439.333	-0.838601	-49.5034	0.0197	785.667	439.333	-0.838601	-49.5034	0.0197	56.8619	64.2099	0.175334	-28.9688	0.0061	TcChr26-S	56945	61162	-	pseudogenic_transcript	TcCLB.508755.20	dispersed gene family protein 1 (DGF-1, pseudogene), putative	#N/A
TcChr32-S	933497	933697	933597	933572	933622	933590	50	1081.17	421.167	-0.838578	-158.081	0.0024	996.667	626.5	-0.669797	-41.7332	0.0281	59.8617	59.8598	-4.44001e-05	-0.301305	0.7889	TcChr32-S	932501	933628	+	mRNA	TcCLB.506945.260	hypothetical protein, conserved	#N/A
TcChr32-S	933497	933697	933597	933572	933622	933590	50	1081.17	421.167	-0.838578	-158.081	0.0024	996.667	626.5	-0.669797	-41.7332	0.0281	59.8617	59.8598	-4.44001e-05	-0.301305	0.7889	TcChr32-S	933629	934141	++	intergenic_5143	no_gene_id	#N/A	0
TcChr37-S	1325482	1325682	1325582	1325582	1325582	1325580	0	867.833	486	-0.836462	-54.2477	0.0161	867.833	486	-0.836462	-54.2477	0.0161	62.3857	62.7584	0.00859275	-0.612267	0.639	TcChr37-S	1325158	1326004	++	intergenic_7079	no_gene_id	#N/A	0
TcChr38-S	321032	321232	321132	321132	321132	321130	0	665	372.5	-0.836114	-42.0552	0.0276	665	372.5	-0.836114	-42.0552	0.0276	60.2389	64.7867	0.105003	-13.2517	0.0371	TcChr38-S	320235	321356	++	intergenic_7205	no_gene_id	#N/A	0
TcChr16-S	638027	638227	638127	638132	638122	638120	10	1742	967	-0.835148	-110.64	0.0039	1725.17	967	-0.835148	-106.318	0.0044	55.7222	60.4023	0.116351	-31.266	0.005	TcChr16-S	636579	638513	+	pseudogenic_transcript	TcCLB.507835.10	trans-sialidase (pseudogene), putative	#N/A
TcChr21-S	685912	686112	686012	686012	686012	686010	0	1578.17	885	-0.8345	-97.2637	0.0054	1578.17	885	-0.8345	-97.2637	0.0054	50.6035	56.9675	0.1709	-55.4665	0.0012	TcChr21-S	683527	693322	++	intergenic_2372	no_gene_id	#N/A	1.02082
TcChr31-S	220052	220252	220152	220152	220152	220150	0	866.333	486.167	-0.833471	-53.9383	0.0164	866.333	486.167	-0.833471	-53.9383	0.0164	47.8389	51.7473	0.113299	-12.6078	0.0408	TcChr31-S	217803	220226	-	pseudogenic_transcript	TcCLB.510591.30	retrotransposon hot spot protein (RHS, pseudogene), putative	#N/A
TcChr31-S	220052	220252	220152	220152	220152	220150	0	866.333	486.167	-0.833471	-53.9383	0.0164	866.333	486.167	-0.833471	-53.9383	0.0164	47.8389	51.7473	0.113299	-12.6078	0.0408	TcChr31-S	220227	220760	--	intergenic_4575	no_gene_id	#N/A	0
TcChr41-S	664642	664842	664742	664742	664742	664740	0	1233.33	692.167	-0.833371	-76.136	0.0082	1233.33	692.167	-0.833371	-76.136	0.0082	51.3574	55.5128	0.112247	-20.0899	0.0137	TcChr41-S	663115	667466	++	intergenic_9000	no_gene_id	#N/A	0
TcChr37-S	707497	707697	707597	707592	707602	707590	10	1372	767.333	-0.833264	-85.5143	0.0062	1372	763.667	-0.845266	-86.7806	0.006	40.8481	48.4163	0.245224	-69.8581	0.0006	TcChr37-S	706349	708562	-	mRNA	TcCLB.507447.19	microtubule-associated protein, putative (fragment)	#N/A
TcChr36-S	1087837	1088037	1087937	1087942	1087932	1087930	10	818.167	462	-0.832415	-50.0913	0.0188	822.667	462	-0.832415	-51.0939	0.0183	41.8036	48.2395	0.206587	-33.6933	0.0044	TcChr36-S	1087669	1088453	--	intergenic_6572	no_gene_id	#N/A	0
TcChr25-S	111922	112122	112022	112022	112022	112020	0	527.5	296.333	-0.83195	-33.2441	0.0405	527.5	296.333	-0.83195	-33.2441	0.0405	64.4486	66.2373	0.0394935	-2.86252	0.2861	TcChr25-S	111270	113315	-+	TSS_63	no_gene_id	#N/A	4.88759
TcChr28-S	41162	41362	41262	41262	41262	41260	0	1270.33	713.667	-0.831885	-78.1237	0.0077	1270.33	713.667	-0.831885	-78.1237	0.0077	58.4136	57.1702	-0.0310413	-2.50057	0.3161	TcChr28-S	40878	41552	-+	TSS_72	no_gene_id	#N/A	0
TcChr39-S	213832	214032	213932	213932	213932	213930	0	590.5	331.833	-0.831478	-37.0189	0.0344	590.5	331.833	-0.831478	-37.0189	0.0344	58.9173	63.7868	0.114567	-13.205	0.0374	TcChr39-S	212494	214656	+	mRNA	TcCLB.506925.350	hypothetical protein, conserved	#N/A
TcChr37-S	439202	439402	439302	439302	439302	439300	0	549.833	309	-0.831388	-34.4706	0.039	549.833	309	-0.831388	-34.4706	0.039	53.9033	61.8339	0.198024	-31.5151	0.005	TcChr37-S	438599	441843	++	intergenic_6760	no_gene_id	#N/A	0
TcChr31-S	206642	206842	206742	206752	206732	206740	20	3709.17	2034.33	-0.831301	-242.237	0.0014	3656.17	1941.5	-0.91316	-262.45	0.0012	55.3828	57.1581	0.0455185	-10.5916	0.0572	TcChr31-S	206012	214744	-	pseudogenic_transcript	TcCLB.503547.20	dispersed gene family protein 1 (DGF-1, pseudogene), putative	#N/A
TcChr26-S	170667	170867	170767	170762	170772	170760	10	826.167	467	-0.831137	-50.4042	0.0185	826.167	452.167	-0.869578	-55.5727	0.0155	33.7348	33.7726	0.00161687	-0.331814	0.7703	TcChr26-S	170213	173997	++	intergenic_3240	no_gene_id	#N/A	2.64201
TcChr40-S	705157	705357	705257	705272	705242	705250	30	471	261.833	-0.830649	-30.9059	0.0455	470.833	256.667	-0.875321	-32.4922	0.0417	34.5606	45.5775	0.399195	-62.4054	0.001	TcChr40-S	704799	705845	--	intergenic_8392	no_gene_id	#N/A	0
TcChr36-S	1140372	1140572	1140472	1140472	1140472	1140470	0	647.667	364.5	-0.829333	-40.246	0.0293	647.667	364.5	-0.829333	-40.246	0.0293	50.3576	58.0615	0.205374	-29.6109	0.0058	TcChr36-S	1139477	1141147	-	pseudogenic_transcript	TcCLB.507883.10	glucose-6-phosphate 1-dehydrogenase, putative, frameshift	#N/A
TcChr33-S	440082	440282	440182	440172	440192	440180	20	1313	738.333	-0.82869	-80.5427	0.0073	1340.83	777.5	-0.786215	-74.3152	0.0083	43.2693	50.8317	0.232387	-69.287	0.0006	TcChr33-S	439566	440096	+	pseudogenic_transcript	TcCLB.510555.41	hypothetical protein, conserved (pseudogene)	#N/A
TcChr33-S	440082	440282	440182	440172	440192	440180	20	1313	738.333	-0.82869	-80.5427	0.0073	1340.83	777.5	-0.786215	-74.3152	0.0083	43.2693	50.8317	0.232387	-69.287	0.0006	TcChr33-S	440097	446895	++	intergenic_5261	no_gene_id	#N/A	1.4708
TcChr41-S	594197	594397	594297	594292	594302	594290	10	465.833	258.667	-0.828447	-30.4713	0.0464	465.833	239.333	-0.960793	-37.8346	0.0332	59.5308	59.4463	-0.00204852	-0.339441	0.7644	TcChr41-S	593571	594423	+-	TTS_131	no_gene_id	#N/A	0
TcChr39-S	1030627	1030827	1030727	1030722	1030732	1030720	10	912.833	519.833	-0.828021	-54.0907	0.0164	912.833	544.833	-0.744537	-46.295	0.023	64.9134	64.3293	-0.0130399	-0.811087	0.5742	TcChr39-S	1029397	1032836	-+	TSS_132	no_gene_id	#N/A	0
TcChr31-S	248647	248847	248747	248752	248742	248740	10	1216.33	713.667	-0.827525	-65.0594	0.0109	1266.5	713.667	-0.827525	-77.1214	0.0079	55.4258	53.592	-0.0485411	-4.38378	0.1944	TcChr31-S	246869	250771	-	pseudogenic_transcript	TcCLB.508367.50	hypothetical protein, conserved (pseudogene)	#N/A
TcChr27-S	387267	387467	387367	387362	387372	387360	10	774.833	436.667	-0.827354	-47.6417	0.0213	774.833	399	-0.957497	-61.691	0.0122	45.3712	50.1144	0.14345	-16.644	0.0214	TcChr27-S	386813	388474	+	mRNA	TcCLB.510381.70	hypothetical protein, conserved	#N/A
TcChr14-S	572152	572352	572252	572252	572252	572250	0	486.667	274.333	-0.827004	-30.4107	0.0467	486.667	274.333	-0.827004	-30.4107	0.0467	64.2151	68.498	0.0931484	-10.0685	0.0624	TcChr14-S	572086	574409	++	intergenic_903	no_gene_id	#N/A	0
TcChr9-S	136542	136742	136642	136642	136642	136640	0	2254.5	1271.67	-0.826087	-135.643	0.003	2254.5	1271.67	-0.826087	-135.643	0.003	56.8259	60.8742	0.0992822	-32.6775	0.0047	TcChr9-S	136275	137522	-+	TSS_207	no_gene_id	#N/A	0
TcChr20-S	164182	164382	164282	164282	164282	164280	0	915.833	517.167	-0.824456	-55.7199	0.0155	915.833	517.167	-0.824456	-55.7199	0.0155	40.0238	45.7762	0.19374	-29.9852	0.0056	TcChr20-S	163815	164949	++	intergenic_1996	no_gene_id	#N/A	0
TcChr31-S	926687	926887	926787	926782	926792	926780	10	509.833	279.333	-0.823983	-34.5715	0.0388	509.833	253.833	-1.00614	-44.7448	0.0246	60.4812	64.5546	0.0940346	-8.07488	0.0896	TcChr31-S	925927	929052	+	pseudogenic_transcript	TcCLB.509959.60	trans-sialidase (pseudogene), putative	#N/A
TcChr13-S	534497	534697	534597	534592	534602	534590	10	1038.83	575.833	-0.823903	-66.7222	0.0105	1038.83	585.667	-0.826813	-63.343	0.0118	48.2434	49.7901	0.0455276	-2.87018	0.2856	TcChr13-S	531416	535975	+	mRNA	TcCLB.508325.230	trans-sialidase, Group IV, putative	#N/A
TcChr34-S	1028007	1028207	1028107	1028102	1028112	1028100	10	1253.83	710.5	-0.823078	-74.9509	0.0082	1253.83	694	-0.853338	-80.5945	0.0073	52.9531	57.2776	0.113255	-20.798	0.0131	TcChr34-S	1026565	1028709	+	pseudogenic_transcript	TcCLB.509631.120	trans-sialidase (pseudogene), putative	#N/A
TcChr28-S	234652	234852	234752	234752	234752	234750	0	1197.33	677	-0.822597	-72.2564	0.0087	1197.33	677	-0.822597	-72.2564	0.0087	61.0909	63.1665	0.0482026	-5.69693	0.1436	TcChr28-S	234100	235050	-	mRNA	TcCLB.508389.154	Mucin-associated surface protein (MASP), subgroup S097	#N/A
TcChr38-S	268627	268827	268727	268712	268742	268720	30	736	355.667	-0.821769	-69.1415	0.0099	733.667	351.333	-1.06228	-70.223	0.0096	48.4546	50.8825	0.0705356	-4.74151	0.18	TcChr38-S	267498	269176	+	pseudogenic_transcript	TcCLB.508539.169	trans-sialidase (pseudogene), putative	#N/A
TcChr32-S	601792	601992	601892	601892	601892	601890	0	728.333	412.333	-0.820788	-44.3558	0.0252	728.333	412.333	-0.820788	-44.3558	0.0252	40.1417	43.4958	0.115776	-9.22281	0.0727	TcChr32-S	601329	602563	--	intergenic_4980	no_gene_id	#N/A	0
TcChr39-S	252607	252807	252707	252702	252712	252700	10	891.667	506.333	-0.820725	-53.3868	0.0164	891.667	506.333	-0.816417	-53.3868	0.0164	40.1992	36.7336	-0.130066	-11.9338	0.0458	TcChr39-S	252491	257143	+	pseudogenic_transcript	TcCLB.506925.550	cysteine peptidase, Clan CA, family C2, putative, frameshift	#N/A
TcChr39-S	485322	485522	485422	485422	485422	485420	0	527	298.5	-0.820072	-32.5106	0.0416	527	298.5	-0.820072	-32.5106	0.0416	57.0789	59.5884	0.0620733	-3.66355	0.2318	TcChr39-S	480686	486191	-+	TSS_130	no_gene_id	#N/A	0
TcChr31-S	241382	241582	241482	241482	241482	241480	0	1646.17	933	-0.819161	-98.0583	0.0053	1646.17	933	-0.819161	-98.0583	0.0053	61.8367	62.5684	0.0169713	-1.58088	0.4239	TcChr31-S	224207	244451	--	intergenic_4577	no_gene_id	#N/A	0.987898
TcChr32-S	857392	857592	857492	857492	857492	857490	0	514.833	291.833	-0.818961	-31.5106	0.0434	514.833	291.833	-0.818961	-31.5106	0.0434	53.9616	58.5636	0.118072	-10.5662	0.0575	TcChr32-S	857381	858613	-	mRNA	TcCLB.511731.80	hypothetical protein, conserved	#N/A
TcChr16-S	636672	636872	636772	636772	636772	636770	0	558	316.333	-0.81882	-34.2461	0.0395	558	316.333	-0.81882	-34.2461	0.0395	57.3891	61.5225	0.100336	-9.5274	0.0679	TcChr16-S	636579	638513	+	pseudogenic_transcript	TcCLB.507835.10	trans-sialidase (pseudogene), putative	#N/A
TcChr40-S	1010957	1011157	1011057	1011062	1011052	1011050	10	694.5	394.5	-0.818716	-41.8791	0.0277	695.833	394.5	-0.818716	-42.1265	0.0276	42.3749	45.0346	0.0878219	-5.60793	0.1466	TcChr40-S	1009991	1011643	++	intergenic_8482	no_gene_id	#N/A	0
TcChr31-S	681562	681762	681662	681662	681662	681660	0	1621.5	919.5	-0.818408	-96.3712	0.0055	1621.5	919.5	-0.818408	-96.3712	0.0055	45.148	50.5465	0.16295	-41.3713	0.0025	TcChr31-S	680533	681873	+	mRNA	TcCLB.511339.30	UDP-Gal or UDP-GlcNAc-dependent glycosyltransferase, putative	#N/A
TcChr22-S	474182	474382	474282	474282	474282	474280	0	1787.17	1014.83	-0.816431	-105.679	0.0044	1787.17	1014.83	-0.816431	-105.679	0.0044	47.4438	50.0233	0.0763816	-11.4523	0.0492	TcChr22-S	470972	474328	-	mRNA	TcCLB.508317.40	hypothetical protein, conserved	#N/A
TcChr22-S	474182	474382	474282	474282	474282	474280	0	1787.17	1014.83	-0.816431	-105.679	0.0044	1787.17	1014.83	-0.816431	-105.679	0.0044	47.4438	50.0233	0.0763816	-11.4523	0.0492	TcChr22-S	474329	474727	-+	TSS_51	no_gene_id	#N/A	0
TcChr35-S	345202	345402	345302	345302	345302	345300	0	510.333	289.833	-0.816216	-31.186	0.0443	510.333	289.833	-0.816216	-31.186	0.0443	65.0788	67.4078	0.0507299	-4.84958	0.1755	TcChr35-S	337653	349420	-+	TSS_104	no_gene_id	#N/A	0.849762
TcChr37-S	239112	239312	239212	239212	239212	239210	0	484.333	275.333	-0.814821	-29.5766	0.0491	484.333	275.333	-0.814821	-29.5766	0.0491	63.5702	64.3573	0.0177536	-0.946134	0.5409	TcChr37-S	239087	239168	+	tRNA	TcCLB.506251.94	tRNA-Leu:anticodon AAG	#N/A
TcChr37-S	239112	239312	239212	239212	239212	239210	0	484.333	275.333	-0.814821	-29.5766	0.0491	484.333	275.333	-0.814821	-29.5766	0.0491	63.5702	64.3573	0.0177536	-0.946134	0.5409	TcChr37-S	239169	239548	++	intergenic_6667	no_gene_id	#N/A	0
TcChr20-S	298467	298667	298567	298572	298562	298560	10	1230.5	701.667	-0.81429	-72.2128	0.0087	1233.83	701.667	-0.81429	-72.9487	0.0087	39.6916	40.4711	0.0280572	-1.51795	0.4329	TcChr20-S	296393	312662	++	intergenic_2039	no_gene_id	#N/A	54.0074
TcChr22-S	455742	455942	455842	455842	455842	455840	0	1249.5	710.833	-0.813768	-73.8541	0.0084	1249.5	710.833	-0.813768	-73.8541	0.0084	66.1485	69.7144	0.0757468	-17.4698	0.0192	TcChr22-S	455587	458580	+	pseudogenic_transcript	TcCLB.506847.50	trans-sialidase (pseudogene), putative	#N/A
TcChr14-S	258432	258632	258532	258532	258532	258530	0	1072.5	610.167	-0.813702	-63.5918	0.0114	1072.5	610.167	-0.813702	-63.5918	0.0114	62.3042	65.4138	0.0702665	-14.5913	0.0297	TcChr14-S	256835	258517	-	mRNA	TcCLB.506737.30	kinetoplastid-specific dual specificity phosphatase, putative	#N/A
TcChr14-S	258432	258632	258532	258532	258532	258530	0	1072.5	610.167	-0.813702	-63.5918	0.0114	1072.5	610.167	-0.813702	-63.5918	0.0114	62.3042	65.4138	0.0702665	-14.5913	0.0297	TcChr14-S	258518	259157	--	intergenic_801	no_gene_id	#N/A	0
TcChr37-S	86897	87097	86997	86982	87012	86990	30	555.5	264.833	-0.813696	-54.1288	0.0164	542.167	259.833	-1.06115	-52.3245	0.0174	47.7424	59.3496	0.313965	-60.4969	0.0011	TcChr37-S	86421	87269	+	mRNA	TcCLB.507611.290	acetyltransferase, putative	#N/A
TcChr35-S	624117	624317	624217	624222	624212	624210	10	795.5	455.667	-0.813523	-46.521	0.0227	800.833	455.667	-0.813523	-47.744	0.0213	55.0448	53.9012	-0.0302902	-1.61232	0.4197	TcChr35-S	624242	624291	+	snoRNA	TcCLB.509269.1	C/D small nucleolar RNA (snoRNA), TB10C3C1	#N/A
TcChr35-S	624117	624317	624217	624222	624212	624210	10	795.5	455.667	-0.813523	-46.521	0.0227	800.833	455.667	-0.813523	-47.744	0.0213	55.0448	53.9012	-0.0302902	-1.61232	0.4197	TcChr35-S	624094	624241	++	intergenic_6038	no_gene_id	#N/A	0
TcChr35-S	624117	624317	624217	624222	624212	624210	10	795.5	455.667	-0.813523	-46.521	0.0227	800.833	455.667	-0.813523	-47.744	0.0213	55.0448	53.9012	-0.0302902	-1.61232	0.4197	TcChr35-S	624292	625237	++	intergenic_6039	no_gene_id	#N/A	10.5708
TcChr35-S	624117	624317	624217	624222	624212	624210	10	795.5	455.667	-0.813523	-46.521	0.0227	800.833	455.667	-0.813523	-47.744	0.0213	55.0448	53.9012	-0.0302902	-1.61232	0.4197	TcChr35-S	620622	624527	+	mRNA	TcCLB.509269.4	Tb-291 membrane associated protein, putative	#N/A
TcChr35-S	624117	624317	624217	624222	624212	624210	10	795.5	455.667	-0.813523	-46.521	0.0227	800.833	455.667	-0.813523	-47.744	0.0213	55.0448	53.9012	-0.0302902	-1.61232	0.4197	TcChr35-S	621793	624528	++	intergenic_6031	no_gene_id	#N/A	0.0365497
TcChr41-S	699412	699612	699512	699512	699512	699510	0	490.333	279.167	-0.812636	-29.7862	0.049	490.333	279.167	-0.812636	-29.7862	0.049	54.7612	57.8015	0.0779511	-4.69732	0.1811	TcChr41-S	698963	704281	-+	TSS_164	no_gene_id	#N/A	0
TcChr23-S	515152	515352	515252	515252	515252	515250	0	495.667	282.333	-0.811971	-29.9704	0.0482	495.667	282.333	-0.811971	-29.9704	0.0482	34.4816	31.5651	-0.127494	-6.43195	0.1231	TcChr23-S	514606	515721	-	pseudogenic_transcript	TcCLB.511627.20	trans-sialidase (pseudogene), putative	#N/A
TcChr31-S	8447	8647	8547	8552	8542	8540	10	739.667	422.833	-0.811006	-43.5901	0.0261	741.833	422.833	-0.811006	-44.0795	0.0255	57.7475	59.0379	0.0318814	-1.78046	0.3973	TcChr31-S	6541	8589	-	mRNA	TcCLB.503447.40	retrotransposon hot spot (RHS) protein, putative	#N/A
TcChr31-S	8447	8647	8547	8552	8542	8540	10	739.667	422.833	-0.811006	-43.5901	0.0261	741.833	422.833	-0.811006	-44.0795	0.0255	57.7475	59.0379	0.0318814	-1.78046	0.3973	TcChr31-S	8590	13073	--	intergenic_4527	no_gene_id	#N/A	0
TcChr26-S	376612	376812	376712	376712	376712	376710	0	1389	791.833	-0.810778	-81.5145	0.007	1389	791.833	-0.810778	-81.5145	0.007	55.1778	59.2916	0.103739	-19.9411	0.0138	TcChr26-S	370653	380961	-+	TSS_67	no_gene_id	#N/A	0
TcChr27-S	404782	404982	404882	404872	404892	404880	20	400	212.833	-0.809452	-29.972	0.0482	396.167	216.667	-0.87063	-27.4513	0.0553	47.7969	52.4854	0.134998	-8.02821	0.0906	TcChr27-S	404128	404953	+	mRNA	TcCLB.508239.49	nexin-dynein regulatory complex 2	#N/A
TcChr27-S	404782	404982	404882	404872	404892	404880	20	400	212.833	-0.809452	-29.972	0.0482	396.167	216.667	-0.87063	-27.4513	0.0553	47.7969	52.4854	0.134998	-8.02821	0.0906	TcChr27-S	404954	405055	++	intergenic_3617	no_gene_id	#N/A	98.0392
TcChr24-S	291092	291292	291192	291192	291192	291190	0	1190.17	679.5	-0.808618	-69.7028	0.0096	1190.17	679.5	-0.808618	-69.7028	0.0096	51.7662	55.7001	0.105669	-16.5234	0.0221	TcChr24-S	289646	300314	+-	TTS_47	no_gene_id	#N/A	1.87459
TcChr34-S	310312	310512	310412	310412	310412	310410	0	938.667	536	-0.80838	-55.1461	0.0156	938.667	536	-0.80838	-55.1461	0.0156	50.216	53.3358	0.0869557	-8.79872	0.0788	TcChr34-S	310034	310520	--	intergenic_5546	no_gene_id	#N/A	0
TcChr16-S	321407	321607	321507	321502	321512	321500	10	561	315.167	-0.807246	-35.3927	0.0371	561	321.167	-0.804679	-33.3851	0.0404	39.253	51.8204	0.400714	-87.2973	0.0003	TcChr16-S	321033	321857	++	intergenic_1163	no_gene_id	#N/A	0
TcChr13-S	413477	413677	413577	413572	413582	413570	10	2259.83	1261.5	-0.805747	-140.359	0.003	2259.83	1288.33	-0.81071	-131.342	0.0032	55.0766	55.1196	0.00112718	-0.345394	0.7618	TcChr13-S	407663	416901	-+	TSS_10	no_gene_id	#N/A	0
TcChr26-S	731667	731867	731767	731762	731772	731760	10	1818.33	1028.33	-0.805015	-108.85	0.0043	1818.33	1013.67	-0.843033	-113.836	0.0039	51.0663	50.7911	-0.00779492	-0.622761	0.6349	TcChr26-S	731716	732966	+	pseudogenic_transcript	TcCLB.506183.15	trans-sialidase (pseudogene), putative	#N/A
TcChr26-S	731667	731867	731767	731762	731772	731760	10	1818.33	1028.33	-0.805015	-108.85	0.0043	1818.33	1013.67	-0.843033	-113.836	0.0039	51.0663	50.7911	-0.00779492	-0.622761	0.6349	TcChr26-S	730953	731715	-+	TSS_68	no_gene_id	#N/A	0
TcChr39-S	363317	363517	363417	363422	363412	363410	10	1477.67	835.167	-0.805009	-88.8424	0.0058	1459.17	835.167	-0.805009	-84.4183	0.0064	47.7355	50.9302	0.0934613	-14.6614	0.029	TcChr39-S	362618	363889	+	mRNA	TcCLB.503893.160	hypothetical protein, conserved	#N/A
TcChr40-S	933732	933932	933832	933832	933832	933830	0	672	384.667	-0.804852	-39.7177	0.0302	672	384.667	-0.804852	-39.7177	0.0302	72.5493	74.9519	0.0470036	-5.80376	0.1402	TcChr40-S	930293	940675	-	mRNA	TcCLB.507827.10	dispersed gene family protein 1 (DGF-1), putative	#N/A
TcChr28-S	335577	335777	335677	335672	335682	335670	10	1284.83	735.5	-0.804784	-74.3226	0.0083	1284.83	706.167	-0.863501	-84.3188	0.0064	33.0946	35.2645	0.091617	-9.09156	0.0744	TcChr28-S	333633	335828	-	pseudogenic_transcript	TcCLB.509195.80	trans-sialidase (pseudogene), putative	#N/A
TcChr38-S	327302	327502	327402	327402	327402	327400	0	695.333	398.333	-0.803729	-40.8629	0.0287	695.333	398.333	-0.803729	-40.8629	0.0287	57.3546	62.9786	0.134955	-21.1963	0.0123	TcChr38-S	327288	329309	+	mRNA	TcCLB.508541.190	cell cycle sequence binding phosphoprotein (RBP33), putative	#N/A
TcChr31-S	247647	247847	247747	247752	247742	247740	10	919.5	542.667	-0.803298	-48.5361	0.0203	947	542.667	-0.803298	-55.1628	0.0156	51.9321	52.1557	0.00619886	-0.469378	0.7011	TcChr31-S	246869	250771	-	pseudogenic_transcript	TcCLB.508367.50	hypothetical protein, conserved (pseudogene)	#N/A
TcChr31-S	256612	256812	256712	256712	256712	256710	0	1653.83	948.167	-0.802601	-94.7903	0.0055	1653.83	948.167	-0.802601	-94.7903	0.0055	47.9103	47.1778	-0.0222285	-1.55738	0.4277	TcChr31-S	250772	261680	--	intergenic_4579	no_gene_id	#N/A	0
TcChr40-S	1484287	1484487	1484387	1484392	1484382	1484380	10	1249.33	699.167	-0.802581	-77.7804	0.0077	1219.5	699.167	-0.802581	-70.3492	0.0096	47.0527	52.9841	0.171282	-38.5256	0.0031	TcChr40-S	1482129	1484951	-	mRNA	TcCLB.510279.110	trans-sialidase, Group VI, putative	#N/A
TcChr26-S	57412	57612	57512	57512	57512	57510	0	1946.67	1116.17	-0.802453	-111.315	0.0039	1946.67	1116.17	-0.802453	-111.315	0.0039	32.4626	30.2951	-0.0996966	-14.2856	0.0322	TcChr26-S	56945	61162	-	pseudogenic_transcript	TcCLB.508755.20	dispersed gene family protein 1 (DGF-1, pseudogene), putative	#N/A
TcChr28-S	635282	635482	635382	635382	635382	635380	0	1333.33	765.167	-0.801192	-76.5787	0.0081	1333.33	765.167	-0.801192	-76.5787	0.0081	57.3585	61.3335	0.0966689	-18.6238	0.0164	TcChr28-S	628320	635848	-+	TSS_77	no_gene_id	#N/A	0
TcChr41-S	541202	541402	541302	541302	541302	541300	0	2374.33	1363.5	-0.800208	-134.823	0.003	2374.33	1363.5	-0.800208	-134.823	0.003	30.745	30.2062	-0.025508	-1.85427	0.3865	TcChr41-S	540471	542453	-	pseudogenic_transcript	TcCLB.506655.20	polyubiquitin (pseudogene), putative	#N/A
TcChr28-S	229282	229482	229382	229382	229382	229380	0	1165.17	669.167	-0.800099	-66.9887	0.0105	1165.17	669.167	-0.800099	-66.9887	0.0105	43.5663	44.4543	0.0291085	-1.61807	0.4188	TcChr28-S	228501	229688	-	mRNA	TcCLB.508389.130	Mucin-associated surface protein (MASP), subgroup S095	#N/A
TcChr41-S	1721342	1721542	1721442	1721442	1721442	1721440	0	1921.67	1103.83	-0.799836	-109.259	0.0043	1921.67	1103.83	-0.799836	-109.259	0.0043	47.2153	50.305	0.0914492	-17.0586	0.0201	TcChr41-S	1718351	1726379	-+	TSS_187	no_gene_id	#N/A	0
TcChr34-S	26542	26742	26642	26642	26642	26640	0	2274.83	1308.17	-0.798214	-128.54	0.0034	2274.83	1308.17	-0.798214	-128.54	0.0034	49.6097	54.5159	0.136055	-47.1181	0.0018	TcChr34-S	25892	27196	--	intergenic_5492	no_gene_id	#N/A	0
TcChr40-S	1276777	1276977	1276877	1276872	1276882	1276870	10	2552.17	1461.17	-0.797992	-146.279	0.0028	2552.17	1472.67	-0.793292	-142.577	0.0029	43.8575	49.2146	0.166261	-68.5698	0.0007	TcChr40-S	1275858	1277102	+	mRNA	TcCLB.508157.20	Mucin-associated surface protein (MASP), subgroup S090	#N/A
TcChr35-S	857362	857562	857462	857472	857452	857460	20	704.333	398.833	-0.796375	-42.9117	0.0268	705.167	391.833	-0.847724	-45.5593	0.0236	38.7082	41.5301	0.101517	-7.01094	0.1116	TcChr35-S	857101	857721	++	intergenic_6131	no_gene_id	#N/A	0
TcChr40-S	1826372	1826572	1826472	1826482	1826462	1826470	20	759	432.833	-0.796281	-45.2032	0.0242	763	440.333	-0.793087	-43.7371	0.0259	45.2188	42.2892	-0.0966321	-6.45361	0.1229	TcChr40-S	1825570	1827987	-	mRNA	TcCLB.506543.100	hypothetical protein, conserved	#N/A
TcChr39-S	366952	367152	367052	367052	367052	367050	0	527.667	304	-0.795556	-30.7022	0.0458	527.667	304	-0.795556	-30.7022	0.0458	60.6897	63.2953	0.0606487	-4.83722	0.1766	TcChr39-S	364473	366995	+	mRNA	TcCLB.503893.170	hypothetical protein, conserved	#N/A
TcChr39-S	366952	367152	367052	367052	367052	367050	0	527.667	304	-0.795556	-30.7022	0.0458	527.667	304	-0.795556	-30.7022	0.0458	60.6897	63.2953	0.0606487	-4.83722	0.1766	TcChr39-S	366996	367530	++	intergenic_7498	no_gene_id	#N/A	0
TcChr34-S	899652	899852	899752	899742	899762	899750	20	655.167	353.333	-0.794465	-46.3067	0.023	636.667	356.667	-0.835962	-40.1451	0.0295	61.1418	61.1425	1.67898e-05	-0.302286	0.7882	TcChr34-S	896724	902802	++	intergenic_5726	no_gene_id	#N/A	0
TcChr28-S	628612	628812	628712	628712	628712	628710	0	3157.5	1821	-0.794052	-176.209	0.0022	3157.5	1821	-0.794052	-176.209	0.0022	52.4259	56.6669	0.112227	-48.6343	0.0016	TcChr28-S	628320	635848	-+	TSS_77	no_gene_id	#N/A	0
TcChr29-S	95492	95692	95592	95592	95592	95590	0	788.333	454.833	-0.793468	-45.0979	0.0243	788.333	454.833	-0.793468	-45.0979	0.0243	47.6911	48.5477	0.0256823	-1.1558	0.4929	TcChr29-S	91031	98453	-+	TSS_79	no_gene_id	#N/A	1.34716
TcChr35-S	895667	895867	895767	895762	895772	895760	10	680.833	387.833	-0.793382	-40.6368	0.0288	680.833	390.167	-0.803211	-39.8727	0.0301	30.7788	33.8105	0.135536	-9.95241	0.0631	TcChr35-S	894862	897995	+-	TTS_84	no_gene_id	#N/A	0
TcChr28-S	19522	19722	19622	19622	19622	19620	0	2111.67	1218.83	-0.792881	-118.03	0.0038	2111.67	1218.83	-0.792881	-118.03	0.0038	57.6423	59.997	0.0577616	-10.4228	0.0588	TcChr28-S	18165	20192	-	pseudogenic_transcript	TcCLB.510607.70	trans-sialidase (pseudogene), putative	#N/A
TcChr41-S	1175917	1176117	1176017	1176012	1176022	1176010	10	474.333	267.5	-0.791993	-29.715	0.0491	474.333	264	-0.845363	-30.9191	0.0454	35.4885	38.3727	0.112729	-5.61543	0.1464	TcChr41-S	1173581	1176004	+	mRNA	TcCLB.510021.120	trans-sialidase, Group V, putative	#N/A
TcChr41-S	1175917	1176117	1176017	1176012	1176022	1176010	10	474.333	267.5	-0.791993	-29.715	0.0491	474.333	264	-0.845363	-30.9191	0.0454	35.4885	38.3727	0.112729	-5.61543	0.1464	TcChr41-S	1176005	1179846	+-	TTS_144	no_gene_id	#N/A	0
TcChr6-S	200982	201182	201082	201082	201082	201080	0	2369.17	1368.5	-0.791784	-132.02	0.0032	2369.17	1368.5	-0.791784	-132.02	0.0032	60.1891	64.2587	0.0943886	-34.8787	0.0041	TcChr6-S	200446	201682	++	intergenic_9681	no_gene_id	#N/A	0
TcChr41-S	18092	18292	18192	18192	18192	18190	0	546.167	315.5	-0.791701	-31.5845	0.0434	546.167	315.5	-0.791701	-31.5845	0.0434	56.8781	63.4537	0.157829	-21.004	0.0126	TcChr41-S	17861	18214	-	mRNA	TcCLB.511121.20	hypothetical protein	#N/A
TcChr41-S	18092	18292	18192	18192	18192	18190	0	546.167	315.5	-0.791701	-31.5845	0.0434	546.167	315.5	-0.791701	-31.5845	0.0434	56.8781	63.4537	0.157829	-21.004	0.0126	TcChr41-S	18215	21900	--	intergenic_8770	no_gene_id	#N/A	0
TcChr20-S	325442	325642	325542	325542	325542	325540	0	567.167	327.667	-0.791544	-32.7341	0.0413	567.167	327.667	-0.791544	-32.7341	0.0413	58.3279	67.1611	0.203441	-45.793	0.0019	TcChr20-S	325135	325518	+	mRNA	TcCLB.504009.70	succinate dehydrogenase cytochrome B subunit	#N/A
TcChr20-S	325442	325642	325542	325542	325542	325540	0	567.167	327.667	-0.791544	-32.7341	0.0413	567.167	327.667	-0.791544	-32.7341	0.0413	58.3279	67.1611	0.203441	-45.793	0.0019	TcChr20-S	325519	326027	++	intergenic_2042	no_gene_id	#N/A	0
TcChr41-S	1747827	1748027	1747927	1747942	1747912	1747920	30	526	273	-0.791413	-41.6706	0.0281	495.667	271.833	-0.866648	-33.5947	0.0402	50.9725	61.8759	0.279659	-51.208	0.0015	TcChr41-S	1745137	1749047	++	intergenic_9324	no_gene_id	#N/A	0
TcChr16-S	454757	454957	454857	454852	454862	454850	10	1944	1092	-0.791159	-118.839	0.0038	1944	1139	-0.77126	-103.63	0.0047	38.1581	43.642	0.193727	-65.1935	0.0007	TcChr16-S	452820	455381	+	mRNA	TcCLB.507841.14	retrotransposon hot spot (RHS) protein, putative (fragment)	#N/A
TcChr41-S	2154152	2154352	2154252	2154252	2154252	2154250	0	2814.33	1626.83	-0.790727	-156.086	0.0024	2814.33	1626.83	-0.790727	-156.086	0.0024	55.1577	56.19	0.0267508	-3.5957	0.2355	TcChr41-S	2152711	2154484	-+	TSS_194	no_gene_id	#N/A	0
TcChr41-S	2151052	2151252	2151152	2151152	2151152	2151150	0	548.833	317.333	-0.790369	-31.4783	0.0434	548.833	317.333	-0.790369	-31.4783	0.0434	51.3953	54.2047	0.0767827	-4.80245	0.1775	TcChr41-S	2150759	2151652	-	mRNA	TcCLB.506759.80	Mucin-associated surface protein (MASP), subgroup S059	#N/A
TcChr37-S	502262	502462	502362	502362	502362	502360	0	676.333	391.167	-0.789951	-38.5857	0.0321	676.333	391.167	-0.789951	-38.5857	0.0321	59.1666	65.3956	0.14441	-24.3671	0.0077	TcChr37-S	501967	503973	+	mRNA	TcCLB.508717.10	tyrosine specific protein phosphatase, putative	#N/A
TcChr15-S	125222	125422	125322	125322	125322	125320	0	1051	608.833	-0.787643	-58.9394	0.0136	1051	608.833	-0.787643	-58.9394	0.0136	55.998	61.8418	0.143207	-33.554	0.0044	TcChr15-S	125111	128271	++	intergenic_964	no_gene_id	#N/A	3.16356
TcChr16-S	404092	404292	404192	404192	404192	404190	0	772.667	447.667	-0.787421	-43.5534	0.0262	772.667	447.667	-0.787421	-43.5534	0.0262	59.988	60.5688	0.0139015	-0.810485	0.5746	TcChr16-S	401955	405727	++	intergenic_1186	no_gene_id	#N/A	0
TcChr31-S	208422	208622	208522	208492	208552	208520	60	2228.17	1195	-0.787384	-156.164	0.0024	2198.33	1048.33	-1.06831	-209.536	0.0017	58.5009	59.904	0.034194	-4.40275	0.1933	TcChr31-S	206012	214744	-	pseudogenic_transcript	TcCLB.503547.20	dispersed gene family protein 1 (DGF-1, pseudogene), putative	#N/A
TcChr31-S	329012	329212	329112	329112	329112	329110	0	2229.5	1292	-0.787114	-122.934	0.0037	2229.5	1292	-0.787114	-122.934	0.0037	58.5472	60.3064	0.0427103	-6.45486	0.1228	TcChr31-S	306523	330456	-+	TSS_90	no_gene_id	#N/A	85.109
TcChr26-S	47802	48002	47902	47902	47902	47900	0	3283.67	1903.5	-0.786653	-180.054	0.0022	3283.67	1903.5	-0.786653	-180.054	0.0022	48.3529	52.6414	0.122594	-53.8945	0.0013	TcChr26-S	45189	48472	--	intergenic_3182	no_gene_id	#N/A	0
TcChr28-S	329112	329312	329212	329212	329212	329210	0	605.333	351	-0.786259	-34.394	0.0392	605.333	351	-0.786259	-34.394	0.0392	62.8894	66.4543	0.079546	-8.00005	0.0909	TcChr28-S	325121	330765	--	intergenic_3901	no_gene_id	#N/A	0
TcChr28-S	210902	211102	211002	211012	210992	211000	20	1665.33	893.833	-0.786101	-116.846	0.0038	1659.83	880.667	-0.91437	-120.213	0.0038	44.4759	53.9493	0.278579	-122.68	0.0001	TcChr28-S	206231	211882	+-	TTS_56	no_gene_id	#N/A	0
TcChr41-S	732117	732317	732217	732212	732222	732210	10	783.5	440.333	-0.78487	-48.6562	0.0203	783.5	437.167	-0.84175	-49.7424	0.0195	42.8172	49.5884	0.21181	-32.9767	0.0045	TcChr41-S	731235	734866	++	intergenic_9023	no_gene_id	#N/A	0
TcChr31-S	3947	4147	4047	4042	4052	4040	10	975	559.5	-0.784646	-56.4919	0.0149	975	551.333	-0.822477	-59.1861	0.0134	55.6328	60.3861	0.118282	-20.3017	0.0134	TcChr31-S	2651	6540	--	intergenic_4526	no_gene_id	#N/A	0
TcChr34-S	1033097	1033297	1033197	1033202	1033192	1033190	10	1027.17	600.667	-0.78453	-55.8305	0.0154	1034.67	600.667	-0.78453	-57.4798	0.0141	42.9326	48.3577	0.171672	-30.0601	0.0056	TcChr34-S	1032920	1033564	+	mRNA	TcCLB.509631.90	mucin TcMUCII, putative	#N/A
TcChr16-S	636027	636227	636127	636132	636122	636120	10	592.167	345.333	-0.784496	-33.0946	0.0406	594.833	345.333	-0.784496	-33.5684	0.0402	51.1151	58.6937	0.199456	-27.1967	0.0068	TcChr16-S	631462	636578	++	intergenic_1255	no_gene_id	#N/A	0
TcChr31-S	244842	245042	244942	244942	244942	244940	0	854.333	496	-0.784459	-47.7724	0.0212	854.333	496	-0.784459	-47.7724	0.0212	51.6969	52.9848	0.0354997	-1.9952	0.37	TcChr31-S	244452	246323	-	pseudogenic_transcript	TcCLB.508367.70	trans-sialidase (pseudogene), putative	#N/A
TcChr38-S	489977	490177	490077	490072	490082	490070	10	706.5	404.5	-0.784329	-41.5311	0.0282	706.5	389.167	-0.860301	-46.7587	0.0221	50.8758	53.5739	0.0745504	-5.40476	0.1536	TcChr38-S	489579	490376	-	pseudogenic_transcript	TcCLB.508121.101	mucin TcMUCII (pseudogene), putative	#N/A
TcChr33-S	164802	165002	164902	164902	164902	164900	0	698.833	405.833	-0.784061	-39.1799	0.0311	698.833	405.833	-0.784061	-39.1799	0.0311	55.3614	60.5656	0.129619	-17.7152	0.0185	TcChr33-S	163222	166854	--	intergenic_5207	no_gene_id	#N/A	0
TcChr25-S	460237	460437	460337	460342	460332	460330	10	663.167	391.667	-0.783479	-35.3755	0.0371	674.167	391.667	-0.783479	-37.9501	0.0328	49.3014	56.5557	0.198044	-28.7116	0.0063	TcChr25-S	459705	460985	++	intergenic_3125	no_gene_id	#N/A	0
TcChr16-S	404412	404612	404512	404512	404512	404510	0	1438.67	836	-0.783158	-79.1165	0.0074	1438.67	836	-0.783158	-79.1165	0.0074	51.7125	55.6794	0.106629	-20.9407	0.0127	TcChr16-S	401955	405727	++	intergenic_1186	no_gene_id	#N/A	0
TcChr41-S	276222	276422	276322	276322	276322	276320	0	2231.83	1297.5	-0.782495	-121.678	0.0037	2231.83	1297.5	-0.782495	-121.678	0.0037	45.1739	44.725	-0.0144099	-1.07219	0.5114	TcChr41-S	269719	276890	-+	TSS_151	no_gene_id	#N/A	0
TcChr35-S	134352	134552	134452	134452	134452	134450	0	855.333	497.5	-0.78179	-47.5371	0.0216	855.333	497.5	-0.78179	-47.5371	0.0216	33.6853	31.1752	-0.11172	-8.58651	0.0821	TcChr35-S	131726	137167	-	mRNA	TcCLB.504019.3	hypothetical protein (fragment)	#N/A
TcChr41-S	598337	598537	598437	598442	598432	598430	10	1282.5	743.833	-0.781401	-71.1723	0.0093	1278.5	743.833	-0.781401	-70.2254	0.0096	39.4475	44.7893	0.183219	-37.1026	0.0034	TcChr41-S	598131	598602	++	intergenic_8981	no_gene_id	#N/A	0
TcChr25-S	260912	261112	261012	261012	261012	261010	0	1116	649.333	-0.781306	-61.5902	0.0122	1116	649.333	-0.781306	-61.5902	0.0122	65.203	68.7324	0.0760527	-14.2635	0.0322	TcChr25-S	260989	261078	-	snoRNA	TcCLB.507275.54	C/D small nucleolar RNA (snoRNA), TB10C1C1	#N/A
TcChr25-S	260912	261112	261012	261012	261012	261010	0	1116	649.333	-0.781306	-61.5902	0.0122	1116	649.333	-0.781306	-61.5902	0.0122	65.203	68.7324	0.0760527	-14.2635	0.0322	TcChr25-S	260888	260951	-	snoRNA	TcCLB.507275.58	H/ACA snoRNA, TC10C1H1	#N/A
TcChr25-S	260912	261112	261012	261012	261012	261010	0	1116	649.333	-0.781306	-61.5902	0.0122	1116	649.333	-0.781306	-61.5902	0.0122	65.203	68.7324	0.0760527	-14.2635	0.0322	TcChr25-S	260952	260988	--	intergenic_3059	no_gene_id	#N/A	0
TcChr25-S	260912	261112	261012	261012	261012	261010	0	1116	649.333	-0.781306	-61.5902	0.0122	1116	649.333	-0.781306	-61.5902	0.0122	65.203	68.7324	0.0760527	-14.2635	0.0322	TcChr25-S	261079	262080	--	intergenic_3060	no_gene_id	#N/A	0
TcChr41-S	1614282	1614482	1614382	1614382	1614382	1614380	0	853	496.333	-0.781236	-47.4304	0.0216	853	496.333	-0.781236	-47.4304	0.0216	33.6307	36.6676	0.124725	-11.2583	0.0506	TcChr41-S	1610145	1615156	++	intergenic_9276	no_gene_id	#N/A	0
TcChr37-S	170122	170322	170222	170212	170232	170220	20	397.667	207.833	-0.78117	-31.0953	0.0448	381.167	193.833	-0.975605	-32.2158	0.0425	59.8857	66.6969	0.155407	-15.5921	0.0251	TcChr37-S	168994	170447	++	intergenic_6636	no_gene_id	#N/A	0
TcChr31-S	242507	242707	242607	242602	242612	242600	10	2474.5	1524.5	-0.781139	-109.742	0.0041	2474.5	1410.5	-0.81093	-143.824	0.0029	58.4664	58.827	0.008869	-0.893577	0.5542	TcChr31-S	224207	244451	--	intergenic_4577	no_gene_id	#N/A	0.987898
TcChr31-S	200147	200347	200247	200252	200242	200240	10	1862.83	1093.33	-0.780848	-98.5996	0.0052	1878.5	1093.33	-0.780848	-102.34	0.0047	54.8674	57.6258	0.0707646	-13.0379	0.0381	TcChr31-S	199445	206011	--	intergenic_4572	no_gene_id	#N/A	3.04553
TcChr34-S	528757	528957	528857	528842	528872	528850	30	532	288.333	-0.780177	-37.3907	0.0339	532	288	-0.885357	-37.5143	0.0338	56.5898	66.5086	0.232999	-45.7275	0.0019	TcChr34-S	528302	528982	-	mRNA	TcCLB.510877.40	hypothetical protein, conserved	#N/A
TcChr40-S	1066812	1067012	1066912	1066912	1066912	1066910	0	782.833	456	-0.779671	-43.3003	0.0265	782.833	456	-0.779671	-43.3003	0.0265	55.8901	60.3118	0.109849	-14.4538	0.0309	TcChr40-S	1066036	1067661	++	intergenic_8496	no_gene_id	#N/A	0
TcChr31-S	329472	329672	329572	329572	329572	329570	0	3986	2322.5	-0.779263	-214.648	0.0017	3986	2322.5	-0.779263	-214.648	0.0017	56.0073	57.5497	0.0391927	-8.81132	0.0786	TcChr31-S	306523	330456	-+	TSS_90	no_gene_id	#N/A	85.109
TcChr18-S	430052	430252	430152	430152	430152	430150	0	909.167	529.833	-0.779006	-50.1578	0.0188	909.167	529.833	-0.779006	-50.1578	0.0188	61.4329	64.6225	0.0730255	-10.6091	0.057	TcChr18-S	426819	430703	-+	TSS_26	no_gene_id	#N/A	2.574
TcChr26-S	731867	732067	731967	731962	731972	731960	10	1317.33	767.5	-0.778834	-72.0171	0.0087	1317.33	704.5	-0.902949	-93.7295	0.0055	53.2955	52.953	-0.00930297	-0.643874	0.629	TcChr26-S	731716	732966	+	pseudogenic_transcript	TcCLB.506183.15	trans-sialidase (pseudogene), putative	#N/A
TcChr31-S	227142	227342	227242	227242	227242	227240	0	3129.17	1824	-0.778673	-168.625	0.0023	3129.17	1824	-0.778673	-168.625	0.0023	57.507	59.5313	0.0499101	-12.3815	0.0425	TcChr31-S	224207	244451	--	intergenic_4577	no_gene_id	#N/A	0.987898
TcChr41-S	1285652	1285852	1285752	1285752	1285752	1285750	0	712.333	415.333	-0.778283	-39.5093	0.0303	712.333	415.333	-0.778283	-39.5093	0.0303	49.2887	52.4221	0.088917	-7.02033	0.1114	TcChr41-S	1284860	1285729	-	pseudogenic_transcript	TcCLB.507957.29	surface protease GP63 (pseudogene), putative	#N/A
TcChr41-S	1285652	1285852	1285752	1285752	1285752	1285750	0	712.333	415.333	-0.778283	-39.5093	0.0303	712.333	415.333	-0.778283	-39.5093	0.0303	49.2887	52.4221	0.088917	-7.02033	0.1114	TcChr41-S	1285730	1286317	--	intergenic_9149	no_gene_id	#N/A	0
TcChr26-S	372082	372282	372182	372182	372182	372180	0	1031	601.333	-0.777807	-56.5621	0.0148	1031	601.333	-0.777807	-56.5621	0.0148	53.4552	55.0878	0.0434035	-3.15	0.2642	TcChr26-S	370653	380961	-+	TSS_67	no_gene_id	#N/A	0
TcChr16-S	375687	375887	375787	375792	375782	375780	10	599.833	349.167	-0.77623	-33.5474	0.0402	598	349.167	-0.77623	-33.3113	0.0405	31.3482	30.6052	-0.0346099	-1.17238	0.4887	TcChr16-S	375545	375873	+	mRNA	TcCLB.442383.9	40S ribosomal protein SA, putative	#N/A
TcChr16-S	375687	375887	375787	375792	375782	375780	10	599.833	349.167	-0.77623	-33.5474	0.0402	598	349.167	-0.77623	-33.3113	0.0405	31.3482	30.6052	-0.0346099	-1.17238	0.4887	TcChr16-S	375872	375973	++	intergenic_1174	no_gene_id	#N/A	98.0392
TcChr34-S	1033617	1033817	1033717	1033722	1033712	1033710	10	796.333	466.833	-0.775288	-43.2197	0.0265	799	466.833	-0.775288	-43.9221	0.0258	45.1224	52.8804	0.228888	-41.6308	0.0025	TcChr34-S	1033565	1033994	++	intergenic_5792	no_gene_id	#N/A	0
TcChr34-S	927362	927562	927462	927462	927462	927460	0	549.833	321.333	-0.774924	-30.4559	0.0465	549.833	321.333	-0.774924	-30.4559	0.0465	61.6551	66.8109	0.115863	-15.124	0.0274	TcChr34-S	925497	927635	-	mRNA	TcCLB.507739.20	mitochondrial ATP-dependent zinc metallopeptidase, putative	#N/A
TcChr31-S	255017	255217	255117	255102	255132	255110	30	1271.83	699.5	-0.774826	-83.3096	0.0065	1262.5	659.167	-0.937568	-96.0701	0.0055	54.6542	55.993	0.0349149	-2.77153	0.2923	TcChr31-S	250772	261680	--	intergenic_4579	no_gene_id	#N/A	0
TcChr26-S	378312	378512	378412	378412	378412	378410	0	742.5	434	-0.774696	-40.7484	0.0288	742.5	434	-0.774696	-40.7484	0.0288	57.3363	62.1576	0.116481	-16.7536	0.021	TcChr26-S	370653	380961	-+	TSS_67	no_gene_id	#N/A	0
TcChr39-S	361802	362002	361902	361902	361902	361900	0	533	311.667	-0.774132	-29.7033	0.0491	533	311.667	-0.774132	-29.7033	0.0491	39.0408	44.6288	0.192993	-17.7978	0.0185	TcChr39-S	361030	362617	++	intergenic_7496	no_gene_id	#N/A	0
TcChr36-S	577602	577802	577702	577692	577712	577700	20	926	516.833	-0.773803	-58.6037	0.0136	908.333	476.333	-0.93125	-68.7658	0.01	43.8734	47.6005	0.117629	-12.8884	0.0395	TcChr36-S	574393	588860	--	intergenic_6379	no_gene_id	#N/A	74.4263
TcChr41-S	639307	639507	639407	639412	639402	639400	10	655	376.5	-0.773664	-38.2409	0.0323	643.667	376.5	-0.773664	-35.3804	0.0371	33.5111	37.7201	0.170697	-15.9758	0.024	TcChr41-S	639102	640295	+	pseudogenic_transcript	TcCLB.504039.170	Mucin-associated surface protein (MASP) (pseudogene)	#N/A
TcChr41-S	1721652	1721852	1721752	1721752	1721752	1721750	0	1312.17	768.667	-0.771521	-70.4835	0.0096	1312.17	768.667	-0.771521	-70.4835	0.0096	48.2997	47.2011	-0.0331916	-2.20406	0.3469	TcChr41-S	1718351	1726379	-+	TSS_187	no_gene_id	#N/A	0
TcChr39-S	151772	151972	151872	151872	151872	151870	0	688	403.167	-0.771032	-37.6566	0.0338	688	403.167	-0.771032	-37.6566	0.0338	59.3712	60.6253	0.0301549	-1.71181	0.4053	TcChr39-S	151372	152673	-+	TSS_129	no_gene_id	#N/A	0
TcChr36-S	452372	452572	452472	452482	452462	452470	20	743.333	421.833	-0.77099	-44.9034	0.0245	728.167	427.667	-0.767782	-39.434	0.0304	41.1279	48.0915	0.225663	-37.2519	0.0034	TcChr36-S	451305	452815	--	intergenic_6354	no_gene_id	#N/A	6.61813
TcChr40-S	107962	108162	108062	108062	108062	108060	0	555	325.333	-0.770569	-30.6219	0.046	555	325.333	-0.770569	-30.6219	0.046	58.4857	60.498	0.0488044	-2.55553	0.3102	TcChr40-S	101934	110153	--	intergenic_8197	no_gene_id	#N/A	0
TcChr31-S	212377	212577	212477	212472	212482	212470	10	3124.5	1888.67	-0.769543	-148.233	0.0028	3124.5	1893.5	-0.72257	-146.861	0.0028	60.7448	60.7723	0.000653133	-0.334763	0.7677	TcChr31-S	206012	214744	-	pseudogenic_transcript	TcCLB.503547.20	dispersed gene family protein 1 (DGF-1, pseudogene), putative	#N/A
TcChr26-S	69952	70152	70052	70052	70052	70050	0	862.667	506.333	-0.768716	-46.4353	0.0227	862.667	506.333	-0.768716	-46.4353	0.0227	56.5271	61.1822	0.11417	-18.7795	0.0161	TcChr26-S	69896	74043	-+	TSS_65	no_gene_id	#N/A	0
TcChr21-S	206407	206607	206507	206512	206502	206500	10	649.667	393.167	-0.768661	-31.7824	0.0432	669.833	393.167	-0.768661	-36.3071	0.0358	40.8729	44.0106	0.106706	-7.50873	0.0998	TcChr21-S	206053	260803	--	intergenic_2240	no_gene_id	#N/A	97.127
TcChr34-S	1023122	1023322	1023222	1023222	1023222	1023220	0	1157	679.5	-0.767843	-61.8376	0.0122	1157	679.5	-0.767843	-61.8376	0.0122	58.3041	59.0485	0.0183024	-1.28913	0.4681	TcChr34-S	1019217	1026564	-+	TSS_103	no_gene_id	#N/A	0
TcChr31-S	242687	242887	242787	242782	242792	242780	10	3142.33	1761.5	-0.767517	-192.158	0.0019	3142.33	1773.33	-0.825372	-188.154	0.0021	54.7749	56.9479	0.0561277	-13.5563	0.0351	TcChr31-S	224207	244451	--	intergenic_4577	no_gene_id	#N/A	0.987898
TcChr28-S	214377	214577	214477	214472	214482	214470	10	1099.83	661.833	-0.76688	-53.9366	0.0164	1099.83	662	-0.732382	-53.8886	0.0164	43.3532	48.4659	0.160832	-26.9756	0.007	TcChr28-S	214564	216636	-	pseudogenic_transcript	TcCLB.508389.70	trans-sialidase (pseudogene), putative	#N/A
TcChr28-S	214377	214577	214477	214472	214482	214470	10	1099.83	661.833	-0.76688	-53.9366	0.0164	1099.83	662	-0.732382	-53.8886	0.0164	43.3532	48.4659	0.160832	-26.9756	0.007	TcChr28-S	212825	214563	--	intergenic_3864	no_gene_id	#N/A	0
TcChr32-S	928072	928272	928172	928172	928172	928170	0	695.833	409	-0.766641	-37.4919	0.0339	695.833	409	-0.766641	-37.4919	0.0339	59.0663	62.2258	0.075178	-7.48386	0.1007	TcChr32-S	926701	928851	+	mRNA	TcCLB.506945.220	serine/arginine-rich protein specific kinase SRPK, putative	#N/A
TcChr35-S	562127	562327	562227	562232	562222	562220	10	967.333	569	-0.76633	-51.6039	0.0177	967.833	569	-0.76633	-51.6039	0.0177	30.2367	28.6248	-0.0790355	-5.18758	0.162	TcChr35-S	562170	562682	-	mRNA	TcCLB.506545.10	hypothetical protein	#N/A
TcChr35-S	562127	562327	562227	562232	562222	562220	10	967.333	569	-0.76633	-51.6039	0.0177	967.833	569	-0.76633	-51.6039	0.0177	30.2367	28.6248	-0.0790355	-5.18758	0.162	TcChr35-S	561760	562169	+-	TTS_82	no_gene_id	#N/A	24.6341
TcChr31-S	200837	201037	200937	200932	200942	200930	10	3283.5	1983.33	-0.76582	-156.104	0.0024	3283.5	1911.83	-0.780278	-177.44	0.0022	49.7883	48.779	-0.029547	-3.7397	0.2277	TcChr31-S	199445	206011	--	intergenic_4572	no_gene_id	#N/A	3.04553
TcChr35-S	624237	624437	624337	624342	624332	624330	10	790.833	471	-0.765475	-40.581	0.029	800.667	471	-0.765475	-42.8704	0.0268	54.3796	56.9303	0.066132	-5.6197	0.1462	TcChr35-S	624242	624291	+	snoRNA	TcCLB.509269.1	C/D small nucleolar RNA (snoRNA), TB10C3C1	#N/A
TcChr35-S	624237	624437	624337	624342	624332	624330	10	790.833	471	-0.765475	-40.581	0.029	800.667	471	-0.765475	-42.8704	0.0268	54.3796	56.9303	0.066132	-5.6197	0.1462	TcChr35-S	624094	624241	++	intergenic_6038	no_gene_id	#N/A	0
TcChr35-S	624237	624437	624337	624342	624332	624330	10	790.833	471	-0.765475	-40.581	0.029	800.667	471	-0.765475	-42.8704	0.0268	54.3796	56.9303	0.066132	-5.6197	0.1462	TcChr35-S	624292	625237	++	intergenic_6039	no_gene_id	#N/A	10.5708
TcChr35-S	624237	624437	624337	624342	624332	624330	10	790.833	471	-0.765475	-40.581	0.029	800.667	471	-0.765475	-42.8704	0.0268	54.3796	56.9303	0.066132	-5.6197	0.1462	TcChr35-S	620622	624527	+	mRNA	TcCLB.509269.4	Tb-291 membrane associated protein, putative	#N/A
TcChr35-S	624237	624437	624337	624342	624332	624330	10	790.833	471	-0.765475	-40.581	0.029	800.667	471	-0.765475	-42.8704	0.0268	54.3796	56.9303	0.066132	-5.6197	0.1462	TcChr35-S	621793	624528	++	intergenic_6031	no_gene_id	#N/A	0.0365497
TcChr28-S	633987	634187	634087	634082	634092	634080	10	1417.83	800.833	-0.765446	-85.4366	0.0062	1417.83	789.5	-0.844677	-89.2999	0.0058	48.9083	51.8451	0.0841304	-11.4293	0.0492	TcChr28-S	628320	635848	-+	TSS_77	no_gene_id	#N/A	0
TcChr34-S	1032317	1032517	1032417	1032422	1032412	1032410	10	1069	598	-0.765393	-66.9429	0.0105	1016.5	598	-0.765393	-54.0901	0.0164	50.5784	54.0675	0.0962409	-11.5056	0.049	TcChr34-S	1031745	1032919	++	intergenic_5791	no_gene_id	#N/A	0
TcChr40-S	104272	104472	104372	104362	104382	104370	20	834.5	455.833	-0.765069	-56.3536	0.015	837.167	444.667	-0.912791	-61.3365	0.0123	55.6248	61.6613	0.148638	-25.6033	0.0074	TcChr40-S	101934	110153	--	intergenic_8197	no_gene_id	#N/A	0
TcChr39-S	969142	969342	969242	969242	969242	969240	0	746.333	439.333	-0.764504	-40.0379	0.0298	746.333	439.333	-0.764504	-40.0379	0.0298	30.1409	32.1033	0.0909999	-5.45971	0.1514	TcChr39-S	967331	969406	--	intergenic_7724	no_gene_id	#N/A	0
TcChr37-S	757382	757582	757482	757472	757492	757480	20	711.333	418.667	-0.764048	-38.2448	0.0322	732.667	432	-0.762126	-39.0362	0.0314	38.5869	46.0193	0.254126	-41.0764	0.0026	TcChr37-S	756633	757445	-	mRNA	TcCLB.506311.30	hypothetical protein, conserved	#N/A
TcChr37-S	757382	757582	757482	757472	757492	757480	20	711.333	418.667	-0.764048	-38.2448	0.0322	732.667	432	-0.762126	-39.0362	0.0314	38.5869	46.0193	0.254126	-41.0764	0.0026	TcChr37-S	757446	757724	--	intergenic_6891	no_gene_id	#N/A	0
TcChr2-S	91207	91407	91307	91302	91312	91300	10	487	275.833	-0.763739	-30.1547	0.0477	487	280.5	-0.795921	-28.6163	0.0516	52.2069	59.9439	0.199371	-23.3565	0.0089	TcChr2-S	90160	91745	-+	TSS_37	no_gene_id	#N/A	0
TcChr41-S	682752	682952	682852	682852	682852	682850	0	648	381.667	-0.763681	-34.9547	0.0382	648	381.667	-0.763681	-34.9547	0.0382	60.2929	64.3446	0.093831	-11.3165	0.0501	TcChr41-S	682675	683253	+	mRNA	TcCLB.506599.430	mucin TcMUCII, putative	#N/A
TcChr16-S	117047	117247	117147	117142	117152	117140	10	755.333	441.333	-0.763418	-41.5205	0.0282	755.333	407.167	-0.891494	-53.1822	0.0168	52.6391	56.3752	0.0989276	-9.79193	0.0652	TcChr16-S	116893	117768	-	mRNA	TcCLB.507163.40	Mucin-associated surface protein (MASP), subgroup S017	#N/A
TcChr10-S	268007	268207	268107	268102	268112	268100	10	602.5	354.333	-0.762658	-32.6484	0.0414	602.5	349.167	-0.787045	-34.26	0.0395	53.8339	72.0898	0.421281	-134.798	0	TcChr10-S	267424	268557	-	mRNA	TcCLB.511129.80	UDP-Gal or UDP-GlcNAc-dependent glycosyltransferase, putative	#N/A
TcChr5-S	24747	24947	24847	24842	24852	24840	10	1236.33	716.667	-0.76178	-68.8264	0.01	1236.33	727	-0.76604	-65.6148	0.0108	42.4832	47.6372	0.165195	-30.3302	0.0056	TcChr5-S	23977	96878	--	intergenic_9557	no_gene_id	#N/A	98.5282
TcChr37-S	645277	645477	645377	645382	645372	645370	10	571.5	337.833	-0.761384	-30.508	0.0464	572.667	337.833	-0.761384	-30.7385	0.0458	42.365	49.9788	0.238445	-33.8784	0.0043	TcChr37-S	645087	646012	++	intergenic_6838	no_gene_id	#N/A	0
TcChr28-S	35552	35752	35652	35652	35652	35650	0	1574	928.833	-0.760944	-82.2	0.0069	1574	928.833	-0.760944	-82.2	0.0069	62.9285	65.469	0.0570982	-10.0321	0.0627	TcChr28-S	27892	38346	-	mRNA	TcCLB.510607.80	dispersed gene family protein 1 (DGF-1), putative	#N/A
TcChr32-S	279612	279812	279712	279702	279722	279710	20	604.667	353	-0.760477	-33.5281	0.0403	602	336	-0.841302	-38.6296	0.0321	51.7991	56.9187	0.135976	-14.6831	0.0289	TcChr32-S	279464	282016	+	mRNA	TcCLB.507927.100	hypothetical protein	#N/A
TcChr28-S	634677	634877	634777	634782	634772	634770	10	1179	719.5	-0.760434	-55.0597	0.0156	1218.83	719.5	-0.760434	-63.7438	0.0114	46.5318	48.4394	0.0579645	-4.83395	0.1766	TcChr28-S	628320	635848	-+	TSS_77	no_gene_id	#N/A	0
TcChr10-S	38377	38577	38477	38472	38482	38470	10	710.5	396.333	-0.759598	-45.273	0.024	710.5	407.667	-0.801445	-41.4733	0.0282	40.5558	45.8313	0.176423	-19.182	0.015	TcChr10-S	38048	39846	--	intergenic_26	no_gene_id	#N/A	0
TcChr38-S	418762	418962	418862	418862	418862	418860	0	1511.5	893.167	-0.75898	-78.5184	0.0076	1511.5	893.167	-0.75898	-78.5184	0.0076	51.7734	53.4096	0.0448897	-4.32086	0.1976	TcChr38-S	417431	421058	-+	TSS_125	no_gene_id	#N/A	0
TcChr37-S	1338062	1338262	1338162	1338162	1338162	1338160	0	1810.67	1070	-0.75891	-93.7049	0.0055	1810.67	1070	-0.75891	-93.7049	0.0055	56.6943	61.6952	0.121954	-44.5383	0.002	TcChr37-S	1337871	1344238	++	intergenic_7080	no_gene_id	#N/A	0
TcChr28-S	40802	41002	40902	40902	40902	40900	0	2437.17	1440.5	-0.758635	-125.629	0.0036	2437.17	1440.5	-0.758635	-125.629	0.0036	59.4258	60.1691	0.0179328	-2.0258	0.3665	TcChr28-S	40377	40877	-	pseudogenic_transcript	TcCLB.510609.10	trans-sialidase (pseudogene), putative	#N/A
TcChr28-S	40802	41002	40902	40902	40902	40900	0	2437.17	1440.5	-0.758635	-125.629	0.0036	2437.17	1440.5	-0.758635	-125.629	0.0036	59.4258	60.1691	0.0179328	-2.0258	0.3665	TcChr28-S	40878	41552	-+	TSS_72	no_gene_id	#N/A	0
TcChr33-S	492072	492272	492172	492172	492172	492170	0	1500.33	887	-0.758277	-77.8574	0.0077	1500.33	887	-0.758277	-77.8574	0.0077	44.4797	50.5011	0.183169	-49.9371	0.0016	TcChr33-S	491759	493306	+	mRNA	TcCLB.510561.50	Mucin-associated surface protein (MASP), subgroup S089	#N/A
TcChr36-S	1078312	1078512	1078412	1078412	1078412	1078410	0	817.667	483.667	-0.7575	-42.9431	0.0267	817.667	483.667	-0.7575	-42.9431	0.0267	59.6568	63.194	0.0831032	-9.3541	0.0708	TcChr36-S	1077601	1078837	-	mRNA	TcCLB.503959.78	hypothetical protein, conserved	#N/A
TcChr31-S	200397	200597	200497	200492	200502	200490	10	2814.67	1587.67	-0.757477	-168.884	0.0023	2814.67	1592.5	-0.821671	-167.265	0.0023	48.7245	48.7648	0.00119162	-0.350085	0.7588	TcChr31-S	199445	206011	--	intergenic_4572	no_gene_id	#N/A	3.04553
TcChr40-S	489717	489917	489817	489822	489812	489810	10	2150.5	1272.33	-0.75686	-110.59	0.0039	2150	1272.33	-0.75686	-110.59	0.0039	30.7988	28.9614	-0.0887458	-12.8817	0.0395	TcChr40-S	489257	490048	+	mRNA	TcCLB.506213.60	40S ribosomal protein S2, putative	#N/A
TcChr31-S	256202	256402	256302	256312	256292	256300	20	699.333	405.5	-0.756753	-39.523	0.0303	704.333	411.833	-0.774198	-38.7182	0.0319	50.2823	51.3699	0.0308709	-1.4512	0.441	TcChr31-S	250772	261680	--	intergenic_4579	no_gene_id	#N/A	0
TcChr41-S	667942	668142	668042	668032	668052	668040	20	1456.17	852.833	-0.756735	-78.1048	0.0077	1452.17	850.667	-0.771541	-77.8403	0.0077	49.6748	51.4711	0.0512478	-5.01451	0.1691	TcChr41-S	667467	670094	+	pseudogenic_transcript	TcCLB.504039.50	retrotransposon hot spot protein (RHS, pseudogene), putative	#N/A
TcChr37-S	871972	872172	872072	872062	872082	872070	20	1226.5	679.833	-0.756288	-78.6168	0.0076	1186	662.667	-0.839749	-74.3632	0.0083	52.1216	55.2172	0.0832372	-11.0616	0.0522	TcChr37-S	871454	873211	+	mRNA	TcCLB.507711.30	hypothetical protein, conserved	#N/A
TcChr41-S	1937437	1937637	1937537	1937542	1937532	1937530	10	806.667	473	-0.756054	-43.6509	0.0261	798.833	473	-0.756054	-41.8038	0.0281	51.4806	56.9288	0.145131	-22.8453	0.0097	TcChr41-S	1935421	1937904	+	pseudogenic_transcript	TcCLB.503501.50	trans-sialidase (pseudogene), putative	#N/A
TcChr31-S	212542	212742	212642	212642	212642	212640	0	2359.33	1397	-0.756047	-120.88	0.0037	2359.33	1397	-0.756047	-120.88	0.0037	61.9298	63.3176	0.0319729	-5.04063	0.1675	TcChr31-S	206012	214744	-	pseudogenic_transcript	TcCLB.503547.20	dispersed gene family protein 1 (DGF-1, pseudogene), putative	#N/A
TcChr14-S	124637	124837	124737	124722	124752	124730	30	1634.33	865.333	-0.755957	-119.224	0.0038	1615.33	840.833	-0.94194	-123.544	0.0037	56.6089	59.0613	0.0611839	-8.64455	0.0813	TcChr14-S	122796	126248	++	intergenic_744	no_gene_id	#N/A	0
TcChr31-S	209272	209472	209372	209372	209372	209370	0	1963.5	1163.17	-0.75537	-100.668	0.0049	1963.5	1163.17	-0.75537	-100.668	0.0049	50.8757	50.9159	0.00113903	-0.34131	0.7634	TcChr31-S	206012	214744	-	pseudogenic_transcript	TcCLB.503547.20	dispersed gene family protein 1 (DGF-1, pseudogene), putative	#N/A
TcChr28-S	394382	394582	394482	394472	394492	394480	20	1756.83	1000.83	-0.75511	-102.685	0.0047	1748.17	1000	-0.805843	-101.006	0.0049	45.2538	54.7218	0.274077	-133.22	0	TcChr28-S	394090	396615	-	pseudogenic_transcript	TcCLB.511797.240	trans-sialidase (pseudogene), putative	#N/A
TcChr28-S	39167	39367	39267	39262	39272	39260	10	1664	913.5	-0.755014	-109.368	0.0043	1664	917	-0.859662	-108.121	0.0043	38.816	42.3679	0.12632	-21.5404	0.0119	TcChr28-S	39303	40088	-	pseudogenic_transcript	TcCLB.430281.10	retrotransposon hot spot protein (RHS, pseudogene), putative	#N/A
TcChr28-S	39167	39367	39267	39262	39272	39260	10	1664	913.5	-0.755014	-109.368	0.0043	1664	917	-0.859662	-108.121	0.0043	38.816	42.3679	0.12632	-21.5404	0.0119	TcChr28-S	38898	39302	--	intergenic_3777	no_gene_id	#N/A	0
TcChr18-S	48702	48902	48802	48812	48792	48800	20	596.833	339.333	-0.754992	-35.9938	0.0363	588.833	340.667	-0.789499	-33.6174	0.0402	50.7229	49.065	-0.0479442	-1.99778	0.3698	TcChr18-S	46359	50975	--	intergenic_1448	no_gene_id	#N/A	0
TcChr9-S	216527	216727	216627	216632	216622	216620	10	624.167	374.5	-0.754959	-31.6294	0.0433	632	374.5	-0.754959	-33.4417	0.0404	63.5876	76.8336	0.272993	-80.7381	0.0003	TcChr9-S	215869	216830	++	intergenic_10062	no_gene_id	#N/A	14.2412
TcChr23-S	153912	154112	154012	154012	154012	154010	0	1078.17	639.167	-0.754316	-55.8826	0.0154	1078.17	639.167	-0.754316	-55.8826	0.0154	52.939	54.9602	0.0540586	-4.43172	0.1923	TcChr23-S	150598	156456	-+	TSS_55	no_gene_id	#N/A	0
TcChr30-S	510012	510212	510112	510112	510112	510110	0	1611	956	-0.752874	-82.4904	0.0068	1611	956	-0.752874	-82.4904	0.0068	56.5662	60.9408	0.107469	-27.2586	0.0068	TcChr30-S	508994	514036	-+	TSS_84	no_gene_id	#N/A	36.1293
TcChr41-S	1093502	1093702	1093602	1093602	1093602	1093600	0	614.5	365	-0.751517	-32.1796	0.0426	614.5	365	-0.751517	-32.1796	0.0426	48.7056	49.4719	0.0225221	-0.922916	0.5468	TcChr41-S	1093239	1093785	--	intergenic_9080	no_gene_id	#N/A	0
TcChr21-S	692452	692652	692552	692542	692562	692550	20	1039.5	602.5	-0.751262	-58.0884	0.014	1040.17	604.333	-0.783398	-57.7473	0.014	39.4883	45.017	0.189044	-33.0507	0.0045	TcChr21-S	683527	693322	++	intergenic_2372	no_gene_id	#N/A	1.02082
TcChr38-S	253627	253827	253727	253722	253732	253720	10	1134	633.167	-0.751099	-71.3271	0.0092	1134	622.667	-0.864889	-75.0188	0.0082	49.3885	57.35	0.215617	-60.3928	0.0011	TcChr38-S	252326	254510	++	intergenic_7184	no_gene_id	#N/A	0
TcChr38-S	1211992	1212192	1212092	1212072	1212112	1212090	40	2146.5	1173.5	-0.751035	-142.2	0.0029	2090.5	1126.33	-0.892214	-144.599	0.0028	38.4219	46.9198	0.288268	-145.988	0	TcChr38-S	1207019	1214322	++	intergenic_7336	no_gene_id	#N/A	1.36911
TcChr14-S	117922	118122	118022	118022	118022	118020	0	828.167	492.167	-0.750774	-42.905	0.0268	828.167	492.167	-0.750774	-42.905	0.0268	57.3202	58.3537	0.0257804	-1.47862	0.4367	TcChr14-S	112639	121052	-+	TSS_11	no_gene_id	#N/A	2.82862
TcChr37-S	679607	679807	679707	679702	679712	679700	10	3672	2119	-0.750181	-204.358	0.0018	3672	2026.83	-0.857339	-235.292	0.0014	55.2351	58.9069	0.0928532	-41.3321	0.0025	TcChr37-S	676529	680679	++	intergenic_6854	no_gene_id	#N/A	0
TcChr26-S	72777	72977	72877	72872	72882	72870	10	3028	1829.67	-0.749631	-144.005	0.0029	3028	1872	-0.693785	-132.285	0.0032	54.974	56.6416	0.0431129	-8.49736	0.083	TcChr26-S	69896	74043	-+	TSS_65	no_gene_id	#N/A	0
TcChr37-S	730542	730742	730642	730642	730642	730640	0	647	385	-0.748907	-33.7183	0.0402	647	385	-0.748907	-33.7183	0.0402	66.6334	68.6368	0.0427384	-3.5085	0.2412	TcChr37-S	730363	731787	-	mRNA	TcCLB.504625.60	hydrogenase, putative	#N/A
TcChr41-S	452152	452352	452252	452252	452252	452250	0	623.667	371.167	-0.748708	-32.3869	0.0419	623.667	371.167	-0.748708	-32.3869	0.0419	48.2788	54.278	0.168977	-21.9571	0.0113	TcChr41-S	451995	452612	+	mRNA	TcCLB.509081.100	mucin TcMUCII, putative	#N/A
TcChr13-S	411897	412097	411997	411992	412002	411990	10	2299.5	1385.83	-0.748441	-110.701	0.0039	2299.5	1391.17	-0.725025	-109.178	0.0043	55.1661	57.2579	0.0536909	-10.1822	0.0609	TcChr13-S	407663	416901	-+	TSS_10	no_gene_id	#N/A	0
TcChr37-S	80397	80597	80497	80502	80492	80490	10	801.333	485.833	-0.748402	-38.7246	0.0319	816.167	485.833	-0.748402	-42.0664	0.0276	54.6899	57.9927	0.0845979	-8.41508	0.0839	TcChr37-S	79735	82050	-	pseudogenic_transcript	TcCLB.507611.260	trans-sialidase (pseudogene), putative	#N/A
TcChr28-S	54382	54582	54482	54482	54482	54480	0	2167.83	1291.17	-0.747579	-108.838	0.0043	2167.83	1291.17	-0.747579	-108.838	0.0043	57.1532	59.4716	0.0573677	-11.9949	0.0451	TcChr28-S	50995	56319	+	mRNA	TcCLB.510609.60	Basal body protein	#N/A
TcChr40-S	1230722	1230922	1230822	1230822	1230822	1230820	0	1612	960.167	-0.747495	-81.4783	0.007	1612	960.167	-0.747495	-81.4783	0.007	42.7101	49.4979	0.212789	-69.2105	0.0006	TcChr40-S	1229890	1230991	++	intergenic_8551	no_gene_id	#N/A	0
TcChr37-S	401462	401662	401562	401562	401562	401560	0	733.667	437	-0.747491	-37.7632	0.0333	733.667	437	-0.747491	-37.7632	0.0333	55.5531	59.4167	0.0969987	-10.65	0.0567	TcChr37-S	400434	401666	+	mRNA	TcCLB.504171.59	pseudouridine synthase TruD, putative	#N/A
TcChr28-S	464892	465092	464992	464992	464992	464990	0	4307.17	2566.67	-0.746843	-214.468	0.0017	4307.17	2566.67	-0.746843	-214.468	0.0017	49.5056	51.5007	0.0570002	-16.8106	0.0208	TcChr28-S	464294	467104	-+	TSS_75	no_gene_id	#N/A	0
TcChr34-S	908517	908717	908617	908622	908612	908610	10	779.333	457.167	-0.74682	-42.2348	0.0273	767.167	457.167	-0.74682	-39.478	0.0304	51.6308	51.2631	-0.0103097	-0.582059	0.6497	TcChr34-S	906619	909033	+	pseudogenic_transcript	TcCLB.504055.130	trans-sialidase (pseudogene), putative	#N/A
TcChr41-S	1254212	1254412	1254312	1254312	1254312	1254310	0	1091	650.333	-0.7464	-55.5077	0.0155	1091	650.333	-0.7464	-55.5077	0.0155	56.8699	60.503	0.0893395	-14.3955	0.0313	TcChr41-S	1253660	1256519	-+	TSS_174	no_gene_id	#N/A	0
TcChr41-S	1385272	1385472	1385372	1385372	1385372	1385370	0	565.5	337.167	-0.746065	-29.338	0.0496	565.5	337.167	-0.746065	-29.338	0.0496	56.0479	57.8613	0.0459387	-2.41844	0.324	TcChr41-S	1384861	1386264	+	pseudogenic_transcript	TcCLB.510013.150	Mucin-associated surface protein (MASP) (pseudogene)	#N/A
TcChr27-S	71137	71337	71237	71242	71232	71230	10	747.833	455.833	-0.74601	-35.4352	0.0371	764.5	455.833	-0.74601	-39.1945	0.0311	48.0803	51.9646	0.112085	-11.6855	0.0477	TcChr27-S	70564	74614	--	intergenic_3486	no_gene_id	#N/A	4.93705
TcChr40-S	106852	107052	106952	106952	106952	106950	0	1267.5	755.833	-0.745846	-64.038	0.0114	1267.5	755.833	-0.745846	-64.038	0.0114	54.038	59.0442	0.127819	-31.1022	0.005	TcChr40-S	101934	110153	--	intergenic_8197	no_gene_id	#N/A	0
TcChr10-S	466222	466422	466322	466312	466332	466320	20	859.667	503	-0.745259	-46.7633	0.0221	859.5	515.167	-0.738458	-43.1057	0.0265	52.7508	55.0593	0.061792	-4.74336	0.1798	TcChr10-S	465892	468090	+	pseudogenic_transcript	TcCLB.504229.100	trans-sialidase (pseudogene), putative	#N/A
TcChr21-S	151352	151552	151452	151452	151452	151450	0	780.167	465.5	-0.745001	-39.9491	0.03	780.167	465.5	-0.745001	-39.9491	0.03	39.3672	41.6616	0.0817254	-5.28772	0.1589	TcChr21-S	150768	151949	-	mRNA	TcCLB.510603.100	hypothetical protein, conserved	#N/A
TcChr37-S	287627	287827	287727	287722	287732	287720	10	1098.67	665	-0.744755	-52.8093	0.0168	1098.67	683.333	-0.685092	-47.7726	0.0212	47.321	50.6595	0.0983512	-12.3881	0.0425	TcChr37-S	286975	287987	++	intergenic_6683	no_gene_id	#N/A	9.87167
TcChr8-S	343412	343612	343512	343512	343512	343510	0	662.333	395.333	-0.744488	-34.0489	0.0399	662.333	395.333	-0.744488	-34.0489	0.0399	54.8285	61.885	0.174662	-33.3544	0.0044	TcChr8-S	343405	344211	+	mRNA	TcCLB.510127.60	hypothetical protein, conserved	#N/A
TcChr28-S	400722	400922	400822	400822	400822	400820	0	6147.83	3670.67	-0.744036	-303.091	0.001	6147.83	3670.67	-0.744036	-303.091	0.001	51.9205	52.6943	0.0213423	-4.11677	0.2076	TcChr28-S	399194	400943	-+	TSS_74	no_gene_id	#N/A	0
TcChr26-S	10812	11012	10912	10912	10912	10910	0	1308.67	781.833	-0.743165	-65.6058	0.0108	1308.67	781.833	-0.743165	-65.6058	0.0108	63.626	67.1477	0.0777232	-14.807	0.0286	TcChr26-S	8640	11375	-	pseudogenic_transcript	TcCLB.504099.30	hypothetical protein, conserved (pseudogene)	#N/A
TcChr5-S	21412	21612	21512	21512	21512	21510	0	990.333	591.833	-0.742723	-50.0073	0.0189	990.333	591.833	-0.742723	-50.0073	0.0189	54.4127	56.1517	0.045386	-3.56713	0.2368	TcChr5-S	19183	23976	-	mRNA	TcCLB.510247.10	R27-2 protein, putative	#N/A
TcChr29-S	73172	73372	73272	73272	73272	73270	0	1032	616.833	-0.74249	-52.0962	0.0174	1032	616.833	-0.74249	-52.0962	0.0174	62.593	65.5664	0.0669554	-9.65704	0.0664	TcChr29-S	71834	77843	++	intergenic_3994	no_gene_id	#N/A	0
TcChr2-S	89562	89762	89662	89662	89662	89660	0	1137.67	680.167	-0.742118	-57.0723	0.0145	1137.67	680.167	-0.742118	-57.0723	0.0145	61.6694	61.5535	-0.00271413	-0.399514	0.7328	TcChr2-S	88690	90159	-	mRNA	TcCLB.506717.10	fatty acid elongase, putative	#N/A
TcChr35-S	1112892	1113092	1112992	1113002	1112982	1112990	20	3216.83	1912.33	-0.742061	-161.832	0.0023	3284.5	1982.67	-0.728232	-156.513	0.0024	44.4813	44.8475	0.0118291	-1.0592	0.515	TcChr35-S	1112304	1114049	-+	TSS_107	no_gene_id	#N/A	0
TcChr29-S	61967	62167	62067	62062	62072	62060	10	903.5	569.5	-0.742023	-37.586	0.0338	903.5	473	-0.933684	-68.6775	0.0101	51.2166	54.6638	0.0939745	-10.8779	0.0546	TcChr29-S	59140	62843	--	intergenic_3992	no_gene_id	#N/A	0
TcChr40-S	668992	669192	669092	669092	669092	669090	0	663.167	396.667	-0.741444	-33.881	0.0401	663.167	396.667	-0.741444	-33.881	0.0401	61.3587	64.7792	0.0782613	-8.62658	0.0815	TcChr40-S	667824	672230	-	pseudogenic_transcript	TcCLB.507993.230	hypothetical protein, conserved (pseudogene)	#N/A
TcChr41-S	2175697	2175897	2175797	2175792	2175802	2175790	10	851.333	506.333	-0.741423	-43.9079	0.0258	851.333	499.833	-0.768277	-45.8738	0.0235	44.8353	52.5226	0.228304	-46.9754	0.0019	TcChr41-S	2174414	2178146	--	intergenic_9476	no_gene_id	#N/A	0
TcChr28-S	337122	337322	337222	337222	337222	337220	0	1136	679.667	-0.741064	-56.9947	0.0145	1136	679.667	-0.741064	-56.9947	0.0145	65.4101	66.8888	0.0322528	-3.21725	0.2608	TcChr28-S	336009	337613	-	pseudogenic_transcript	TcCLB.511795.10	hypothetical protein, conserved (pseudogene)	#N/A
TcChr31-S	402112	402312	402212	402222	402202	402210	20	1033.5	571.833	-0.740913	-66.839	0.0105	1026	571.833	-0.843364	-65.0434	0.0109	46.3059	49.3969	0.0932255	-9.92946	0.0633	TcChr31-S	401586	402494	++	intergenic_4619	no_gene_id	#N/A	0
TcChr16-S	39137	39337	39237	39242	39232	39230	10	1002	581.833	-0.740598	-55.8258	0.0154	972.167	581.833	-0.740598	-48.9023	0.0201	50.2297	49.7015	-0.0152507	-0.803731	0.5767	TcChr16-S	38922	39525	--	intergenic_1043	no_gene_id	#N/A	0
TcChr41-S	2058722	2058922	2058822	2058822	2058822	2058820	0	981.333	587.333	-0.740564	-49.3081	0.0198	981.333	587.333	-0.740564	-49.3081	0.0198	58.1208	61.6542	0.0851436	-12.5897	0.0409	TcChr41-S	2058210	2059295	-+	TSS_193	no_gene_id	#N/A	0
TcChr31-S	204412	204612	204512	204512	204512	204510	0	3407.17	2039.5	-0.740357	-167.339	0.0023	3407.17	2039.5	-0.740357	-167.339	0.0023	52.5908	53.186	0.0162354	-1.74657	0.4015	TcChr31-S	199445	206011	--	intergenic_4572	no_gene_id	#N/A	3.04553
TcChr28-S	305062	305262	305162	305162	305162	305160	0	2110.33	1263.5	-0.740045	-104.171	0.0046	2110.33	1263.5	-0.740045	-104.171	0.0046	64.9464	69.0915	0.0892582	-32.4706	0.0048	TcChr28-S	304839	306056	-	pseudogenic_transcript	TcCLB.417993.10	dispersed gene family protein 1 (DGF-1, pseudogene), putative	#N/A
TcChr26-S	45167	45367	45267	45222	45312	45260	90	100.167	15.6667	-0.740032	-46.0134	0.0233	71	17.6667	-2.00679	-21.5446	0.0803	67.3895	64.1111	-0.0719501	-0.976866	0.5337	TcChr26-S	41949	45188	-	pseudogenic_transcript	TcCLB.504241.85	hypothetical protein, conserved (pseudogene)	#N/A
TcChr26-S	45167	45367	45267	45222	45312	45260	90	100.167	15.6667	-0.740032	-46.0134	0.0233	71	17.6667	-2.00679	-21.5446	0.0803	67.3895	64.1111	-0.0719501	-0.976866	0.5337	TcChr26-S	45189	48472	--	intergenic_3182	no_gene_id	#N/A	0
TcChr28-S	60117	60317	60217	60212	60222	60210	10	3927.33	2318.33	-0.73968	-202.235	0.0018	3927.33	2353.33	-0.738844	-191.864	0.0019	55.7991	55.8858	0.00224075	-0.436523	0.7151	TcChr28-S	58453	60873	++	intergenic_3786	no_gene_id	#N/A	0
TcChr16-S	296457	296657	296557	296552	296562	296550	10	1070.67	652.5	-0.739396	-50.2441	0.0187	1070.67	624.667	-0.777351	-58.4603	0.0137	39.0825	44.6856	0.193287	-37.7821	0.0032	TcChr16-S	296384	296834	++	intergenic_1153	no_gene_id	#N/A	0
TcChr38-S	453797	453997	453897	453892	453902	453890	10	2106	1275.33	-0.738737	-99.8818	0.005	2106	1215.5	-0.792956	-117.897	0.0038	44.0086	45.8875	0.060316	-7.99222	0.091	TcChr38-S	450188	455482	-+	TSS_126	no_gene_id	#N/A	0
TcChr31-S	633172	633372	633272	633272	633272	633270	0	576.667	345.667	-0.738356	-29.3118	0.0496	576.667	345.667	-0.738356	-29.3118	0.0496	51.862	55.4925	0.0976156	-7.07223	0.1104	TcChr31-S	632008	634114	++	intergenic_4675	no_gene_id	#N/A	0
TcChr35-S	1136832	1137032	1136932	1136932	1136932	1136930	0	1887	1131.5	-0.737858	-92.8889	0.0055	1887	1131.5	-0.737858	-92.8889	0.0055	63.267	69.3843	0.133156	-71.789	0.0004	TcChr35-S	1136654	1137247	++	intergenic_6189	no_gene_id	#N/A	0
TcChr18-S	182652	182852	182752	182752	182752	182750	0	587.833	352.5	-0.737784	-29.7771	0.049	587.833	352.5	-0.737784	-29.7771	0.049	56.6955	61.7223	0.122559	-13.8033	0.0337	TcChr18-S	180023	189334	-+	TSS_23	no_gene_id	#N/A	1.07388
TcChr22-S	322722	322922	322822	322822	322822	322820	0	896.333	537.5	-0.737771	-44.8567	0.0245	896.333	537.5	-0.737771	-44.8567	0.0245	55.6083	61.184	0.137852	-27.3358	0.0068	TcChr22-S	318746	323961	++	intergenic_2449	no_gene_id	#N/A	0
TcChr16-S	62907	63107	63007	63002	63012	63000	10	553.5	327.167	-0.737553	-29.5957	0.0491	553.5	300.333	-0.882019	-38.5797	0.0321	55.4243	56.5993	0.030265	-1.38582	0.4513	TcChr16-S	62602	63687	-	pseudogenic_transcript	TcCLB.506269.50	mucin-associated surface protein (MASP, pseudogene), putative	#N/A
TcChr13-S	412467	412667	412567	412572	412562	412560	10	1617.83	931.5	-0.73743	-91.4783	0.0056	1553	931.5	-0.73743	-76.655	0.0081	45.7235	46.1604	0.0137191	-0.895414	0.5539	TcChr13-S	407663	416901	-+	TSS_10	no_gene_id	#N/A	0
TcChr28-S	347762	347962	347862	347872	347852	347860	20	1351.5	805.667	-0.737383	-68.2611	0.0102	1355.5	803.667	-0.754156	-69.7621	0.0096	31.8238	35.5742	0.160727	-27.4574	0.0068	TcChr28-S	347061	350181	--	intergenic_3905	no_gene_id	#N/A	0
TcChr40-S	1179162	1179362	1179262	1179262	1179262	1179260	0	984.833	590.833	-0.737128	-48.957	0.0201	984.833	590.833	-0.737128	-48.957	0.0201	61.7137	64.3573	0.0605121	-8.22697	0.0868	TcChr40-S	1177187	1179751	--	intergenic_8537	no_gene_id	#N/A	0
TcChr31-S	228827	229027	228927	228922	228932	228920	10	3295	2009.33	-0.737013	-151.384	0.0028	3295	2007.5	-0.714878	-151.895	0.0026	55.2169	56.4032	0.030667	-5.15984	0.1633	TcChr31-S	224207	244451	--	intergenic_4577	no_gene_id	#N/A	0.987898
TcChr39-S	954282	954482	954382	954382	954382	954380	0	940.833	564.667	-0.73654	-46.7615	0.0221	940.833	564.667	-0.73654	-46.7615	0.0221	33.1561	33.6754	0.0224227	-0.983726	0.532	TcChr39-S	950402	955931	--	intergenic_7720	no_gene_id	#N/A	0
TcChr31-S	214172	214372	214272	214272	214272	214270	0	2745.83	1648.17	-0.736382	-133.724	0.0032	2745.83	1648.17	-0.736382	-133.724	0.0032	59.7762	61.6261	0.0439722	-9.33682	0.071	TcChr31-S	206012	214744	-	pseudogenic_transcript	TcCLB.503547.20	dispersed gene family protein 1 (DGF-1, pseudogene), putative	#N/A
TcChr28-S	206522	206722	206622	206632	206612	206620	20	474.5	260.167	-0.735486	-32.2793	0.0422	458.5	252.667	-0.859686	-30.7784	0.0457	40.2629	53.2719	0.403924	-72.0074	0.0004	TcChr28-S	206231	211882	+-	TTS_56	no_gene_id	#N/A	0
TcChr41-S	2310002	2310202	2310102	2310102	2310102	2310100	0	578	347.167	-0.735441	-29.3212	0.0496	578	347.167	-0.735441	-29.3212	0.0496	60.6703	66.1757	0.12531	-16.7978	0.0208	TcChr41-S	2307233	2312125	-	mRNA	TcCLB.506753.90	hypothetical protein, conserved	#N/A
TcChr28-S	400362	400562	400462	400462	400462	400460	0	4367.67	2625	-0.734545	-210.843	0.0017	4367.67	2625	-0.734545	-210.843	0.0017	49.2566	50.9359	0.0483645	-12.375	0.0425	TcChr28-S	399194	400943	-+	TSS_74	no_gene_id	#N/A	0
TcChr31-S	215172	215372	215272	215272	215272	215270	0	3069.83	1845	-0.73454	-148.639	0.0028	3069.83	1845	-0.73454	-148.639	0.0028	59.4513	60.4937	0.0250759	-4.00885	0.2136	TcChr31-S	214849	215874	-	pseudogenic_transcript	TcCLB.503883.10	dispersed gene family protein 1 (DGF-1, pseudogene), putative	#N/A
TcChr38-S	418442	418642	418542	418542	418542	418540	0	2193.5	1318.83	-0.733972	-106.568	0.0044	2193.5	1318.83	-0.733972	-106.568	0.0044	60.6636	62.0402	0.0323721	-4.68212	0.1817	TcChr38-S	417431	421058	-+	TSS_125	no_gene_id	#N/A	0
TcChr28-S	448742	448942	448842	448842	448842	448840	0	679.167	408.5	-0.73343	-34.0035	0.04	679.167	408.5	-0.73343	-34.0035	0.04	59.9987	62.9056	0.0682551	-6.4071	0.124	TcChr28-S	446033	449072	--	intergenic_3933	no_gene_id	#N/A	0
TcChr41-S	2348662	2348862	2348762	2348762	2348762	2348760	0	1466.67	882.167	-0.733418	-71.6243	0.0091	1466.67	882.167	-0.733418	-71.6243	0.0091	44.9592	44.718	-0.00776148	-0.56535	0.6578	TcChr41-S	2347587	2350211	+	pseudogenic_transcript	TcCLB.508225.20	retrotransposon hot spot protein (RHS, pseudogene), putative	#N/A
TcChr13-S	413667	413867	413767	413752	413782	413760	30	1567.33	862.833	-0.733059	-102.17	0.0048	1518.33	801.833	-0.921114	-111.686	0.0039	51.0259	46.8852	-0.122096	-23.3403	0.0089	TcChr13-S	407663	416901	-+	TSS_10	no_gene_id	#N/A	0
TcChr39-S	1151232	1151432	1151332	1151332	1151332	1151330	0	1236.33	743.833	-0.733016	-60.6136	0.0125	1236.33	743.833	-0.733016	-60.6136	0.0125	54.9451	58.5165	0.0908511	-15.1278	0.0273	TcChr39-S	1144900	1151613	-	mRNA	TcCLB.506147.180	DNA polymerase epsilon catalytic subunit, putative	#N/A
TcChr34-S	1027382	1027582	1027482	1027482	1027482	1027480	0	827.667	498.333	-0.731939	-40.8704	0.0287	827.667	498.333	-0.731939	-40.8704	0.0287	57.6869	58.6479	0.0238368	-1.40928	0.448	TcChr34-S	1026565	1028709	+	pseudogenic_transcript	TcCLB.509631.120	trans-sialidase (pseudogene), putative	#N/A
TcChr13-S	410892	411092	410992	410992	410992	410990	0	1743.5	1049.83	-0.731826	-84.5711	0.0064	1743.5	1049.83	-0.731826	-84.5711	0.0064	59.3221	60.6566	0.0320948	-3.69582	0.2299	TcChr13-S	407663	416901	-+	TSS_10	no_gene_id	#N/A	0
TcChr22-S	449877	450077	449977	449982	449972	449970	10	896.833	528	-0.731765	-47.689	0.0213	876.833	528	-0.731765	-43.1642	0.0265	53.9153	58.6137	0.120542	-17.267	0.0196	TcChr22-S	447114	451978	-+	TSS_50	no_gene_id	#N/A	0
TcChr31-S	241492	241692	241592	241592	241592	241590	0	2711	1633.33	-0.731006	-130.48	0.0033	2711	1633.33	-0.731006	-130.48	0.0033	57.7403	56.4285	-0.0331556	-5.21144	0.161	TcChr31-S	224207	244451	--	intergenic_4577	no_gene_id	#N/A	0.987898
TcChr41-S	653102	653302	653202	653202	653202	653200	0	1432.67	863.167	-0.730992	-69.5796	0.0096	1432.67	863.167	-0.730992	-69.5796	0.0096	48.4243	51.5627	0.090598	-13.5158	0.0355	TcChr41-S	650506	653970	-+	TSS_162	no_gene_id	#N/A	0
TcChr31-S	258547	258747	258647	258652	258642	258640	10	2217.67	1288.33	-0.730868	-121.246	0.0037	2138.17	1288.33	-0.730868	-103.195	0.0047	50.6008	52.7294	0.0594472	-9.51138	0.0681	TcChr31-S	250772	261680	--	intergenic_4579	no_gene_id	#N/A	0
TcChr31-S	248792	248992	248892	248892	248892	248890	0	766.167	461.667	-0.730807	-37.9371	0.0328	766.167	461.667	-0.730807	-37.9371	0.0328	62.3846	62.1569	-0.00527363	-0.471206	0.7	TcChr31-S	246869	250771	-	pseudogenic_transcript	TcCLB.508367.50	hypothetical protein, conserved (pseudogene)	#N/A
TcChr34-S	53152	53352	53252	53252	53252	53250	0	604.667	364.5	-0.730221	-30.0792	0.0479	604.667	364.5	-0.730221	-30.0792	0.0479	61.3479	63.6565	0.0532951	-3.83258	0.2226	TcChr34-S	52601	53359	-	pseudogenic_transcript	TcCLB.507875.40	trans-sialidase (pseudogene), putative	#N/A
TcChr40-S	106407	106607	106507	106492	106522	106500	30	822.667	455.667	-0.730089	-53.2845	0.0165	824.167	416.5	-0.98462	-69.036	0.01	55.1384	54.0018	-0.0300487	-1.59068	0.4222	TcChr40-S	101934	110153	--	intergenic_8197	no_gene_id	#N/A	0
TcChr31-S	229067	229267	229167	229162	229172	229160	10	2193.33	1308.33	-0.729189	-109.629	0.0041	2193.33	1275.5	-0.782062	-119.603	0.0038	53.1208	56.7989	0.096587	-27.017	0.0068	TcChr31-S	224207	244451	--	intergenic_4577	no_gene_id	#N/A	0.987898
TcChr34-S	220662	220862	220762	220762	220762	220760	0	917.833	554	-0.728346	-44.745	0.0246	917.833	554	-0.728346	-44.745	0.0246	58.5152	63.2786	0.112907	-21.917	0.0114	TcChr34-S	219942	225452	+	mRNA	TcCLB.506097.9	dynein heavy chain, putative (fragment)	#N/A
TcChr28-S	242717	242917	242817	242822	242812	242810	10	2066.33	1234.5	-0.727939	-102.809	0.0047	2044.67	1234.5	-0.727939	-97.9262	0.0053	52.417	52.8264	0.0112242	-0.926912	0.5457	TcChr28-S	239581	243279	-	pseudogenic_transcript	TcCLB.508389.174	hypothetical protein, conserved (pseudogene)	#N/A
TcChr38-S	1122797	1122997	1122897	1122892	1122902	1122890	10	1259.33	736.5	-0.727927	-68.0451	0.0102	1259.33	709	-0.828803	-76.9475	0.008	56.5223	60.8436	0.106285	-21.3056	0.0121	TcChr38-S	1120611	1123469	+	pseudogenic_transcript	TcCLB.511173.160	trans-sialidase (pseudogene), putative	#N/A
TcChr24-S	299472	299672	299572	299572	299572	299570	0	621.5	375.333	-0.727582	-30.7212	0.0458	621.5	375.333	-0.727582	-30.7212	0.0458	53.7436	56.1264	0.062587	-3.73787	0.2278	TcChr24-S	289646	300314	+-	TTS_47	no_gene_id	#N/A	1.87459
TcChr28-S	633692	633892	633792	633792	633792	633790	0	1735.83	1048.33	-0.727531	-83.2392	0.0065	1735.83	1048.33	-0.727531	-83.2392	0.0065	59.7399	60.9056	0.0278801	-3.09936	0.2678	TcChr28-S	628320	635848	-+	TSS_77	no_gene_id	#N/A	0
TcChr41-S	1647082	1647282	1647182	1647182	1647182	1647180	0	588.333	355.333	-0.727461	-29.1787	0.05	588.333	355.333	-0.727461	-29.1787	0.05	54.8133	60.7723	0.148888	-20.3825	0.0134	TcChr41-S	1645894	1648278	-	pseudogenic_transcript	TcCLB.506767.170	trans-sialidase (pseudogene), putative	#N/A
TcChr38-S	65337	65537	65437	65432	65442	65430	10	1860.17	1099	-0.727219	-96.4159	0.0055	1860.17	1105.67	-0.750515	-94.4194	0.0055	51.4284	51.8696	0.0123227	-0.936225	0.5431	TcChr38-S	63899	67201	-+	TSS_122	no_gene_id	#N/A	0
TcChr26-S	784897	785097	784997	785002	784992	784990	10	631.167	378.5	-0.727021	-32.0272	0.0428	626.5	378.5	-0.727021	-30.9157	0.0454	56.0219	59.5026	0.0869623	-7.68071	0.0959	TcChr26-S	783876	786037	++	intergenic_3457	no_gene_id	#N/A	0
TcChr31-S	631637	631837	631737	631732	631742	631730	10	3022.17	1844.5	-0.72684	-138.528	0.003	3022.17	1807.5	-0.741588	-149.076	0.0028	46.7615	47.0075	0.00757184	-0.710058	0.6063	TcChr31-S	631132	632007	+	mRNA	TcCLB.510773.110	hypothetical protein, conserved	#N/A
TcChr34-S	22917	23117	23017	23062	22972	23010	90	10.3333	65.1667	-0.726597	-30.2112	0.0475	13.8333	18.8333	0.44514	-0.965223	0.6252	82.875	72.4706	-0.193541	-7.44714	0.1012	TcChr34-S	20562	23641	--	intergenic_5491	no_gene_id	#N/A	0
TcChr13-S	375647	375847	375747	375752	375742	375740	10	1187	687.667	-0.726508	-66.347	0.0105	1137.83	687.667	-0.726508	-54.9025	0.0157	42.4507	42.1225	-0.0111965	-0.640667	0.6296	TcChr13-S	372612	381908	-	pseudogenic_transcript	TcCLB.510533.210	Flagellar attachment zone protein 10	#N/A
TcChr40-S	442267	442467	442367	442372	442362	442360	10	975.5	586.833	-0.72553	-48.1159	0.0205	970.333	586.833	-0.72553	-47.0123	0.0219	42.0179	43.5902	0.0530006	-3.25457	0.2582	TcChr40-S	441962	445213	-+	TSS_137	no_gene_id	#N/A	0
TcChr41-S	544717	544917	544817	544812	544822	544810	10	641	385.167	-0.725433	-32.3172	0.0421	641	384	-0.739218	-32.6583	0.0414	28.8815	33.2996	0.205358	-20.7303	0.0132	TcChr41-S	543777	546332	-	pseudogenic_transcript	TcCLB.507483.4	polyubiquitin (pseudogene), putative	#N/A
TcChr36-S	1110232	1110432	1110332	1110332	1110332	1110330	0	670.5	405.833	-0.72435	-32.7808	0.041	670.5	405.833	-0.72435	-32.7808	0.041	55.1208	59.6466	0.113844	-13.5742	0.035	TcChr36-S	1109680	1111146	-	mRNA	TcCLB.506407.50	Domain of unknown function (DUF1935), putative	#N/A
TcChr31-S	197427	197627	197527	197532	197522	197520	10	1924.5	1150.33	-0.722935	-95.6569	0.0055	1898.67	1150.33	-0.722935	-89.9079	0.0057	48.9852	51.1651	0.0628138	-10.1175	0.0618	TcChr31-S	196821	198298	+-	TTS_70	no_gene_id	#N/A	6.7659
TcChr16-S	609437	609637	609537	609532	609542	609530	10	691.333	407.667	-0.722859	-36.9729	0.0345	691.333	406.833	-0.764944	-37.2272	0.0342	32.9211	31.0195	-0.0858375	-4.51034	0.1883	TcChr16-S	606713	610451	++	intergenic_1250	no_gene_id	#N/A	0
TcChr34-S	60272	60472	60372	60372	60372	60370	0	716	433.833	-0.722819	-34.8947	0.0383	716	433.833	-0.722819	-34.8947	0.0383	56.8219	60.3537	0.0869947	-9.80283	0.0649	TcChr34-S	58716	63998	-	mRNA	TcCLB.507875.10	hypothetical protein, conserved	#N/A
TcChr21-S	50852	51052	50952	50962	50942	50950	20	632.833	379.333	-0.722697	-32.0074	0.0428	648.333	383.667	-0.756882	-34.347	0.0392	49.6467	49.6707	0.000699083	-0.315057	0.7799	TcChr21-S	49106	51751	+	pseudogenic_transcript	TcCLB.507479.29	retrotransposon hot spot protein 3 (RHS3), putative, degenerate	#N/A
TcChr28-S	40992	41192	41092	41102	41082	41090	20	5181.17	3127.33	-0.722531	-246.058	0.0014	5295.67	3165.33	-0.742455	-260.336	0.0012	48.7535	47.5815	-0.0351058	-7.39182	0.1025	TcChr28-S	40878	41552	-+	TSS_72	no_gene_id	#N/A	0
TcChr39-S	279952	280152	280052	280052	280052	280050	0	783.667	475	-0.722313	-37.8631	0.0331	783.667	475	-0.722313	-37.8631	0.0331	52.4619	56.6696	0.111307	-11.8531	0.0466	TcChr39-S	277475	281530	+	mRNA	TcCLB.509013.10	calpain-like cysteine peptidase, putative	#N/A
TcChr33-S	253372	253572	253472	253472	253472	253470	0	1115.33	676.167	-0.722024	-53.3561	0.0164	1115.33	676.167	-0.722024	-53.3561	0.0164	51.3446	57.8354	0.171741	-39.7799	0.0031	TcChr33-S	253090	253650	++	intergenic_5247	no_gene_id	#N/A	0
TcChr41-S	614647	614847	614747	614732	614762	614740	30	524.333	280.333	-0.72179	-38.2267	0.0324	502.333	268.5	-0.903723	-36.7083	0.0349	47.1525	60.7026	0.364425	-77.3819	0.0004	TcChr41-S	612783	614911	++	intergenic_8987	no_gene_id	#N/A	0
TcChr31-S	242117	242317	242217	242222	242212	242210	10	2697.33	1609.83	-0.721348	-134.192	0.0031	2654.17	1609.83	-0.721348	-124.685	0.0036	54.6366	53.9197	-0.0190559	-1.94661	0.3749	TcChr31-S	224207	244451	--	intergenic_4577	no_gene_id	#N/A	0.987898
TcChr37-S	941012	941212	941112	941112	941112	941110	0	1238	751	-0.721127	-59.0041	0.0135	1238	751	-0.721127	-59.0041	0.0135	59.8104	64.5776	0.110638	-27.8226	0.0067	TcChr37-S	939287	943363	+	mRNA	TcCLB.507677.129	hypothetical protein, conserved	#N/A
TcChr40-S	1883452	1883652	1883552	1883552	1883552	1883550	0	900.833	546.667	-0.720599	-43.107	0.0265	900.833	546.667	-0.720599	-43.107	0.0265	65.2992	68.3545	0.0659709	-11.8748	0.0464	TcChr40-S	1882972	1883566	-	mRNA	TcCLB.503991.39	2,4-dihydroxyhept-2-ene-1,7-dioic acid aldolase, putative	#N/A
TcChr40-S	1883452	1883652	1883552	1883552	1883552	1883550	0	900.833	546.667	-0.720599	-43.107	0.0265	900.833	546.667	-0.720599	-43.107	0.0265	65.2992	68.3545	0.0659709	-11.8748	0.0464	TcChr40-S	1883567	1884268	--	intergenic_8760	no_gene_id	#N/A	0
TcChr36-S	460072	460272	460172	460172	460172	460170	0	965.5	586	-0.720376	-46.1551	0.0231	965.5	586	-0.720376	-46.1551	0.0231	55.688	59.4013	0.093128	-12.908	0.0391	TcChr36-S	457701	462280	++	intergenic_6357	no_gene_id	#N/A	2.18341
TcChr31-S	246222	246422	246322	246322	246322	246320	0	1676.5	1017.67	-0.720187	-79.0496	0.0074	1676.5	1017.67	-0.720187	-79.0496	0.0074	54.5869	54.5054	-0.00215735	-0.38158	0.7419	TcChr31-S	246324	246868	--	intergenic_4578	no_gene_id	#N/A	0
TcChr31-S	246222	246422	246322	246322	246322	246320	0	1676.5	1017.67	-0.720187	-79.0496	0.0074	1676.5	1017.67	-0.720187	-79.0496	0.0074	54.5869	54.5054	-0.00215735	-0.38158	0.7419	TcChr31-S	244452	246323	-	pseudogenic_transcript	TcCLB.508367.70	trans-sialidase (pseudogene), putative	#N/A
TcChr5-S	7322	7522	7422	7422	7422	7420	0	1334.17	810	-0.719945	-63.2432	0.0119	1334.17	810	-0.719945	-63.2432	0.0119	54.5238	58.4991	0.101528	-20.5131	0.0134	TcChr5-S	0	7522	*-	edge_73	no_gene_id	#N/A	#N/A
TcChr41-S	1300392	1300592	1300492	1300492	1300492	1300490	0	749.5	455.167	-0.719534	-36.057	0.0362	749.5	455.167	-0.719534	-36.057	0.0362	49.571	54.0442	0.124643	-13.939	0.0332	TcChr41-S	1299637	1300713	+	mRNA	TcCLB.507953.170	hypothetical protein	#N/A
TcChr39-S	1030177	1030377	1030277	1030282	1030272	1030270	10	2313.5	1430.67	-0.719448	-101.258	0.0049	2355.67	1430.67	-0.719448	-110.209	0.0039	55.2908	56.541	0.0322588	-4.14577	0.2057	TcChr39-S	1029397	1032836	-+	TSS_132	no_gene_id	#N/A	0
TcChr16-S	480007	480207	480107	480112	480102	480100	10	690.5	415.167	-0.719251	-34.5171	0.0388	683.5	415.167	-0.719251	-32.9749	0.0407	45.0894	47.1005	0.0629538	-3.50937	0.241	TcChr16-S	479794	482055	+	mRNA	TcCLB.507839.40	trans-sialidase, Group II, putative	#N/A
TcChr5-S	185372	185572	185472	185472	185472	185470	0	767.667	466.5	-0.718603	-36.7775	0.0347	767.667	466.5	-0.718603	-36.7775	0.0347	57.8737	56.9878	-0.0222568	-1.23391	0.4787	TcChr5-S	184945	188088	+	mRNA	TcCLB.506495.40	hypothetical protein	#N/A
TcChr36-S	1019762	1019962	1019862	1019862	1019862	1019860	0	2423.83	1474	-0.717554	-112.775	0.0039	2423.83	1474	-0.717554	-112.775	0.0039	51.3976	56.6953	0.141529	-59.8007	0.0011	TcChr36-S	1018800	1019876	-	mRNA	TcCLB.503697.110	Soluble NSF attachment protein, SNAP, putative	#N/A
TcChr36-S	1019762	1019962	1019862	1019862	1019862	1019860	0	2423.83	1474	-0.717554	-112.775	0.0039	2423.83	1474	-0.717554	-112.775	0.0039	51.3976	56.6953	0.141529	-59.8007	0.0011	TcChr36-S	1019877	1021143	--	intergenic_6561	no_gene_id	#N/A	0
TcChr28-S	142947	143147	143047	143052	143042	143040	10	1111.17	682.667	-0.717248	-50.6818	0.0184	1122.33	682.667	-0.717248	-53.045	0.0168	44.3718	51.1622	0.205437	-48.6144	0.0016	TcChr28-S	142491	143281	++	intergenic_3839	no_gene_id	#N/A	0
TcChr16-S	125432	125632	125532	125532	125532	125530	0	1000.67	608.667	-0.717237	-47.3767	0.0216	1000.67	608.667	-0.717237	-47.3767	0.0216	57.0897	59.1418	0.0509489	-4.41552	0.1927	TcChr16-S	125133	126170	--	intergenic_1080	no_gene_id	#N/A	0
TcChr31-S	261677	261877	261777	261772	261782	261770	10	2317.67	1412.67	-0.71674	-107.034	0.0044	2317.67	1398.83	-0.728449	-110.939	0.0039	45.9251	47.4048	0.0457495	-5.98196	0.1351	TcChr31-S	250772	261680	--	intergenic_4579	no_gene_id	#N/A	0
TcChr31-S	261677	261877	261777	261772	261782	261770	10	2317.67	1412.67	-0.71674	-107.034	0.0044	2317.67	1398.83	-0.728449	-110.939	0.0039	45.9251	47.4048	0.0457495	-5.98196	0.1351	TcChr31-S	261681	262814	-	mRNA	TcCLB.508367.20	UDP-Gal or UDP-GlcNAc-dependent glycosyltransferase, putative	#N/A
TcChr16-S	507302	507502	507402	507402	507402	507400	0	1119.33	681.167	-0.71656	-52.8158	0.0168	1119.33	681.167	-0.71656	-52.8158	0.0168	60.0535	63.1576	0.0727076	-11.856	0.0466	TcChr16-S	502131	507434	-	mRNA	TcCLB.509819.10	hypothetical protein, conserved	#N/A
TcChr16-S	507302	507502	507402	507402	507402	507400	0	1119.33	681.167	-0.71656	-52.8158	0.0168	1119.33	681.167	-0.71656	-52.8158	0.0168	60.0535	63.1576	0.0727076	-11.856	0.0466	TcChr16-S	507435	507849	--	intergenic_1217	no_gene_id	#N/A	44.5783
TcChr26-S	246482	246682	246582	246582	246582	246580	0	927	564.167	-0.716448	-44.0457	0.0255	927	564.167	-0.716448	-44.0457	0.0255	57.3239	62.7518	0.130519	-25.787	0.0074	TcChr26-S	245105	247453	+	pseudogenic_transcript	TcCLB.506801.50	surface protease GP63 (pseudogene), putative	#N/A
TcChr40-S	442492	442692	442592	442592	442592	442590	0	2360.5	1437.67	-0.715363	-109.329	0.0043	2360.5	1437.67	-0.715363	-109.329	0.0043	41.8098	42.8783	0.0364074	-3.67775	0.2305	TcChr40-S	441962	445213	-+	TSS_137	no_gene_id	#N/A	0
TcChr16-S	65482	65682	65582	65582	65582	65580	0	1915.83	1167.17	-0.714961	-88.8622	0.0058	1915.83	1167.17	-0.714961	-88.8622	0.0058	58.8057	60.8092	0.0483335	-8.3848	0.084	TcChr16-S	64853	66545	-+	TSS_17	no_gene_id	#N/A	0
TcChr23-S	404812	405012	404912	404912	404912	404910	0	1047.5	638.167	-0.714945	-49.2825	0.0198	1047.5	638.167	-0.714945	-49.2825	0.0198	45.9557	54.6591	0.250216	-72.8166	0.0004	TcChr23-S	403058	405368	--	intergenic_2710	no_gene_id	#N/A	0
TcChr31-S	213812	214012	213912	213912	213912	213910	0	976.833	595.333	-0.714415	-45.9182	0.0235	976.833	595.333	-0.714415	-45.9182	0.0235	67.4399	68.8356	0.0295523	-3.85297	0.2211	TcChr31-S	206012	214744	-	pseudogenic_transcript	TcCLB.503547.20	dispersed gene family protein 1 (DGF-1, pseudogene), putative	#N/A
TcChr31-S	56262	56462	56362	56362	56362	56360	0	1341.67	817.833	-0.714148	-62.561	0.0119	1341.67	817.833	-0.714148	-62.561	0.0119	70.8995	73.8104	0.0580492	-15.6502	0.025	TcChr31-S	55602	97610	+-	TTS_69	no_gene_id	#N/A	96.7745
TcChr39-S	419717	419917	419817	419822	419812	419810	10	775.833	483.5	-0.714108	-33.8326	0.0401	793.167	483.5	-0.714108	-37.6417	0.0338	57.8683	60.1438	0.055642	-4.37258	0.1951	TcChr39-S	418065	420539	-	mRNA	TcCLB.506367.140	hypothetical protein, conserved	#N/A
TcChr31-S	251222	251422	251322	251322	251322	251320	0	4555.83	2777.67	-0.713841	-208.601	0.0018	4555.83	2777.67	-0.713841	-208.601	0.0018	58.75	61.4413	0.0646205	-31.7421	0.005	TcChr31-S	250772	261680	--	intergenic_4579	no_gene_id	#N/A	0
TcChr32-S	863922	864122	864022	864022	864022	864020	0	778.833	475	-0.713387	-36.7763	0.0347	778.833	475	-0.713387	-36.7763	0.0347	50.1845	51.1562	0.0276697	-1.40728	0.4481	TcChr32-S	863353	866286	+	mRNA	TcCLB.511731.50	ATP-dependent RNA helicase, putative	#N/A
TcChr31-S	254622	254822	254722	254722	254722	254720	0	910.833	555.667	-0.712967	-42.748	0.0269	910.833	555.667	-0.712967	-42.748	0.0269	58.9906	60.5893	0.0385782	-2.98583	0.2764	TcChr31-S	250772	261680	--	intergenic_4579	no_gene_id	#N/A	0
TcChr39-S	394602	394802	394702	394702	394702	394700	0	1018.33	621.333	-0.712771	-47.7235	0.0213	1018.33	621.333	-0.712771	-47.7235	0.0213	53.1097	57.4022	0.11213	-18.2973	0.0175	TcChr39-S	394619	394978	-	mRNA	TcCLB.506367.10	isovaleryl-coA dehydrogenase, putative (fragment)	#N/A
TcChr39-S	394602	394802	394702	394702	394702	394700	0	1018.33	621.333	-0.712771	-47.7235	0.0213	1018.33	621.333	-0.712771	-47.7235	0.0213	53.1097	57.4022	0.11213	-18.2973	0.0175	TcChr39-S	394467	394618	--	intergenic_7508	no_gene_id	#N/A	98.6842
TcChr31-S	804967	805167	805067	805062	805072	805060	10	1050.83	652.5	-0.712662	-46.0045	0.0233	1050.83	608.667	-0.78781	-58.7541	0.0136	55.4353	54.9404	-0.0129367	-0.792181	0.5798	TcChr31-S	804282	806207	++	intergenic_4739	no_gene_id	#N/A	0
TcChr8-S	12162	12362	12262	12262	12262	12260	0	3549.83	2166.67	-0.712274	-162.24	0.0023	3549.83	2166.67	-0.712274	-162.24	0.0023	50.0199	52.3892	0.0667673	-17.9603	0.0183	TcChr8-S	10830	13648	--	intergenic_9871	no_gene_id	#N/A	0
TcChr29-S	65957	66157	66057	66052	66062	66050	10	3286.17	1934.83	-0.712122	-171.057	0.0023	3286.17	1971.67	-0.73699	-160.121	0.0024	50.6592	51.6648	0.0283575	-3.70699	0.2293	TcChr29-S	64368	69731	-+	TSS_78	no_gene_id	#N/A	0
TcChr28-S	18602	18802	18702	18702	18702	18700	0	2459.17	1501.33	-0.711925	-112.909	0.0039	2459.17	1501.33	-0.711925	-112.909	0.0039	55.3724	58.6451	0.0828438	-23.8277	0.0083	TcChr28-S	18165	20192	-	pseudogenic_transcript	TcCLB.510607.70	trans-sialidase (pseudogene), putative	#N/A
TcChr16-S	487262	487462	487362	487362	487362	487360	0	2214.33	1352.67	-0.711066	-101.571	0.0048	2214.33	1352.67	-0.711066	-101.571	0.0048	55.8671	58.2793	0.0609851	-14.079	0.0326	TcChr16-S	483737	488551	+	mRNA	TcCLB.507839.30	dispersed gene family protein 1 (DGF-1), putative	#N/A
TcChr31-S	181212	181412	181312	181312	181312	181310	0	1335.5	815.833	-0.711034	-61.826	0.0122	1335.5	815.833	-0.711034	-61.826	0.0122	51.5756	55.0767	0.0947532	-15.5217	0.0256	TcChr31-S	180706	181943	++	intergenic_4563	no_gene_id	#N/A	0
TcChr9-S	506672	506872	506772	506772	506772	506770	0	993.333	606.833	-0.710978	-46.3768	0.0228	993.333	606.833	-0.710978	-46.3768	0.0228	59.8058	61.9536	0.0509026	-4.84076	0.1762	TcChr9-S	504980	506695	+	pseudogenic_transcript	TcCLB.510953.10	surface protease GP63 (pseudogene), putative	#N/A
TcChr9-S	506672	506872	506772	506772	506772	506770	0	993.333	606.833	-0.710978	-46.3768	0.0228	993.333	606.833	-0.710978	-46.3768	0.0228	59.8058	61.9536	0.0509026	-4.84076	0.1762	TcChr9-S	506696	508400	++	intergenic_10159	no_gene_id	#N/A	5.8651
TcChr41-S	1927787	1927987	1927887	1927882	1927892	1927880	10	1830.83	1091.83	-0.710383	-91.7394	0.0055	1830.83	1080.33	-0.761024	-95.1717	0.0055	50.1863	52.5076	0.0652309	-10.0334	0.0627	TcChr41-S	1925878	1931469	-+	TSS_192	no_gene_id	#N/A	0
TcChr36-S	929672	929872	929772	929772	929772	929770	0	1492.17	912	-0.710303	-68.8513	0.01	1492.17	912	-0.710303	-68.8513	0.01	66.3192	68.9581	0.0562925	-10.4121	0.0589	TcChr36-S	927922	934170	--	intergenic_6528	no_gene_id	#N/A	1.60026
TcChr36-S	930812	931012	930912	930912	930912	930910	0	999.333	611	-0.709794	-46.509	0.0227	999.333	611	-0.709794	-46.509	0.0227	59.2286	64.4438	0.121748	-25.9889	0.0073	TcChr36-S	927922	934170	--	intergenic_6528	no_gene_id	#N/A	1.60026
TcChr13-S	377222	377422	377322	377312	377332	377320	20	1493.67	914.167	-0.709134	-68.4659	0.0102	1493.67	908.333	-0.717564	-70.0903	0.0096	48.7605	62.9888	0.369383	-242.389	0	TcChr13-S	372612	381908	-	pseudogenic_transcript	TcCLB.510533.210	Flagellar attachment zone protein 10	#N/A
TcChr26-S	220942	221142	221042	221042	221042	221040	0	816.833	499.667	-0.709076	-38.0941	0.0327	816.833	499.667	-0.709076	-38.0941	0.0327	50.8755	54.1351	0.0895931	-8.35338	0.0846	TcChr26-S	219152	221440	+	pseudogenic_transcript	TcCLB.506799.90	surface protease GP63 (pseudogene), putative	#N/A
TcChr17-S	297247	297447	297347	297342	297352	297340	10	1151.17	704	-0.709032	-53.3468	0.0164	1151.17	703	-0.7115	-53.6246	0.0164	32.2233	32.558	0.01491	-0.752011	0.5917	TcChr17-S	297257	299473	-	pseudogenic_transcript	TcCLB.511309.80	trans-sialidase (pseudogene), putative	#N/A
TcChr17-S	297247	297447	297347	297342	297352	297340	10	1151.17	704	-0.709032	-53.3468	0.0164	1151.17	703	-0.7115	-53.6246	0.0164	32.2233	32.558	0.01491	-0.752011	0.5917	TcChr17-S	296184	297256	--	intergenic_1330	no_gene_id	#N/A	0
TcChr10-S	263077	263277	263177	263182	263172	263170	10	2657.17	1621	-0.709018	-122.204	0.0037	2649.83	1621	-0.709018	-120.488	0.0037	48.5712	50.7678	0.0638132	-12.7926	0.0399	TcChr10-S	261983	267423	--	intergenic_100	no_gene_id	#N/A	0
TcChr29-S	90282	90482	90382	90382	90382	90380	0	730.667	447.167	-0.708401	-34.1858	0.0397	730.667	447.167	-0.708401	-34.1858	0.0397	62.2198	64.6849	0.0560564	-5.27719	0.1591	TcChr29-S	90209	91030	-	pseudogenic_transcript	TcCLB.509699.268	glyceraldehyde 3-phosphate dehydrogenase (pseudogene), putative	#N/A
TcChr39-S	1078682	1078882	1078782	1078782	1078782	1078780	0	2729.83	1670.67	-0.708389	-123.879	0.0037	2729.83	1670.67	-0.708389	-123.879	0.0037	57.4463	60.6016	0.0771427	-25.9641	0.0073	TcChr39-S	1077890	1078849	-	mRNA	TcCLB.506887.20	hypothetical protein, conserved	#N/A
TcChr39-S	1078682	1078882	1078782	1078782	1078782	1078780	0	2729.83	1670.67	-0.708389	-123.879	0.0037	2729.83	1670.67	-0.708389	-123.879	0.0037	57.4463	60.6016	0.0771427	-25.9641	0.0073	TcChr39-S	1078850	1079620	--	intergenic_7759	no_gene_id	#N/A	0
TcChr28-S	308917	309117	309017	309022	309012	309010	10	1553.5	952	-0.707726	-70.8519	0.0096	1554.83	952	-0.707726	-71.0654	0.0094	46.3549	46.9289	0.0177541	-1.15114	0.4939	TcChr28-S	307905	310969	--	intergenic_3893	no_gene_id	#N/A	6.52529
TcChr26-S	377697	377897	377797	377792	377802	377790	10	1267	805.5	-0.707289	-50.5172	0.0185	1267	785.333	-0.690039	-55.7399	0.0155	49.3169	53.1658	0.108416	-17.3788	0.0193	TcChr26-S	370653	380961	-+	TSS_67	no_gene_id	#N/A	0
TcChr38-S	411572	411772	411672	411672	411672	411670	0	921	564.167	-0.70708	-42.7516	0.0269	921	564.167	-0.70708	-42.7516	0.0269	53.2305	57.7879	0.118514	-18.4341	0.0171	TcChr38-S	411640	412065	-	mRNA	TcCLB.510209.9	trans-sialidase, putative	#N/A
TcChr38-S	411572	411772	411672	411672	411672	411670	0	921	564.167	-0.70708	-42.7516	0.0269	921	564.167	-0.70708	-42.7516	0.0269	53.2305	57.7879	0.118514	-18.4341	0.0171	TcChr38-S	410236	411639	--	intergenic_7243	no_gene_id	#N/A	0
TcChr28-S	1702	1902	1802	1802	1802	1800	0	1207.17	739.5	-0.707003	-55.5228	0.0155	1207.17	739.5	-0.707003	-55.5228	0.0155	67.8164	69.9243	0.0441592	-6.23302	0.1286	TcChr28-S	101	1957	-	pseudogenic_transcript	TcCLB.508381.20	hypothetical protein, conserved (pseudogene)	#N/A
TcChr13-S	415807	416007	415907	415912	415902	415900	10	2312.17	1405.83	-0.706754	-107.865	0.0043	2294.5	1405.83	-0.706754	-103.996	0.0047	52.3628	56.4069	0.10733	-33.09	0.0045	TcChr13-S	407663	416901	-+	TSS_10	no_gene_id	#N/A	0
TcChr32-S	859997	860197	860097	860092	860102	860090	10	1242.5	778.833	-0.706577	-52.2971	0.0174	1242.5	786.333	-0.660033	-50.3738	0.0185	48.6179	53.9466	0.150044	-32.1285	0.005	TcChr32-S	859845	860498	-	mRNA	TcCLB.511731.70	hypothetical protein, conserved	#N/A
TcChr24-S	245812	246012	245912	245912	245912	245910	0	1748.5	1072	-0.705813	-79.4206	0.0074	1748.5	1072	-0.705813	-79.4206	0.0074	32.5107	35.4573	0.125171	-22.0532	0.0113	TcChr24-S	245968	247078	--	intergenic_2859	no_gene_id	#N/A	0
TcChr24-S	245812	246012	245912	245912	245912	245910	0	1748.5	1072	-0.705813	-79.4206	0.0074	1748.5	1072	-0.705813	-79.4206	0.0074	32.5107	35.4573	0.125171	-22.0532	0.0113	TcChr24-S	244930	245967	-	mRNA	TcCLB.509123.10	Trypomastigote, Alanine, Serine and Valine rich protein (TASV), subfamily C	#N/A
TcChr31-S	235237	235437	235337	235342	235332	235330	10	1216.67	712.5	-0.704613	-65.4184	0.0109	1161.17	712.5	-0.704613	-53.1389	0.0168	51.0712	54.1313	0.0839529	-10.946	0.0535	TcChr31-S	224207	244451	--	intergenic_4577	no_gene_id	#N/A	0.987898
TcChr40-S	1113502	1113702	1113602	1113602	1113602	1113600	0	808.833	496.333	-0.704533	-37.3026	0.034	808.833	496.333	-0.704533	-37.3026	0.034	56.784	61.0464	0.104421	-14.0351	0.0328	TcChr40-S	1112472	1114601	+	mRNA	TcCLB.507625.110	chaperone DNAJ protein, putative	#N/A
TcChr41-S	601822	602022	601922	601922	601922	601920	0	799	490.333	-0.704433	-37.033	0.0344	799	490.333	-0.704433	-37.033	0.0344	38.5327	37.7251	-0.0305577	-1.27624	0.4707	TcChr41-S	600009	602339	+	mRNA	TcCLB.506603.40	trans-sialidase, Group V, putative	#N/A
TcChr39-S	1754742	1754942	1754842	1754842	1754842	1754840	0	910.333	558.833	-0.703977	-41.8711	0.0279	910.333	558.833	-0.703977	-41.8711	0.0279	48.2431	51.1861	0.0854283	-7.92029	0.0923	TcChr39-S	1753354	1762475	-+	TSS_134	no_gene_id	#N/A	1.09625
TcChr13-S	306712	306912	306812	306812	306812	306810	0	1668.67	1024.5	-0.703776	-75.4305	0.0082	1668.67	1024.5	-0.703776	-75.4305	0.0082	44.7034	45.0516	0.0111935	-0.762209	0.5888	TcChr13-S	305360	308623	+	mRNA	TcCLB.510531.60	hypothetical protein, conserved	#N/A
TcChr31-S	215667	215867	215767	215792	215742	215760	50	1853	1087.33	-0.70377	-98.3503	0.0053	1618	894.833	-0.854521	-104.054	0.0047	57.8882	60.4237	0.0618457	-11.5648	0.0486	TcChr31-S	214849	215874	-	pseudogenic_transcript	TcCLB.503883.10	dispersed gene family protein 1 (DGF-1, pseudogene), putative	#N/A
TcChr5-S	100397	100597	100497	100492	100502	100490	10	1483.33	910.833	-0.703422	-67.2503	0.0104	1483.33	903.833	-0.714714	-69.1877	0.0099	32.9102	29.3799	-0.163704	-29.2601	0.006	TcChr5-S	99314	100672	-	pseudogenic_transcript	TcCLB.511369.15	elongation factor 1-alpha (EF-1-alpha, pseudogene), putative	#N/A
TcChr27-S	285187	285387	285287	285282	285292	285280	10	983.5	607	-0.703301	-44.2013	0.0254	983.5	615.167	-0.676948	-42.0274	0.0276	49.9825	52.8559	0.0806406	-7.86675	0.0932	TcChr27-S	285172	285419	--	intergenic_3564	no_gene_id	#N/A	0
TcChr38-S	459652	459852	459752	459752	459752	459750	0	2554.67	1569.5	-0.70283	-114.406	0.0039	2554.67	1569.5	-0.70283	-114.406	0.0039	57.6106	58.7274	0.0276997	-3.6255	0.2335	TcChr38-S	459578	460007	+-	TTS_101	no_gene_id	#N/A	0
TcChr31-S	21442	21642	21542	21552	21532	21540	20	1096	622.833	-0.701479	-65.3089	0.0109	1098.33	643.333	-0.771678	-59.2303	0.0134	49.5746	49.1947	-0.0110988	-0.666979	0.6207	TcChr31-S	19542	27502	--	intergenic_4529	no_gene_id	#N/A	2.51225
TcChr5-S	21892	22092	21992	21992	21992	21990	0	1867	1148.33	-0.70118	-83.7993	0.0065	1867	1148.33	-0.70118	-83.7993	0.0065	49.9293	53.2717	0.0934819	-18.7518	0.0163	TcChr5-S	19183	23976	-	mRNA	TcCLB.510247.10	R27-2 protein, putative	#N/A
TcChr31-S	235617	235817	235717	235722	235712	235710	10	661.833	406.333	-0.700895	-30.6922	0.0459	660.5	406.333	-0.700895	-30.4792	0.0464	53.6571	54.4538	0.0212654	-0.972993	0.5341	TcChr31-S	224207	244451	--	intergenic_4577	no_gene_id	#N/A	0.987898
TcChr7-S	228842	229042	228942	228942	228942	228940	0	672.833	414.333	-0.699457	-30.8407	0.0455	672.833	414.333	-0.699457	-30.8407	0.0455	58.1997	62.7661	0.108973	-13.3673	0.0364	TcChr7-S	226207	228972	+	mRNA	TcCLB.505977.13	serine/threonine-protein kinase, putative (fragment)	#N/A
TcChr7-S	228842	229042	228942	228942	228942	228940	0	672.833	414.333	-0.699457	-30.8407	0.0455	672.833	414.333	-0.699457	-30.8407	0.0455	58.1997	62.7661	0.108973	-13.3673	0.0364	TcChr7-S	228973	229828	++	intergenic_9821	no_gene_id	#N/A	99.5327
TcChr19-S	14012	14212	14112	14112	14112	14110	0	1584	976	-0.698619	-70.8679	0.0094	1584	976	-0.698619	-70.8679	0.0094	37.1846	35.4288	-0.0697828	-6.9533	0.1123	TcChr19-S	9970	14382	-	mRNA	TcCLB.509511.10	dispersed gene family protein 1 (DGF-1), putative	#N/A
TcChr41-S	760002	760202	760102	760102	760102	760100	0	2215	1364.83	-0.698582	-98.4463	0.0052	2215	1364.83	-0.698582	-98.4463	0.0052	59.6281	62.5088	0.0680672	-17.1673	0.0198	TcChr41-S	756042	761363	-+	TSS_166	no_gene_id	#N/A	0
TcChr39-S	1029232	1029432	1029332	1029332	1029332	1029330	0	895.333	551.833	-0.698192	-40.6001	0.0289	895.333	551.833	-0.698192	-40.6001	0.0289	45.5785	45.9473	0.0116258	-0.635701	0.6308	TcChr39-S	1027948	1029396	-	mRNA	TcCLB.506885.450	Kinesin-13 6, putative	#N/A
TcChr39-S	1029232	1029432	1029332	1029332	1029332	1029330	0	895.333	551.833	-0.698192	-40.6001	0.0289	895.333	551.833	-0.698192	-40.6001	0.0289	45.5785	45.9473	0.0116258	-0.635701	0.6308	TcChr39-S	1029397	1032836	-+	TSS_132	no_gene_id	#N/A	0
TcChr10-S	401187	401387	401287	401292	401282	401280	10	882.167	548	-0.697737	-38.9047	0.0316	888.833	548	-0.697737	-40.1628	0.0295	44.5504	51.0483	0.196425	-35.4868	0.004	TcChr10-S	400193	405800	--	intergenic_157	no_gene_id	#N/A	12.9458
TcChr35-S	1166292	1166492	1166392	1166392	1166392	1166390	0	1313.5	809.833	-0.697719	-58.7894	0.0136	1313.5	809.833	-0.697719	-58.7894	0.0136	55.3492	60.3143	0.123938	-28.4955	0.0065	TcChr35-S	1165567	1167843	+	pseudogenic_transcript	TcCLB.508607.70	trans-sialidase (pseudogene), putative	#N/A
TcChr18-S	178527	178727	178627	178632	178622	178620	10	1644.33	955.667	-0.696758	-90.2455	0.0057	1549	955.667	-0.696758	-69.0026	0.01	38.1338	37.3743	-0.0290207	-1.8662	0.3841	TcChr18-S	177971	180022	-	pseudogenic_transcript	TcCLB.503937.40	trans-sialidase (pseudogene), putative	#N/A
TcChr4-S	147872	148072	147972	147972	147972	147970	0	970.5	598.833	-0.696574	-43.674	0.0261	970.5	598.833	-0.696574	-43.674	0.0261	56.696	57.6714	0.0246098	-1.52249	0.4321	TcChr4-S	141902	154688	--	intergenic_8158	no_gene_id	#N/A	0
TcChr37-S	815072	815272	815172	815172	815172	815170	0	1923.33	1187	-0.696289	-85.1178	0.0064	1923.33	1187	-0.696289	-85.1178	0.0064	48.0622	50.59	0.0739477	-12.4517	0.0421	TcChr37-S	813592	815160	-	mRNA	TcCLB.507711.260	hypothetical protein, conserved	#N/A
TcChr37-S	815072	815272	815172	815172	815172	815170	0	1923.33	1187	-0.696289	-85.1178	0.0064	1923.33	1187	-0.696289	-85.1178	0.0064	48.0622	50.59	0.0739477	-12.4517	0.0421	TcChr37-S	815161	815537	--	intergenic_6914	no_gene_id	#N/A	0
TcChr28-S	247902	248102	248002	248012	247992	248000	20	1812.5	1078.17	-0.696162	-91.7186	0.0055	1840.33	1068.17	-0.78483	-101.258	0.0049	49.0683	50.6673	0.0462642	-5.08533	0.1654	TcChr28-S	245186	252973	-	mRNA	TcCLB.508391.10	dispersed gene family protein 1 (DGF-1), putative	#N/A
TcChr40-S	108752	108952	108852	-	108852	108850	0	979.667	604.667	-0.696151	-43.9904	0.0255	979.667	604.667	-0.696151	-43.9904	0.0255	59.0802	61.0162	0.0465168	-4.08118	0.2093	TcChr40-S	101934	110153	--	intergenic_8197	no_gene_id	#N/A	0
TcChr26-S	32762	32962	32862	32862	32862	32860	0	1401	864.833	-0.695963	-62.4301	0.0119	1401	864.833	-0.695963	-62.4301	0.0119	68.1755	71.2358	0.063348	-16.7408	0.0211	TcChr26-S	26002	34341	-	mRNA	TcCLB.504241.34	dispersed gene family protein 1 (DGF-1), putative (fragment)	#N/A
TcChr36-S	1092872	1093072	1092972	1092972	1092972	1092970	0	2096.5	1294.33	-0.695774	-92.4812	0.0055	2096.5	1294.33	-0.695774	-92.4812	0.0055	46.5038	47.9864	0.0452746	-5.31713	0.1575	TcChr36-S	1090812	1093004	-	mRNA	TcCLB.503959.20	Trafficking protein Mon1, putative	#N/A
TcChr36-S	1092872	1093072	1092972	1092972	1092972	1092970	0	2096.5	1294.33	-0.695774	-92.4812	0.0055	2096.5	1294.33	-0.695774	-92.4812	0.0055	46.5038	47.9864	0.0452746	-5.31713	0.1575	TcChr36-S	1093005	1093314	--	intergenic_6574	no_gene_id	#N/A	0
TcChr38-S	64667	64867	64767	64772	64762	64760	10	997.167	600.333	-0.69544	-49.0929	0.02	972.167	600.333	-0.69544	-43.6891	0.0261	58.2703	58.5371	0.0065916	-0.524601	0.6755	TcChr38-S	63899	67201	-+	TSS_122	no_gene_id	#N/A	0
TcChr39-S	169617	169817	169717	169722	169712	169710	10	852	536	-0.695185	-35.8876	0.0363	867.833	536	-0.695185	-38.9874	0.0315	40.5765	39.7614	-0.0292762	-1.29878	0.4664	TcChr39-S	165561	173300	++	intergenic_7425	no_gene_id	#N/A	0
TcChr38-S	71622	71822	71722	71722	71722	71720	0	1457.33	900.5	-0.694533	-64.5668	0.0112	1457.33	900.5	-0.694533	-64.5668	0.0112	53.353	55.0185	0.044346	-4.63899	0.1833	TcChr38-S	70047	77618	+	mRNA	TcCLB.511467.20	hypothetical protein, conserved	#N/A
TcChr41-S	666382	666582	666482	666482	666482	666480	0	1095	676.833	-0.694058	-48.8859	0.0201	1095	676.833	-0.694058	-48.8859	0.0201	54.9448	59.0623	0.104254	-16.9972	0.0203	TcChr41-S	663115	667466	++	intergenic_9000	no_gene_id	#N/A	0
TcChr40-S	463302	463502	463402	463402	463402	463400	0	691.333	427.333	-0.69402	-31.3239	0.044	691.333	427.333	-0.69402	-31.3239	0.044	60.9697	64.1334	0.0729844	-7.70594	0.0956	TcChr40-S	461393	463555	+	mRNA	TcCLB.506211.220	Associated kinase of Tb14-3-3, putative	#N/A
TcChr30-S	509857	510057	509957	509952	509962	509950	10	1477.33	912	-0.693772	-65.6641	0.0107	1477.33	853.667	-0.791251	-82.8008	0.0067	51.3801	55.9924	0.124022	-28.4413	0.0065	TcChr30-S	508994	514036	-+	TSS_84	no_gene_id	#N/A	36.1293
TcChr41-S	1576112	1576312	1576212	1576212	1576212	1576210	0	890.667	550.667	-0.693706	-39.8624	0.0301	890.667	550.667	-0.693706	-39.8624	0.0301	58.8854	62.9539	0.0963841	-13.8441	0.0335	TcChr41-S	1574690	1576473	++	intergenic_9262	no_gene_id	#N/A	0
TcChr38-S	419432	419632	419532	419532	419532	419530	0	2070.67	1280.33	-0.693576	-90.8007	0.0057	2070.67	1280.33	-0.693576	-90.8007	0.0057	51.6746	55.82	0.111328	-29.9931	0.0056	TcChr38-S	417431	421058	-+	TSS_125	no_gene_id	#N/A	0
TcChr28-S	52322	52522	52422	52422	52422	52420	0	3448.17	2132.17	-0.693509	-150.257	0.0028	3448.17	2132.17	-0.693509	-150.257	0.0028	41.5897	39.8132	-0.0629765	-12.5768	0.0409	TcChr28-S	50995	56319	+	mRNA	TcCLB.510609.60	Basal body protein	#N/A
TcChr31-S	799692	799892	799792	799792	799792	799790	0	719	444.667	-0.693268	-32.5316	0.0416	719	444.667	-0.693268	-32.5316	0.0416	37.9185	39.6266	0.0635683	-3.35971	0.2505	TcChr31-S	798035	801054	++	intergenic_4737	no_gene_id	#N/A	0
TcChr37-S	679417	679617	679517	679522	679512	679510	10	1088	629.167	-0.693042	-61.3089	0.0123	1017.17	629.167	-0.693042	-45.3624	0.0237	56.2962	54.8112	-0.0385669	-2.68165	0.2993	TcChr37-S	676529	680679	++	intergenic_6854	no_gene_id	#N/A	0
TcChr26-S	419992	420192	420092	420092	420092	420090	0	2793.67	1728.33	-0.692778	-121.716	0.0037	2793.67	1728.33	-0.692778	-121.716	0.0037	38.0805	36.0684	-0.0783154	-14.486	0.0309	TcChr26-S	389581	422405	++	intergenic_3318	no_gene_id	#N/A	88.3077
TcChr31-S	242967	243167	243067	243062	243072	243060	10	2620.33	1648.67	-0.692565	-107.096	0.0044	2620.33	1554.67	-0.753145	-133.136	0.0032	53.3611	54.0779	0.0192507	-1.98638	0.3703	TcChr31-S	224207	244451	--	intergenic_4577	no_gene_id	#N/A	0.987898
TcChr28-S	327232	327432	327332	327332	327332	327330	0	1414.33	875.167	-0.692492	-62.3726	0.0119	1414.33	875.167	-0.692492	-62.3726	0.0119	37.2305	38.1988	0.0370448	-2.45058	0.3217	TcChr28-S	325121	330765	--	intergenic_3901	no_gene_id	#N/A	0
TcChr31-S	433542	433742	433642	433642	433642	433640	0	1291.5	799.167	-0.692479	-57.0465	0.0145	1291.5	799.167	-0.692479	-57.0465	0.0145	31.9593	31.0003	-0.0439519	-2.7016	0.2972	TcChr31-S	433085	434728	+	mRNA	TcCLB.506107.20	dihydrouridine synthase (Dus), putative	#N/A
TcChr40-S	924032	924232	924132	924122	924142	924130	20	733	428	-0.692466	-40.501	0.029	738.333	430	-0.779936	-41.0548	0.0286	43.2593	51.1825	0.242642	-42.8385	0.0023	TcChr40-S	922281	924785	-	pseudogenic_transcript	TcCLB.509803.60	retrotransposon hot spot protein (RHS, pseudogene), putative	#N/A
TcChr33-S	50857	51057	50957	50962	50952	50950	10	1229.67	767	-0.692266	-52.7279	0.0169	1239.33	767	-0.692266	-54.8041	0.0159	48.4082	55.9459	0.208782	-63.1195	0.0009	TcChr33-S	50910	53099	-	mRNA	TcCLB.511585.230	trans-sialidase, Group II, putative	#N/A
TcChr33-S	50857	51057	50957	50962	50952	50950	10	1229.67	767	-0.692266	-52.7279	0.0169	1239.33	767	-0.692266	-54.8041	0.0159	48.4082	55.9459	0.208782	-63.1195	0.0009	TcChr33-S	48748	50909	--	intergenic_5163	no_gene_id	#N/A	0
TcChr40-S	1031977	1032177	1032077	1032072	1032082	1032070	10	960.333	594.833	-0.691801	-42.6525	0.0269	960.333	589.833	-0.703228	-44.0098	0.0255	36.4197	45.5819	0.323741	-91.1674	0.0003	TcChr40-S	1031610	1035813	++	intergenic_8487	no_gene_id	#N/A	0
TcChr16-S	84202	84402	84302	84302	84302	84300	0	898	556	-0.691631	-40.1043	0.0296	898	556	-0.691631	-40.1043	0.0296	62.4952	65.6154	0.0702882	-9.65329	0.0664	TcChr16-S	83092	84717	-	pseudogenic_transcript	TcCLB.506267.75	hypothetical protein, conserved (pseudogene)	#N/A
TcChr38-S	334867	335067	334967	334972	334962	334960	10	1536.83	958.833	-0.691054	-65.453	0.0109	1548	958.833	-0.691054	-67.9397	0.0102	53.3883	55.9255	0.0669831	-9.56401	0.0672	TcChr38-S	333816	335690	+	mRNA	TcCLB.508541.210	hypothetical protein, conserved	#N/A
TcChr28-S	20107	20307	20207	20202	20212	20200	10	2932.33	1805.67	-0.691047	-130.032	0.0034	2932.33	1904.5	-0.622637	-105.035	0.0045	55.4781	55.9574	0.0124092	-1.31981	0.463	TcChr28-S	18165	20192	-	pseudogenic_transcript	TcCLB.510607.70	trans-sialidase (pseudogene), putative	#N/A
TcChr28-S	20107	20307	20207	20202	20212	20200	10	2932.33	1805.67	-0.691047	-130.032	0.0034	2932.33	1904.5	-0.622637	-105.035	0.0045	55.4781	55.9574	0.0124092	-1.31981	0.463	TcChr28-S	20193	20872	--	intergenic_3774	no_gene_id	#N/A	0
TcChr37-S	826592	826792	826692	826692	826692	826690	0	790.833	490	-0.690592	-35.2208	0.0375	790.833	490	-0.690592	-35.2208	0.0375	53.5886	58.8898	0.136089	-22.1064	0.0113	TcChr37-S	826781	829594	-	mRNA	TcCLB.507711.210	SET domain containing protein, putative	#N/A
TcChr37-S	826592	826792	826692	826692	826692	826690	0	790.833	490	-0.690592	-35.2208	0.0375	790.833	490	-0.690592	-35.2208	0.0375	53.5886	58.8898	0.136089	-22.1064	0.0113	TcChr37-S	826476	826780	--	intergenic_6919	no_gene_id	#N/A	0
TcChr31-S	4367	4567	4467	4462	4472	4460	10	1593.5	986.333	-0.690391	-69.969	0.0096	1593.5	999.833	-0.672439	-66.4115	0.0105	52.6074	56.8732	0.112484	-26.0545	0.0073	TcChr31-S	2651	6540	--	intergenic_4526	no_gene_id	#N/A	0
TcChr19-S	397372	397572	397472	397472	397472	397470	0	710.5	440.333	-0.690239	-31.8098	0.0432	710.5	440.333	-0.690239	-31.8098	0.0432	38.2472	46.4983	0.281823	-54.2046	0.0013	TcChr19-S	396734	397733	++	intergenic_1777	no_gene_id	#N/A	0
TcChr16-S	521497	521697	521597	521592	521602	521590	10	732.167	432.5	-0.690182	-38.8844	0.0316	732.167	430	-0.767835	-39.6476	0.0302	57.9133	64.0558	0.145434	-22.3478	0.0107	TcChr16-S	520706	521749	-	mRNA	TcCLB.507837.30	hypothetical protein, conserved	#N/A
TcChr35-S	1151727	1151927	1151827	1151822	1151832	1151820	10	1920.17	1180.17	-0.690169	-86.3411	0.006	1920.17	1182.33	-0.699595	-85.7505	0.0062	55.4562	57.1653	0.0437908	-5.70655	0.1436	TcChr35-S	1147532	1152029	++	intergenic_6190	no_gene_id	#N/A	0
TcChr37-S	378652	378852	378752	378752	378752	378750	0	734.833	455.5	-0.689966	-32.7618	0.041	734.833	455.5	-0.689966	-32.7618	0.041	53.5246	57.454	0.102204	-10.8333	0.0549	TcChr37-S	378419	378802	+	mRNA	TcCLB.508719.60	kinetoplast DNA-associated protein, putative	#N/A
TcChr37-S	378652	378852	378752	378752	378752	378750	0	734.833	455.5	-0.689966	-32.7618	0.041	734.833	455.5	-0.689966	-32.7618	0.041	53.5246	57.454	0.102204	-10.8333	0.0549	TcChr37-S	378803	380151	++	intergenic_6728	no_gene_id	#N/A	0
TcChr27-S	532412	532612	532512	532512	532512	532510	0	1220.67	756.667	-0.689939	-53.604	0.0164	1220.67	756.667	-0.689939	-53.604	0.0164	56.264	61.1845	0.120955	-27.989	0.0066	TcChr27-S	526086	541168	+-	TTS_55	no_gene_id	#N/A	0.662998
TcChr35-S	485667	485867	485767	485772	485762	485760	10	2131.83	1315	-0.689795	-94.2538	0.0055	2121.17	1315	-0.689795	-92.1611	0.0055	36.0924	35.62	-0.0190055	-1.29869	0.4664	TcChr35-S	483109	486237	+	pseudogenic_transcript	TcCLB.503397.10	retrotransposon hot spot protein (RHS, pseudogene), putative	#N/A
TcChr28-S	465812	466012	465912	465912	465912	465910	0	6072.67	3765	-0.68968	-260.507	0.0012	6072.67	3765	-0.68968	-260.507	0.0012	51.9058	53.1028	0.0328905	-9.03142	0.0753	TcChr28-S	464294	467104	-+	TSS_75	no_gene_id	#N/A	0
TcChr31-S	257272	257472	257372	257372	257372	257370	0	5333.5	3306.83	-0.689632	-229.011	0.0015	5333.5	3306.83	-0.689632	-229.011	0.0015	45.4472	47.3553	0.0593344	-19.6496	0.0144	TcChr31-S	250772	261680	--	intergenic_4579	no_gene_id	#N/A	0
TcChr13-S	533752	533952	533852	533872	533832	533850	40	1005.33	577.5	-0.689477	-57.9282	0.014	931.5	472	-0.980769	-77.1844	0.0079	56.5778	56.588	0.000261391	-0.308586	0.7832	TcChr13-S	531416	535975	+	mRNA	TcCLB.508325.230	trans-sialidase, Group IV, putative	#N/A
TcChr31-S	201667	201867	201767	201772	201762	201760	10	1008.83	604.667	-0.689262	-50.2823	0.0186	975	604.667	-0.689262	-43.1514	0.0265	54.8998	51.9792	-0.0788677	-8.36754	0.0842	TcChr31-S	199445	206011	--	intergenic_4572	no_gene_id	#N/A	3.04553
TcChr37-S	1309302	1309502	1309402	1309402	1309402	1309400	0	723	448.667	-0.688352	-32.2938	0.0421	723	448.667	-0.688352	-32.2938	0.0421	42.5774	47.2836	0.15125	-17.0332	0.0202	TcChr37-S	1309000	1309607	++	intergenic_7071	no_gene_id	#N/A	0
TcChr41-S	759317	759517	759417	759412	759422	759410	10	1165	719.833	-0.688183	-51.9872	0.0175	1165	684.667	-0.766856	-62.1109	0.012	53.6234	53.1899	-0.0117112	-0.751349	0.5921	TcChr41-S	756042	761363	-+	TSS_166	no_gene_id	#N/A	0
TcChr40-S	105022	105222	105122	105122	105122	105120	0	1467.5	910.833	-0.688102	-63.8861	0.0114	1467.5	910.833	-0.688102	-63.8861	0.0114	53.7287	56.8223	0.080764	-13.8234	0.0336	TcChr40-S	101934	110153	--	intergenic_8197	no_gene_id	#N/A	0
TcChr5-S	185232	185432	185332	185332	185332	185330	0	849.833	527.5	-0.688009	-37.5021	0.0339	849.833	527.5	-0.688009	-37.5021	0.0339	56.9071	57.3984	0.0124011	-0.735894	0.5975	TcChr5-S	184945	188088	+	mRNA	TcCLB.506495.40	hypothetical protein	#N/A
TcChr28-S	10352	10552	10452	10452	10452	10450	0	4037	2506.5	-0.687609	-172.924	0.0023	4037	2506.5	-0.687609	-172.924	0.0023	56.6561	58.9435	0.0571036	-20.6907	0.0133	TcChr28-S	4392	14171	-	mRNA	TcCLB.510607.29	dispersed gene family protein 1 (DGF-1), putative (fragment)	#N/A
TcChr37-S	301202	301402	301302	301302	301302	301300	0	834.667	518.333	-0.68732	-36.8241	0.0346	834.667	518.333	-0.68732	-36.8241	0.0346	56.0308	59.271	0.0811066	-8.99062	0.0759	TcChr37-S	298656	301274	+	mRNA	TcCLB.511041.20	hypothetical protein, conserved	#N/A
TcChr37-S	301202	301402	301302	301302	301302	301300	0	834.667	518.333	-0.68732	-36.8241	0.0346	834.667	518.333	-0.68732	-36.8241	0.0346	56.0308	59.271	0.0811066	-8.99062	0.0759	TcChr37-S	301275	301605	++	intergenic_6687	no_gene_id	#N/A	0
TcChr38-S	439412	439612	439512	439512	439512	439510	0	752.5	467.333	-0.68724	-33.3533	0.0405	752.5	467.333	-0.68724	-33.3533	0.0405	51.7799	56.1389	0.116607	-13.4245	0.0361	TcChr38-S	439022	439750	-	pseudogenic_transcript	TcCLB.510207.50	trans-sialidase (pseudogene), putative	#N/A
TcChr28-S	31787	31987	31887	31882	31892	31880	10	4577.17	2854.17	-0.687152	-192.544	0.0019	4577.17	2857.17	-0.67987	-191.757	0.002	50.7374	51.8885	0.0323653	-6.72224	0.1172	TcChr28-S	27892	38346	-	mRNA	TcCLB.510607.80	dispersed gene family protein 1 (DGF-1), putative	#N/A
TcChr28-S	216272	216472	216372	216372	216372	216370	0	917.667	570	-0.687008	-40.3233	0.0293	917.667	570	-0.687008	-40.3233	0.0293	64.6577	66.9522	0.0503101	-5.82651	0.1398	TcChr28-S	214564	216636	-	pseudogenic_transcript	TcCLB.508389.70	trans-sialidase (pseudogene), putative	#N/A
TcChr13-S	412287	412487	412387	412392	412382	412380	10	2129.33	1317.33	-0.686671	-93.2058	0.0055	2120.33	1317.33	-0.686671	-91.332	0.0056	49.4364	52.7725	0.0942123	-21.0373	0.0124	TcChr13-S	407663	416901	-+	TSS_10	no_gene_id	#N/A	0
TcChr28-S	325552	325752	325652	325652	325652	325650	0	1968.67	1223.5	-0.686205	-84.7364	0.0064	1968.67	1223.5	-0.686205	-84.7364	0.0064	53.5241	56.1846	0.0699852	-13.1233	0.0377	TcChr28-S	325121	330765	--	intergenic_3901	no_gene_id	#N/A	0
TcChr40-S	1635672	1635872	1635772	1635772	1635772	1635770	0	932.167	579.333	-0.686194	-40.9566	0.0286	932.167	579.333	-0.686194	-40.9566	0.0286	57.3731	60.2561	0.0707341	-7.62945	0.0975	TcChr40-S	1634881	1637202	+	pseudogenic_transcript	TcCLB.508165.330	trans-sialidase (pseudogene), putative	#N/A
TcChr40-S	1127502	1127702	1127602	1127602	1127602	1127600	0	858.333	533.5	-0.68605	-37.7756	0.0333	858.333	533.5	-0.68605	-37.7756	0.0333	61.437	65.1998	0.0857602	-12.5399	0.0413	TcChr40-S	1125103	1132452	+	pseudogenic_transcript	TcCLB.507625.60	dispersed gene family protein 1 (DGF-1, pseudogene), putative	#N/A
TcChr36-S	1169647	1169847	1169747	1169752	1169742	1169740	10	820.167	501.5	-0.684828	-38.4447	0.0321	806.167	501.5	-0.684828	-35.4843	0.037	39.465	40.5793	0.0401678	-1.93979	0.3761	TcChr36-S	1168945	1171911	+	mRNA	TcCLB.507881.20	retrotransposon hot spot (RHS) protein, putative	#N/A
TcChr28-S	627892	628092	627992	627992	627992	627990	0	3170.83	1972.83	-0.684593	-134.932	0.003	3170.83	1972.83	-0.684593	-134.932	0.003	41.2267	43.6376	0.0819939	-20.8895	0.0128	TcChr28-S	627354	628319	-	pseudogenic_transcript	TcCLB.507867.31	mucin TcMUCII (pseudogene), putative	#N/A
TcChr16-S	87622	87822	87722	87722	87722	87720	0	768	478	-0.684096	-33.8401	0.0401	768	478	-0.684096	-33.8401	0.0401	55.4508	59.7383	0.107449	-13.7063	0.0345	TcChr16-S	87178	88362	-	mRNA	TcCLB.506267.70	Mucin-associated surface protein (MASP), subgroup S030	#N/A
TcChr41-S	1229312	1229512	1229412	1229412	1229412	1229410	0	1125.83	700.833	-0.68385	-48.7261	0.0202	1125.83	700.833	-0.68385	-48.7261	0.0202	49.0038	52.3864	0.0962983	-12.017	0.045	TcChr41-S	1227757	1232976	--	intergenic_9131	no_gene_id	#N/A	0
TcChr18-S	604827	605027	604927	604922	604932	604920	10	1254.67	779.833	-0.683765	-54.5015	0.0159	1254.67	746.167	-0.749734	-63.963	0.0114	50.4353	58.3436	0.210139	-64.8252	0.0008	TcChr18-S	604796	605203	+	mRNA	TcCLB.507237.110	elongation factor 1-gamma (EF-1-gamma), putative	#N/A
TcChr34-S	319302	319502	319402	319402	319402	319400	0	1136	707.5	-0.683161	-49.2371	0.0198	1136	707.5	-0.683161	-49.2371	0.0198	58.9203	60.9333	0.0484662	-4.89097	0.1742	TcChr34-S	311083	324938	+-	TTS_77	no_gene_id	#N/A	43.8943
TcChr10-S	34847	35047	34947	34952	34942	34940	10	2214.5	1391.17	-0.682688	-91.2748	0.0057	2233	1391.17	-0.682688	-95.156	0.0055	44.479	44.8651	0.0124692	-0.935123	0.5439	TcChr10-S	34919	38047	-	mRNA	TcCLB.511911.60	trans-sialidase, Group III, putative	#N/A
TcChr10-S	34847	35047	34947	34952	34942	34940	10	2214.5	1391.17	-0.682688	-91.2748	0.0057	2233	1391.17	-0.682688	-95.156	0.0055	44.479	44.8651	0.0124692	-0.935123	0.5439	TcChr10-S	28830	34918	--	intergenic_25	no_gene_id	#N/A	0
TcChr41-S	1006372	1006572	1006472	1006482	1006462	1006470	20	1344.33	811.333	-0.682547	-65.0532	0.0109	1334.67	781.167	-0.772777	-71.7587	0.009	41.5669	43.7118	0.0725886	-7.48187	0.1007	TcChr41-S	1005142	1006971	+	mRNA	TcCLB.425435.10	trans-sialidase, putative (fragment)	#N/A
TcChr23-S	519567	519767	519667	519672	519662	519660	10	811.333	510.5	-0.68254	-34.1532	0.0397	819.333	510.5	-0.68254	-35.7919	0.0365	48.5596	48.7981	0.00706856	-0.473218	0.6992	TcChr23-S	515722	521618	-+	TSS_57	no_gene_id	#N/A	0
TcChr31-S	215497	215697	215597	215592	215602	215590	10	2414.67	1523.5	-0.682445	-97.6654	0.0054	2414.67	1475	-0.711109	-110.557	0.0039	54.0645	55.5859	0.0400372	-5.75469	0.1414	TcChr31-S	214849	215874	-	pseudogenic_transcript	TcCLB.503883.10	dispersed gene family protein 1 (DGF-1, pseudogene), putative	#N/A
TcChr37-S	922407	922607	922507	922502	922512	922500	10	1478.5	946.667	-0.682193	-56.9398	0.0146	1478.5	939	-0.654937	-58.8394	0.0136	45.7861	52.1974	0.189069	-56.0728	0.0012	TcChr37-S	917782	924147	++	intergenic_6963	no_gene_id	#N/A	30.4744
TcChr23-S	489052	489252	489152	489152	489152	489150	0	976.833	608.833	-0.682065	-42.2514	0.0272	976.833	608.833	-0.682065	-42.2514	0.0272	45.829	46.7314	0.0281292	-1.47222	0.4377	TcChr23-S	486639	495983	--	intergenic_2752	no_gene_id	#N/A	0
TcChr31-S	130062	130262	130162	130162	130162	130160	0	922.167	574.833	-0.681884	-40.0774	0.0296	922.167	574.833	-0.681884	-40.0774	0.0296	64.651	67.8874	0.0704709	-10.7581	0.0554	TcChr31-S	129592	130620	+	mRNA	TcCLB.505073.14	hypothetical protein, conserved	#N/A
TcChr32-S	921817	922017	921917	921912	921922	921910	10	1942.5	1168.5	-0.681463	-94.3837	0.0055	1942.5	1199	-0.696083	-85.8693	0.0061	46.979	51.5756	0.134671	-39.2633	0.0031	TcChr32-S	920560	922020	+	mRNA	TcCLB.506945.180	RF-1 domain containing protein, putative	#N/A
TcChr31-S	251557	251757	251657	251662	251652	251650	10	831.833	531.667	-0.68146	-32.7967	0.041	852.667	531.667	-0.68146	-37.0186	0.0344	64.2528	64.1407	-0.00251843	-0.377171	0.7448	TcChr31-S	250772	261680	--	intergenic_4579	no_gene_id	#N/A	0
TcChr24-S	318957	319157	319057	319062	319052	319050	10	779	496.5	-0.681277	-31.3026	0.0441	796.167	496.5	-0.681277	-34.7377	0.0385	54.4113	60.2057	0.145992	-21.8032	0.0116	TcChr24-S	318600	320492	+	mRNA	TcCLB.509135.9	hypothetical protein (fragment)	#N/A
TcChr41-S	1255002	1255202	1255102	1255112	1255092	1255100	20	3132.5	1929.83	-0.681075	-138.514	0.003	3092.33	1904.67	-0.699157	-136.908	0.003	55.4032	57.5901	0.0558498	-13.6647	0.0346	TcChr41-S	1253660	1256519	-+	TSS_174	no_gene_id	#N/A	0
TcChr18-S	639422	639622	639522	639522	639522	639520	0	949.333	592.167	-0.680911	-41.0766	0.0286	949.333	592.167	-0.680911	-41.0766	0.0286	49.5346	54.2197	0.130381	-21.1301	0.0124	TcChr18-S	638900	640981	-	pseudogenic_transcript	TcCLB.507237.310	surface protease GP63 (pseudogene), putative	#N/A
TcChr23-S	191157	191357	191257	191252	191262	191250	10	725.333	448.5	-0.680884	-32.7582	0.0411	725.333	449.833	-0.689254	-32.3992	0.0418	47.0008	50.3452	0.0991685	-8.25015	0.0865	TcChr23-S	187540	192633	++	intergenic_2631	no_gene_id	#N/A	3.92619
TcChr23-S	66667	66867	66767	66762	66772	66760	10	1031.67	653.333	-0.68083	-41.918	0.0277	1031.67	602.833	-0.775146	-56.0955	0.0154	49.7809	51.8334	0.058288	-5.34176	0.1563	TcChr23-S	66401	72091	-+	TSS_54	no_gene_id	#N/A	1.75716
TcChr40-S	1050582	1050782	1050682	1050682	1050682	1050680	0	1705.83	1064.17	-0.680753	-72.5247	0.0087	1705.83	1064.17	-0.680753	-72.5247	0.0087	56.2479	59.9577	0.0921449	-22.4085	0.0105	TcChr40-S	1050408	1051496	+	mRNA	TcCLB.507831.80	hypothetical protein, conserved	#N/A
TcChr39-S	226452	226652	226552	226562	226542	226550	20	911.5	568	-0.680504	-39.6101	0.0302	987.167	555.167	-0.830373	-60.8918	0.0124	60.1964	60.7375	0.0129105	-0.79934	0.578	TcChr39-S	225471	227158	++	intergenic_7449	no_gene_id	#N/A	0
TcChr21-S	442872	443072	442972	442972	442972	442970	0	1110.83	693.167	-0.680368	-47.6539	0.0213	1110.83	693.167	-0.680368	-47.6539	0.0213	60.6205	65.398	0.109442	-23.8503	0.0082	TcChr21-S	441934	448491	+	mRNA	TcCLB.507809.80	hypothetical protein, conserved	#N/A
TcChr38-S	444027	444227	444127	444122	444132	444120	10	915.5	571.333	-0.680227	-39.5562	0.0303	915.5	555.833	-0.719908	-43.7851	0.0259	44.9349	52.326	0.219691	-46.3818	0.0019	TcChr38-S	443637	445457	--	intergenic_7259	no_gene_id	#N/A	0
TcChr22-S	454062	454262	454162	454162	454162	454160	0	1445.33	902	-0.680203	-61.6744	0.0122	1445.33	902	-0.680203	-61.6744	0.0122	48.0555	50.4091	0.0689839	-8.15393	0.0884	TcChr22-S	451979	454636	+	pseudogenic_transcript	TcCLB.506847.30	retrotransposon hot spot protein (RHS, pseudogene), putative	#N/A
TcChr31-S	222277	222477	222377	222372	222382	222370	10	1265.83	794.667	-0.68	-52.8722	0.0168	1265.83	780	-0.698541	-56.7581	0.0148	49.8118	50.5436	0.0210404	-1.34232	0.4591	TcChr31-S	222371	224206	-	pseudogenic_transcript	TcCLB.510591.10	trans-sialidase (pseudogene), putative	#N/A
TcChr31-S	222277	222477	222377	222372	222382	222370	10	1265.83	794.667	-0.68	-52.8722	0.0168	1265.83	780	-0.698541	-56.7581	0.0148	49.8118	50.5436	0.0210404	-1.34232	0.4591	TcChr31-S	221541	222370	--	intergenic_4576	no_gene_id	#N/A	0
TcChr28-S	25602	25802	25702	25702	25702	25700	0	1689.17	1054.5	-0.679753	-71.7751	0.009	1689.17	1054.5	-0.679753	-71.7751	0.009	64.6299	65.5322	0.0200043	-2.40311	0.3262	TcChr28-S	24590	27891	--	intergenic_3775	no_gene_id	#N/A	0
TcChr2-S	89652	89852	89752	89762	89742	89750	20	2120.33	1256.33	-0.67965	-108.545	0.0043	2105	1287.5	-0.709248	-96.2568	0.0055	49.6076	52.1874	0.0731391	-13.4914	0.0357	TcChr2-S	88690	90159	-	mRNA	TcCLB.506717.10	fatty acid elongase, putative	#N/A
TcChr10-S	258937	259137	259037	259042	259032	259030	10	1205.67	776.333	-0.679272	-45.5982	0.0236	1243.17	776.333	-0.679272	-53.1547	0.0168	49.6324	52.2401	0.0738749	-8.69607	0.0805	TcChr10-S	259015	259629	-	pseudogenic_transcript	TcCLB.511129.54	hypothetical protein, conserved (pseudogene)	#N/A
TcChr10-S	258937	259137	259037	259042	259032	259030	10	1205.67	776.333	-0.679272	-45.5982	0.0236	1243.17	776.333	-0.679272	-53.1547	0.0168	49.6324	52.2401	0.0738749	-8.69607	0.0805	TcChr10-S	257409	259014	--	intergenic_98	no_gene_id	#N/A	0
TcChr38-S	154472	154672	154572	154572	154572	154570	0	1267.17	791.333	-0.679249	-54.149	0.0164	1267.17	791.333	-0.679249	-54.149	0.0164	53.9854	58.1002	0.105973	-19.8456	0.0141	TcChr38-S	149113	155466	+	mRNA	TcCLB.511001.90	hypothetical protein, conserved	#N/A
TcChr28-S	629442	629642	629542	629532	629552	629540	20	2003.5	1232.5	-0.678194	-89.6442	0.0058	1999	1228.83	-0.701989	-89.7972	0.0057	54.2794	54.8587	0.0153158	-1.28619	0.4689	TcChr28-S	628320	635848	-+	TSS_77	no_gene_id	#N/A	0
TcChr32-S	866392	866592	866492	866492	866492	866490	0	858.167	536.5	-0.67768	-36.9826	0.0345	858.167	536.5	-0.67768	-36.9826	0.0345	41.6025	47.2572	0.183864	-29.038	0.0061	TcChr32-S	866437	867678	+	mRNA	TcCLB.511731.40	hypothetical protein, conserved	#N/A
TcChr32-S	866392	866592	866492	866492	866492	866490	0	858.167	536.5	-0.67768	-36.9826	0.0345	858.167	536.5	-0.67768	-36.9826	0.0345	41.6025	47.2572	0.183864	-29.038	0.0061	TcChr32-S	866287	866436	++	intergenic_5104	no_gene_id	#N/A	0
TcChr28-S	632807	633007	632907	632902	632912	632900	10	1819.83	1117.83	-0.677238	-81.9531	0.0069	1819.83	1128.5	-0.6894	-79.0723	0.0074	50.8127	53.2106	0.066524	-10.8271	0.0549	TcChr28-S	628320	635848	-+	TSS_77	no_gene_id	#N/A	0
TcChr38-S	229837	230037	229937	229942	229932	229930	10	3244.67	1957.17	-0.677089	-155.014	0.0024	3129.33	1957.17	-0.677089	-130.625	0.0033	52.6198	55.0948	0.0663083	-18.4294	0.0172	TcChr38-S	229697	229948	-	mRNA	TcCLB.461165.16	glyceraldehyde 3-phosphate dehydrogenase, cytosolic, putative (fragment)	#N/A
TcChr38-S	229837	230037	229937	229942	229932	229930	10	3244.67	1957.17	-0.677089	-155.014	0.0024	3129.33	1957.17	-0.677089	-130.625	0.0033	52.6198	55.0948	0.0663083	-18.4294	0.0172	TcChr38-S	229949	230225	-+	TSS_124	no_gene_id	#N/A	0
TcChr37-S	283842	284042	283942	283942	283942	283940	0	737.833	461.5	-0.676964	-31.7938	0.0432	737.833	461.5	-0.676964	-31.7938	0.0432	49.244	48.4832	-0.0224606	-1.0226	0.5226	TcChr37-S	283706	284176	++	intergenic_6681	no_gene_id	#N/A	0
TcChr38-S	1117302	1117502	1117402	1117402	1117402	1117400	0	1334.17	834.5	-0.676955	-56.5861	0.0148	1334.17	834.5	-0.676955	-56.5861	0.0148	48.3655	52.967	0.131114	-26.5561	0.0071	TcChr38-S	1117095	1118304	++	intergenic_7303	no_gene_id	#N/A	0
TcChr41-S	1238542	1238742	1238642	1238642	1238642	1238640	0	883	552.333	-0.676874	-37.9656	0.0328	883	552.333	-0.676874	-37.9656	0.0328	55.9101	61.5255	0.138074	-26.1493	0.0073	TcChr41-S	1237968	1239680	-	pseudogenic_transcript	TcCLB.507957.260	surface protease GP63 (pseudogene), putative	#N/A
TcChr41-S	1499327	1499527	1499427	1499432	1499422	1499420	10	1514.17	913	-0.675963	-73.3562	0.0084	1458.67	913	-0.675963	-61.4606	0.0123	45.8452	48.5843	0.0837176	-12.1852	0.0436	TcChr41-S	1497989	1500021	++	intergenic_9234	no_gene_id	#N/A	4.91884
TcChr31-S	464862	465062	464962	464962	464962	464960	0	998.5	625	-0.675906	-42.5298	0.0272	998.5	625	-0.675906	-42.5298	0.0272	37.7829	39.7699	0.0739433	-5.55829	0.1483	TcChr31-S	462696	465515	--	intergenic_4640	no_gene_id	#N/A	3.5461
TcChr13-S	355092	355292	355192	355192	355192	355190	0	741.5	464.5	-0.674768	-31.8293	0.0431	741.5	464.5	-0.674768	-31.8293	0.0431	44.3341	50.3973	0.18493	-26.8563	0.007	TcChr13-S	353683	355366	--	intergenic_636	no_gene_id	#N/A	0
TcChr31-S	199102	199302	199202	199202	199202	199200	0	3051.17	1912.5	-0.673901	-126.34	0.0034	3051.17	1912.5	-0.673901	-126.34	0.0034	60.4048	60.3488	-0.00133885	-0.375711	0.7453	TcChr31-S	198299	199444	-	mRNA	TcCLB.424889.10	UDP-Gal or UDP-GlcNAc-dependent glycosyltransferase, putative	#N/A
TcChr37-S	921662	921862	921762	921762	921762	921760	0	853.5	535	-0.673852	-36.3504	0.0358	853.5	535	-0.673852	-36.3504	0.0358	55.2805	59.7231	0.111518	-16.136	0.0237	TcChr37-S	917782	924147	++	intergenic_6963	no_gene_id	#N/A	30.4744
TcChr41-S	1098692	1098892	1098792	1098792	1098792	1098790	0	939	588.667	-0.673674	-39.9411	0.03	939	588.667	-0.673674	-39.9411	0.03	64.1658	65.3203	0.0257258	-2.00924	0.3684	TcChr41-S	1098166	1099433	--	intergenic_9083	no_gene_id	#N/A	0
TcChr41-S	1930722	1930922	1930822	1930822	1930822	1930820	0	1403.67	880	-0.673625	-58.8256	0.0136	1403.67	880	-0.673625	-58.8256	0.0136	60.7599	62.3018	0.0361535	-4.35747	0.196	TcChr41-S	1925878	1931469	-+	TSS_192	no_gene_id	#N/A	0
TcChr39-S	1029697	1029897	1029797	1029802	1029792	1029790	10	2654.83	1673.33	-0.673124	-107.627	0.0044	2668.17	1673.33	-0.673124	-110.455	0.0039	52.6958	52.3181	-0.0103785	-0.952932	0.5389	TcChr39-S	1029397	1032836	-+	TSS_132	no_gene_id	#N/A	0
TcChr28-S	323292	323492	323392	323392	323392	323390	0	1473.83	924.333	-0.673088	-61.573	0.0123	1473.83	924.333	-0.673088	-61.573	0.0123	57.9725	61.3457	0.0815917	-15.935	0.0242	TcChr28-S	323095	323886	-	mRNA	TcCLB.509195.50	Mucin-associated surface protein (MASP), subgroup S104	#N/A
TcChr25-S	81562	81762	81662	81662	81662	81660	0	829.5	520.333	-0.672806	-35.2673	0.0374	829.5	520.333	-0.672806	-35.2673	0.0374	63.8094	68.7059	0.106665	-19.8932	0.0138	TcChr25-S	70578	82064	-	mRNA	TcCLB.508837.80	Flagellar Member 3	#N/A
TcChr31-S	634057	634257	634157	634162	634152	634150	10	797.167	473.5	-0.672794	-41.4257	0.0282	754.833	473.5	-0.672794	-32.1417	0.0426	45.9974	47.259	0.0390346	-2.00541	0.3691	TcChr31-S	632008	634114	++	intergenic_4675	no_gene_id	#N/A	0
TcChr31-S	634057	634257	634157	634162	634152	634150	10	797.167	473.5	-0.672794	-41.4257	0.0282	754.833	473.5	-0.672794	-32.1417	0.0426	45.9974	47.259	0.0390346	-2.00541	0.3691	TcChr31-S	634115	639040	+	mRNA	TcCLB.510773.100	Flagellar Member 4	#N/A
TcChr39-S	975257	975457	975357	975352	975362	975350	10	1806	1151.17	-0.67229	-70.6104	0.0096	1806	1117.67	-0.692308	-79.2595	0.0074	47.7267	49.0349	0.039014	-4.03119	0.2124	TcChr39-S	972359	977937	--	intergenic_7725	no_gene_id	#N/A	0
TcChr31-S	257497	257697	257597	257592	257602	257590	10	5373	3449.83	-0.672205	-200.656	0.0018	5373	3421.5	-0.651099	-207.605	0.0018	48.8997	49.7087	0.0236726	-4.20959	0.2033	TcChr31-S	250772	261680	--	intergenic_4579	no_gene_id	#N/A	0
TcChr29-S	30262	30462	30362	30362	30362	30360	0	782.833	491.333	-0.672003	-33.2183	0.0405	782.833	491.333	-0.672003	-33.2183	0.0405	67.7225	72.7018	0.102355	-24.3555	0.0077	TcChr29-S	30158	30799	-	mRNA	TcCLB.506285.90	mucin TcMUCII, putative	#N/A
TcChr13-S	409812	410012	409912	409912	409912	409910	0	1830.33	1148.83	-0.671937	-75.9932	0.0082	1830.33	1148.83	-0.671937	-75.9932	0.0082	61.9949	62.7771	0.0180895	-1.70506	0.4061	TcChr13-S	407663	416901	-+	TSS_10	no_gene_id	#N/A	0
TcChr28-S	266002	266202	266102	266112	266092	266100	20	2759	1663	-0.671478	-132.545	0.0032	2745.17	1656.67	-0.72861	-131.278	0.0032	43.5819	47.9055	0.136463	-49.977	0.0016	TcChr28-S	265815	266266	--	intergenic_3880	no_gene_id	#N/A	0
TcChr27-S	18247	18447	18347	18342	18352	18340	10	869	551.167	-0.671458	-35.4333	0.0371	869	545.5	-0.671777	-36.8846	0.0345	42.5297	49.1677	0.20924	-38.4875	0.0031	TcChr27-S	16263	19013	-	pseudogenic_transcript	TcCLB.504149.220	retrotransposon hot spot protein (RHS, pseudogene), putative	#N/A
TcChr37-S	1175852	1176052	1175952	1175952	1175952	1175950	0	788.167	495	-0.671072	-33.4891	0.0403	788.167	495	-0.671072	-33.4891	0.0403	56.2938	59.759	0.08618	-9.45907	0.0687	TcChr37-S	1174712	1177294	-	mRNA	TcCLB.507641.160	hypothetical protein, conserved	#N/A
TcChr31-S	201042	201242	201142	201142	201142	201140	0	1059.17	665.333	-0.67078	-44.4856	0.0251	1059.17	665.333	-0.67078	-44.4856	0.0251	61.5635	63.3929	0.0422465	-4.38463	0.1943	TcChr31-S	199445	206011	--	intergenic_4572	no_gene_id	#N/A	3.04553
TcChr41-S	1369122	1369322	1369222	1369222	1369222	1369220	0	1222	767.833	-0.670379	-51.0799	0.0183	1222	767.833	-0.670379	-51.0799	0.0183	58.5247	59.7001	0.02869	-2.3903	0.3275	TcChr41-S	1368556	1371412	-+	TSS_178	no_gene_id	#N/A	0
TcChr39-S	1763152	1763352	1763252	1763252	1763252	1763250	0	1281.67	805.333	-0.670363	-53.3628	0.0164	1281.67	805.333	-0.670363	-53.3628	0.0164	43.6746	44.9799	0.0424859	-2.99462	0.2759	TcChr39-S	1762476	1763804	+	mRNA	TcCLB.510763.30	hypothetical protein, conserved	#N/A
TcChr34-S	901562	901762	901662	901662	901662	901660	0	1187	746	-0.670072	-49.6188	0.0196	1187	746	-0.670072	-49.6188	0.0196	51.4123	53.9851	0.0704483	-7.84333	0.0932	TcChr34-S	896724	902802	++	intergenic_5726	no_gene_id	#N/A	0
TcChr28-S	296312	296512	296412	296412	296412	296410	0	1004.5	631.333	-0.670004	-42.108	0.0276	1004.5	631.333	-0.670004	-42.108	0.0276	37.3844	39.5891	0.0826654	-6.95544	0.1122	TcChr28-S	292768	296568	-	pseudogenic_transcript	TcCLB.511787.30	hypothetical protein, conserved (pseudogene)	#N/A
TcChr28-S	400052	400252	400152	400162	400142	400150	20	5223.5	3114.17	-0.66999	-259.206	0.0012	5168.67	3112.33	-0.731796	-247.493	0.0014	51.8489	54.6601	0.0761771	-39.6545	0.0031	TcChr28-S	399194	400943	-+	TSS_74	no_gene_id	#N/A	0
TcChr41-S	1308077	1308277	1308177	1308172	1308182	1308170	10	804.667	504.167	-0.669702	-34.3702	0.0392	804.667	501	-0.683581	-35.2022	0.0375	45.0279	45.7012	0.0214116	-1.00551	0.5265	TcChr41-S	1306752	1311886	-+	TSS_176	no_gene_id	#N/A	0
TcChr37-S	1104997	1105197	1105097	1105102	1105092	1105090	10	873	542.5	-0.669459	-38.498	0.0321	862.833	542.5	-0.669459	-36.2382	0.036	58.1465	61.1577	0.072842	-7.65708	0.0968	TcChr37-S	1104521	1109635	-	mRNA	TcCLB.506167.50	clathrin heavy chain, putative	#N/A
TcChr31-S	234462	234662	234562	234562	234562	234560	0	1586.5	997.5	-0.669459	-65.5948	0.0108	1586.5	997.5	-0.669459	-65.5948	0.0108	58.335	59.2909	0.0234488	-2.08894	0.3588	TcChr31-S	224207	244451	--	intergenic_4577	no_gene_id	#N/A	0.987898
TcChr16-S	559377	559577	559477	559472	559482	559470	10	672.5	420.167	-0.669246	-29.2781	0.0498	672.5	419.667	-0.68029	-29.4098	0.0493	35.769	30.4718	-0.231235	-26.8762	0.007	TcChr16-S	555545	560178	++	intergenic_1242	no_gene_id	#N/A	0
TcChr30-S	594787	594987	594887	594882	594892	594880	10	898.167	564.833	-0.669158	-37.7752	0.0333	898.167	564.167	-0.670862	-37.9477	0.0328	30.7284	33.2501	0.113786	-9.6562	0.0664	TcChr30-S	593359	594864	+	mRNA	TcCLB.509197.10	cation transporter, putative	#N/A
TcChr30-S	594787	594987	594887	594882	594892	594880	10	898.167	564.833	-0.669158	-37.7752	0.0333	898.167	564.167	-0.670862	-37.9477	0.0328	30.7284	33.2501	0.113786	-9.6562	0.0664	TcChr30-S	594865	595798	++	intergenic_4450	no_gene_id	#N/A	10.8137
TcChr41-S	1447002	1447202	1447102	1447102	1447102	1447100	0	694.667	437	-0.668688	-29.3894	0.0493	694.667	437	-0.668688	-29.3894	0.0493	58.9305	61.6704	0.065566	-6.13205	0.1308	TcChr41-S	1446237	1447013	-	mRNA	TcCLB.506501.240	Mucin-associated surface protein (MASP), subgroup S104	#N/A
TcChr41-S	1447002	1447202	1447102	1447102	1447102	1447100	0	694.667	437	-0.668688	-29.3894	0.0493	694.667	437	-0.668688	-29.3894	0.0493	58.9305	61.6704	0.065566	-6.13205	0.1308	TcChr41-S	1447014	1447572	--	intergenic_9210	no_gene_id	#N/A	0
TcChr39-S	1160622	1160822	1160722	1160722	1160722	1160720	0	1056.33	664.667	-0.668362	-44.0493	0.0255	1056.33	664.667	-0.668362	-44.0493	0.0255	62.5301	65.7379	0.0721733	-13.961	0.0331	TcChr39-S	1160619	1162217	-	mRNA	TcCLB.506147.140	HAD hydrolase, TIGR01456 family/HAD hydrolase, family IIA, putative	#N/A
TcChr31-S	202487	202687	202587	202592	202582	202580	10	2375.83	1381.17	-0.668224	-129.445	0.0034	2194.83	1381.17	-0.668224	-89.8051	0.0057	53.4258	52.2392	-0.0324026	-3.83555	0.2223	TcChr31-S	199445	206011	--	intergenic_4572	no_gene_id	#N/A	3.04553
TcChr10-S	63082	63282	63182	63182	63182	63180	0	1066.5	671.167	-0.668141	-44.3996	0.0252	1066.5	671.167	-0.668141	-44.3996	0.0252	45.9014	49.2761	0.102352	-12.8793	0.0395	TcChr10-S	63021	63959	-	mRNA	TcCLB.511911.150	nucleotide-binding protein, putative	#N/A
TcChr41-S	2059057	2059257	2059157	2059162	2059152	2059150	10	2812	1702.5	-0.667707	-132.903	0.0032	2704.5	1702.5	-0.667707	-110.226	0.0039	51.2127	53.2346	0.055863	-10.5808	0.0572	TcChr41-S	2058210	2059295	-+	TSS_193	no_gene_id	#N/A	0
TcChr23-S	155212	155412	155312	155312	155312	155310	0	712.667	448.667	-0.667583	-30.0301	0.048	712.667	448.667	-0.667583	-30.0301	0.048	58.1983	60.7135	0.0610385	-5.03002	0.1682	TcChr23-S	150598	156456	-+	TSS_55	no_gene_id	#N/A	0
TcChr31-S	221512	221712	221612	221612	221612	221610	0	736.667	464	-0.666887	-30.9416	0.0454	736.667	464	-0.666887	-30.9416	0.0454	62.1818	63.6054	0.0326559	-2.25797	0.3401	TcChr31-S	220761	221540	-	mRNA	TcCLB.510591.20	hypothetical protein	#N/A
TcChr31-S	221512	221712	221612	221612	221612	221610	0	736.667	464	-0.666887	-30.9416	0.0454	736.667	464	-0.666887	-30.9416	0.0454	62.1818	63.6054	0.0326559	-2.25797	0.3401	TcChr31-S	221541	222370	--	intergenic_4576	no_gene_id	#N/A	0
TcChr31-S	259117	259317	259217	259212	259222	259210	10	2818.83	1790	-0.666101	-110.824	0.0039	2818.83	1762	-0.677884	-117.977	0.0038	43.1639	45.9388	0.0898867	-22.6317	0.0102	TcChr31-S	250772	261680	--	intergenic_4579	no_gene_id	#N/A	0
TcChr31-S	247457	247657	247557	247552	247562	247550	10	959	613	-0.665811	-37.7686	0.0333	959	583.167	-0.717623	-45.6487	0.0235	50.996	50.9427	-0.0015091	-0.339119	0.7647	TcChr31-S	246869	250771	-	pseudogenic_transcript	TcCLB.508367.50	hypothetical protein, conserved (pseudogene)	#N/A
TcChr33-S	896362	896562	896462	896462	896462	896460	0	926.167	583.833	-0.665715	-38.5509	0.0321	926.167	583.833	-0.665715	-38.5509	0.0321	44.8751	50.7026	0.176147	-27.8409	0.0067	TcChr33-S	896386	897080	+	mRNA	TcCLB.509975.41	mucin TcMUC, putative	#N/A
TcChr33-S	896362	896562	896462	896462	896462	896460	0	926.167	583.833	-0.665715	-38.5509	0.0321	926.167	583.833	-0.665715	-38.5509	0.0321	44.8751	50.7026	0.176147	-27.8409	0.0067	TcChr33-S	894718	896385	++	intergenic_5423	no_gene_id	#N/A	5.9952
TcChr15-S	96242	96442	96342	96342	96342	96340	0	1529.5	964.167	-0.665706	-62.6476	0.0119	1529.5	964.167	-0.665706	-62.6476	0.0119	58.1184	60.7657	0.0642621	-11.1909	0.0511	TcChr15-S	96091	97206	+	mRNA	TcCLB.511871.110	hypothetical protein, conserved	#N/A
TcChr32-S	748212	748412	748312	748312	748312	748310	0	777.667	490.333	-0.665389	-32.4628	0.0417	777.667	490.333	-0.665389	-32.4628	0.0417	32.0104	32.3005	0.0130181	-0.602468	0.6419	TcChr32-S	748148	748306	-	mRNA	TcCLB.511735.79	Translation machinery associated TMA7, putative	#N/A
TcChr32-S	748212	748412	748312	748312	748312	748310	0	777.667	490.333	-0.665389	-32.4628	0.0417	777.667	490.333	-0.665389	-32.4628	0.0417	32.0104	32.3005	0.0130181	-0.602468	0.6419	TcChr32-S	748307	748971	--	intergenic_5039	no_gene_id	#N/A	0
TcChr31-S	214347	214547	214447	214452	214442	214440	10	3224	2045.17	-0.665259	-127.23	0.0034	3243.33	2045.17	-0.665259	-131.019	0.0033	52.0174	52.4907	0.0130666	-1.35614	0.4558	TcChr31-S	206012	214744	-	pseudogenic_transcript	TcCLB.503547.20	dispersed gene family protein 1 (DGF-1, pseudogene), putative	#N/A
TcChr28-S	23517	23717	23617	23622	23612	23610	10	3029.67	1909.83	-0.665236	-122.581	0.0037	3028.67	1909.83	-0.665236	-122.38	0.0037	48.4907	48.2743	-0.00645204	-0.66063	0.6227	TcChr28-S	20873	24589	-	pseudogenic_transcript	TcCLB.510607.75	hypothetical protein, conserved (pseudogene)	#N/A
TcChr28-S	240197	240397	240297	240302	240292	240290	10	2847.17	1773.5	-0.665083	-120.913	0.0037	2812.17	1773.5	-0.665083	-113.795	0.0039	50.6104	53.3317	0.0755587	-19.927	0.0138	TcChr28-S	239581	243279	-	pseudogenic_transcript	TcCLB.508389.174	hypothetical protein, conserved (pseudogene)	#N/A
TcChr38-S	299382	299582	299482	299472	299492	299480	20	1509.67	943.667	-0.664922	-63.8876	0.0114	1502.17	931	-0.690192	-65.7908	0.0107	36.9067	43.7537	0.245519	-79.6373	0.0004	TcChr38-S	276689	299611	++	intergenic_7194	no_gene_id	#N/A	98.0107
TcChr31-S	206152	206352	206252	206252	206252	206250	0	2678.67	1689.5	-0.664919	-108.322	0.0043	2678.67	1689.5	-0.664919	-108.322	0.0043	64.9164	66.7996	0.0412568	-12.9809	0.0385	TcChr31-S	206012	214744	-	pseudogenic_transcript	TcCLB.503547.20	dispersed gene family protein 1 (DGF-1, pseudogene), putative	#N/A
TcChr28-S	52502	52702	52602	52602	52602	52600	0	937.167	591.167	-0.664741	-38.8898	0.0316	937.167	591.167	-0.664741	-38.8898	0.0316	57.7453	55.2462	-0.0638285	-6.42611	0.1232	TcChr28-S	50995	56319	+	mRNA	TcCLB.510609.60	Basal body protein	#N/A
TcChr22-S	451002	451202	451102	451102	451102	451100	0	1574.5	993.5	-0.664302	-64.2015	0.0114	1574.5	993.5	-0.664302	-64.2015	0.0114	56.06	55.974	-0.00221536	-0.381967	0.7417	TcChr22-S	447114	451978	-+	TSS_50	no_gene_id	#N/A	0
TcChr41-S	1607112	1607312	1607212	1607212	1607212	1607210	0	799.667	504.667	-0.664068	-33.227	0.0405	799.667	504.667	-0.664068	-33.227	0.0405	57.7814	63.0011	0.124771	-19.1735	0.015	TcChr41-S	1605951	1609562	++	intergenic_9275	no_gene_id	#N/A	0
TcChr31-S	210532	210732	210632	210632	210632	210630	0	1106.5	698.333	-0.664016	-45.5025	0.0237	1106.5	698.333	-0.664016	-45.5025	0.0237	70.441	72.9273	0.0500435	-7.98842	0.0912	TcChr31-S	206012	214744	-	pseudogenic_transcript	TcCLB.503547.20	dispersed gene family protein 1 (DGF-1, pseudogene), putative	#N/A
TcChr37-S	78487	78687	78587	78592	78582	78580	10	884.667	552.833	-0.663263	-38.0399	0.0328	875.5	552.833	-0.663263	-36.2111	0.036	52.2221	52.5541	0.00914405	-0.576231	0.6523	TcChr37-S	74952	79734	--	intergenic_6621	no_gene_id	#N/A	0
TcChr40-S	1680372	1680572	1680472	1680472	1680472	1680470	0	1935	1222.17	-0.662893	-78.3607	0.0076	1935	1222.17	-0.662893	-78.3607	0.0076	54.5401	58.4055	0.0987862	-26.5763	0.0071	TcChr40-S	1674489	1684949	-	mRNA	TcCLB.506671.70	dispersed gene family protein 1 (DGF-1), putative	#N/A
TcChr41-S	1594592	1594792	1594692	1594692	1594692	1594690	0	2597.67	1641.33	-0.662348	-104.35	0.0046	2597.67	1641.33	-0.662348	-104.35	0.0046	59.9083	60.2639	0.00853847	-0.931099	0.5446	TcChr41-S	1594245	1594811	+	mRNA	TcCLB.506767.410	hypothetical protein	#N/A
TcChr35-S	1134007	1134207	1134107	1134112	1134102	1134100	10	2365.17	1479	-0.662195	-99.2158	0.0051	2340.5	1479	-0.662195	-94.1621	0.0055	52.7763	57.1485	0.114826	-42.1799	0.0025	TcChr35-S	1130988	1136582	++	intergenic_6188	no_gene_id	#N/A	0
TcChr41-S	1559482	1559682	1559582	1559582	1559582	1559580	0	2020.33	1276.83	-0.662023	-81.4838	0.007	2020.33	1276.83	-0.662023	-81.4838	0.007	53.5019	55.1733	0.0443779	-6.11388	0.1313	TcChr41-S	1558235	1560715	-	pseudogenic_transcript	TcCLB.504219.40	trans-sialidase (pseudogene), putative	#N/A
TcChr9-S	437342	437542	437442	437442	437442	437440	0	1584.5	1001.5	-0.661865	-64.1702	0.0114	1584.5	1001.5	-0.661865	-64.1702	0.0114	57.097	60.7526	0.0895305	-20.9322	0.0128	TcChr9-S	430529	437831	--	intergenic_10126	no_gene_id	#N/A	0
TcChr28-S	4692	4892	4792	4792	4792	4790	0	3031.83	1917	-0.66134	-121.161	0.0037	3031.83	1917	-0.66134	-121.161	0.0037	58.5597	59.2878	0.0178277	-2.17158	0.3498	TcChr28-S	4392	14171	-	mRNA	TcCLB.510607.29	dispersed gene family protein 1 (DGF-1), putative (fragment)	#N/A
TcChr34-S	1027517	1027717	1027617	1027622	1027612	1027610	10	1263	793.333	-0.661113	-52.8109	0.0168	1254.5	793.333	-0.661113	-50.9974	0.0184	53.7049	55.4886	0.0471394	-4.45557	0.1912	TcChr34-S	1026565	1028709	+	pseudogenic_transcript	TcCLB.509631.120	trans-sialidase (pseudogene), putative	#N/A
TcChr10-S	258727	258927	258827	258822	258832	258820	10	1617.33	1036.33	-0.660154	-61.9951	0.012	1617.33	1026.5	-0.655883	-64.4311	0.0113	43.187	44.2941	0.0365192	-2.82248	0.2881	TcChr10-S	257409	259014	--	intergenic_98	no_gene_id	#N/A	0
TcChr41-S	1538367	1538567	1538467	1538462	1538472	1538460	10	1334.17	830	-0.660035	-57.7706	0.014	1334.17	806.167	-0.726789	-64.3319	0.0114	44.2805	49.4494	0.159281	-35.3056	0.004	TcChr41-S	1535466	1539559	+-	TTS_156	no_gene_id	#N/A	0
TcChr15-S	56082	56282	56182	56162	56202	56180	40	2628.17	1406.17	-0.659658	-185.148	0.0021	2550.83	1389	-0.876922	-170.596	0.0023	50.5701	52.0085	0.0404617	-5.4734	0.151	TcChr15-S	55821	56527	-+	TSS_14	no_gene_id	#N/A	0
TcChr16-S	587007	587207	587107	587112	587102	587100	10	990.167	627.333	-0.65941	-40.3135	0.0293	990.833	627.333	-0.65941	-40.3135	0.0293	54.4258	56.8544	0.0629811	-6.01758	0.1344	TcChr16-S	585604	592029	++	intergenic_1247	no_gene_id	#N/A	0
TcChr31-S	261137	261337	261237	261232	261242	261230	10	1269.67	768.333	-0.65937	-60.8605	0.0124	1269.67	779.167	-0.704446	-57.8335	0.014	46.4644	48.2495	0.0543888	-4.72942	0.1805	TcChr31-S	250772	261680	--	intergenic_4579	no_gene_id	#N/A	0
TcChr28-S	333202	333402	333302	333302	333302	333300	0	867.5	549.333	-0.659182	-35.4979	0.037	867.5	549.333	-0.659182	-35.4979	0.037	35.4487	39.0134	0.138237	-14.8561	0.0283	TcChr28-S	331993	333632	--	intergenic_3902	no_gene_id	#N/A	0
TcChr32-S	780232	780432	780332	780342	780322	780330	20	567.333	334.333	-0.65834	-30.6488	0.046	555.667	334.5	-0.732213	-27.876	0.0537	39.8778	43.713	0.132478	-9.52688	0.068	TcChr32-S	779972	780473	--	intergenic_5059	no_gene_id	#N/A	0
TcChr31-S	22342	22542	22442	22432	22452	22440	20	3391	2102.33	-0.65825	-146.352	0.0028	3373.33	2121.5	-0.66909	-137.647	0.003	41.701	41.494	-0.00718161	-0.683603	0.6149	TcChr31-S	19542	27502	--	intergenic_4529	no_gene_id	#N/A	2.51225
TcChr39-S	1000082	1000282	1000182	1000182	1000182	1000180	0	759.833	481.5	-0.658147	-31.1003	0.0448	759.833	481.5	-0.658147	-31.1003	0.0448	59.4954	63.834	0.101546	-15.3011	0.0264	TcChr39-S	1000140	1000693	--	intergenic_7735	no_gene_id	#N/A	0
TcChr39-S	1000082	1000282	1000182	1000182	1000182	1000180	0	759.833	481.5	-0.658147	-31.1003	0.0448	759.833	481.5	-0.658147	-31.1003	0.0448	59.4954	63.834	0.101546	-15.3011	0.0264	TcChr39-S	999087	1000139	-	mRNA	TcCLB.506885.340	Mitochondrial import receptor subunit ATOM40, putative	#N/A
TcChr28-S	123397	123597	123497	123512	123482	123490	30	1034.5	629.833	-0.65755	-48.804	0.0201	1007.5	608.167	-0.728241	-49.0489	0.02	65.8	63.4659	-0.0521061	-5.36608	0.1556	TcChr28-S	120613	123613	++	intergenic_3832	no_gene_id	#N/A	0
TcChr36-S	238327	238527	238427	238422	238432	238420	10	858.833	527.5	-0.657123	-39.3971	0.0304	858.833	514.333	-0.739675	-43.1255	0.0265	36.1081	37.0275	0.0362708	-1.65325	0.4134	TcChr36-S	236819	261193	-+	TSS_108	no_gene_id	#N/A	44.9723
TcChr38-S	1224122	1224322	1224222	1224222	1224222	1224220	0	1179.5	748	-0.657065	-47.502	0.0216	1179.5	748	-0.657065	-47.502	0.0216	57.4819	60.6597	0.0776294	-12.1995	0.0435	TcChr38-S	1215223	1227082	++	intergenic_7337	no_gene_id	#N/A	0
TcChr37-S	1325587	1325787	1325687	1325682	1325692	1325680	10	785.5	499.667	-0.656314	-31.6973	0.0433	785.5	481.167	-0.707075	-36.5681	0.0354	57.3376	54.4072	-0.0756844	-5.98697	0.1351	TcChr37-S	1325158	1326004	++	intergenic_7079	no_gene_id	#N/A	0
TcChr28-S	4867	5067	4967	4962	4972	4960	10	4154.33	2643.67	-0.656007	-161.3	0.0023	4154.33	2713.67	-0.614373	-144.521	0.0028	46.8372	47.9938	0.0351915	-6.60005	0.1194	TcChr28-S	4392	14171	-	mRNA	TcCLB.510607.29	dispersed gene family protein 1 (DGF-1), putative (fragment)	#N/A
TcChr37-S	1155332	1155532	1155432	1155432	1155432	1155430	0	3907.5	2480	-0.655906	-153.427	0.0024	3907.5	2480	-0.655906	-153.427	0.0024	48.5039	51.0906	0.0749577	-25.1478	0.0074	TcChr37-S	1153992	1156019	-	mRNA	TcCLB.507641.70	TPR repeat, putative	#N/A
TcChr17-S	432077	432277	432177	432182	432172	432170	10	2594.5	1701.67	-0.655733	-89.2414	0.0058	2680.83	1701.67	-0.655733	-105.647	0.0044	51.5324	53.5979	0.056697	-11.2747	0.0504	TcChr17-S	424972	438168	+-	TTS_15	no_gene_id	#N/A	32.6438
TcChr40-S	1123707	1123907	1123807	1123802	1123812	1123800	10	944.167	604	-0.655655	-37.0551	0.0344	944.167	586.167	-0.687731	-41.632	0.0281	50.5839	50.9869	0.011449	-0.667542	0.6204	TcChr40-S	1123309	1125102	++	intergenic_8526	no_gene_id	#N/A	0
TcChr8-S	199477	199677	199577	199582	199572	199570	10	2005	1299.33	-0.655622	-73.0492	0.0087	2046.83	1299.33	-0.655622	-80.9829	0.0072	42.3157	43.8218	0.0504579	-5.80634	0.1401	TcChr8-S	199313	199570	+	pseudogenic_transcript	TcCLB.504033.66	UDP-Gal or UDP-GlcNAc-dependent glycosyltransferase, putative, interrupted, degenerate	#N/A
TcChr8-S	199477	199677	199577	199582	199572	199570	10	2005	1299.33	-0.655622	-73.0492	0.0087	2046.83	1299.33	-0.655622	-80.9829	0.0072	42.3157	43.8218	0.0504579	-5.80634	0.1401	TcChr8-S	199571	204190	++	intergenic_9930	no_gene_id	#N/A	0
TcChr40-S	1536392	1536592	1536492	1536492	1536492	1536490	0	2915.67	1851.83	-0.654872	-114.526	0.0038	2915.67	1851.83	-0.654872	-114.526	0.0038	56.0467	60.8885	0.119541	-62.9974	0.001	TcChr40-S	1532530	1542963	-	pseudogenic_transcript	TcCLB.510279.290	dispersed gene family protein 1 (DGF-1, pseudogene), putative	#N/A
TcChr13-S	502062	502262	502162	502162	502162	502160	0	1194	758.833	-0.653948	-47.7567	0.0213	1194	758.833	-0.653948	-47.7567	0.0213	51.871	55.3574	0.0938475	-12.8528	0.0396	TcChr13-S	500945	503101	+	pseudogenic_transcript	TcCLB.508325.80	trans-sialidase (pseudogene), putative	#N/A
TcChr34-S	908197	908397	908297	908302	908292	908290	10	1052.33	661.833	-0.65343	-43.9694	0.0255	1041	661.833	-0.65343	-41.7659	0.0281	52.3679	53.3565	0.0269811	-1.6813	0.4086	TcChr34-S	906619	909033	+	pseudogenic_transcript	TcCLB.504055.130	trans-sialidase (pseudogene), putative	#N/A
TcChr41-S	723267	723467	723367	723362	723372	723360	10	1216.5	772.667	-0.653236	-48.6465	0.0203	1216.5	740	-0.717139	-57.3216	0.0141	47.7617	53.7035	0.16916	-38.5906	0.0031	TcChr41-S	722184	725124	--	intergenic_9021	no_gene_id	#N/A	0
TcChr38-S	65907	66107	66007	65992	66022	66000	30	1376	851.833	-0.653051	-60.688	0.0125	1329.67	640.333	-1.05417	-124.361	0.0036	57.6744	57.9385	0.00658993	-0.569756	0.6557	TcChr38-S	63899	67201	-+	TSS_122	no_gene_id	#N/A	0
TcChr16-S	109162	109362	109262	109262	109262	109260	0	1071.5	681.5	-0.652846	-42.779	0.0268	1071.5	681.5	-0.652846	-42.779	0.0268	45.838	50.281	0.133467	-21.2915	0.0121	TcChr16-S	107559	110343	--	intergenic_1073	no_gene_id	#N/A	3.59066
TcChr29-S	91202	91402	91302	91302	91302	91300	0	2680.67	1705	-0.65282	-104.814	0.0045	2680.67	1705	-0.65282	-104.814	0.0045	59.0766	59.4416	0.0088858	-0.940551	0.5422	TcChr29-S	91031	98453	-+	TSS_79	no_gene_id	#N/A	1.34716
TcChr31-S	207012	207212	207112	207112	207112	207110	0	3169.67	2016.5	-0.652478	-123.534	0.0037	3169.67	2016.5	-0.652478	-123.534	0.0037	60.4452	61.997	0.036572	-8.05992	0.0899	TcChr31-S	206012	214744	-	pseudogenic_transcript	TcCLB.503547.20	dispersed gene family protein 1 (DGF-1, pseudogene), putative	#N/A
TcChr41-S	1537402	1537602	1537502	1537502	1537502	1537500	0	1158.83	737.333	-0.652284	-46.0166	0.0233	1158.83	737.333	-0.652284	-46.0166	0.0233	56.468	59.2487	0.0693507	-8.68772	0.0806	TcChr41-S	1535466	1539559	+-	TTS_156	no_gene_id	#N/A	0
TcChr31-S	203372	203572	203472	203472	203472	203470	0	984.833	626.667	-0.652181	-39.2902	0.0309	984.833	626.667	-0.652181	-39.2902	0.0309	61.1145	60.5883	-0.0124741	-0.859461	0.5631	TcChr31-S	199445	206011	--	intergenic_4572	no_gene_id	#N/A	3.04553
TcChr34-S	75322	75522	75422	75422	75422	75420	0	1494.17	950.833	-0.652077	-59.0428	0.0135	1494.17	950.833	-0.652077	-59.0428	0.0135	50.7917	54.8799	0.111685	-23.8776	0.0082	TcChr34-S	65018	78763	-	pseudogenic_transcript	TcCLB.509891.70	SPRY domain/HECT-domain (ubiquitin-transferase), putative	#N/A
TcChr24-S	50677	50877	50777	50772	50782	50770	10	2168.5	1399.67	-0.651983	-80.1205	0.0073	2168.5	1348.5	-0.685342	-93.0076	0.0055	46.5714	52.7908	0.180845	-82.0159	0.0003	TcChr24-S	50078	51272	-	exon	TcCLB.509925.5.1	trans-sialidase (pseudogene), putative	#N/A
TcChr41-S	290272	290472	290372	-	290372	290370	0	2103.5	1339.17	-0.651456	-82.2874	0.0069	2103.5	1339.17	-0.651456	-82.2874	0.0069	56.0042	58.9433	0.0737932	-17.5401	0.0191	TcChr41-S	290166	292699	+	mRNA	TcCLB.508683.9	dispersed gene family protein 1 (DGF-1), putative	#N/A
TcChr28-S	452262	452462	452362	452362	452362	452360	0	5139	3272.17	-0.651241	-198.722	0.0018	5139	3272.17	-0.651241	-198.722	0.0018	56.1331	57.4549	0.0335786	-9.72632	0.0657	TcChr28-S	449073	459416	-	mRNA	TcCLB.506973.70	dispersed gene family protein 1 (DGF-1), putative	#N/A
TcChr28-S	630342	630542	630442	630432	630452	630440	20	2288.17	1439.17	-0.651089	-93.8845	0.0055	2281.5	1420.33	-0.683753	-97.3607	0.0054	58.4817	59.5889	0.0270576	-3.51249	0.241	TcChr28-S	628320	635848	-+	TSS_77	no_gene_id	#N/A	0
TcChr39-S	1031847	1032047	1031947	1031942	1031952	1031940	10	758.833	482.833	-0.65099	-30.5666	0.0463	758.833	485.333	-0.644807	-29.9461	0.0482	53.4435	56.498	0.080186	-7.42633	0.1016	TcChr39-S	1029397	1032836	-+	TSS_132	no_gene_id	#N/A	0
TcChr13-S	379792	379992	379892	379892	379892	379890	0	2665.17	1697.67	-0.650673	-103.688	0.0047	2665.17	1697.67	-0.650673	-103.688	0.0047	37.4345	33.7725	-0.14852	-44.8091	0.002	TcChr13-S	372612	381908	-	pseudogenic_transcript	TcCLB.510533.210	Flagellar attachment zone protein 10	#N/A
TcChr39-S	226327	226527	226427	226422	226432	226420	10	898.833	582.333	-0.650612	-33.4394	0.0404	898.833	548.833	-0.711686	-42.066	0.0276	52.022	53.3776	0.0371114	-2.27088	0.3391	TcChr39-S	225471	227158	++	intergenic_7449	no_gene_id	#N/A	0
TcChr29-S	399852	400052	399952	399952	399952	399950	0	733.667	467.5	-0.650158	-29.4565	0.0493	733.667	467.5	-0.650158	-29.4565	0.0493	54.8753	56.7107	0.0474644	-3.09092	0.2681	TcChr29-S	393142	406638	++	intergenic_4004	no_gene_id	#N/A	0
TcChr41-S	2154022	2154222	2154122	2154122	2154122	2154120	0	1832.17	1167.67	-0.649922	-71.6224	0.0091	1832.17	1167.67	-0.649922	-71.6224	0.0091	62.2475	62.1794	-0.00157794	-0.371394	0.7469	TcChr41-S	2152711	2154484	-+	TSS_194	no_gene_id	#N/A	0
TcChr40-S	107332	107532	107432	107432	107432	107430	0	886.167	564.833	-0.649753	-35.3753	0.0371	886.167	564.833	-0.649753	-35.3753	0.0371	57.7082	59.4951	0.0439949	-3.49949	0.2416	TcChr40-S	101934	110153	--	intergenic_8197	no_gene_id	#N/A	0
TcChr39-S	139917	140117	140017	140022	140012	140010	10	820.5	530	-0.649724	-31.0741	0.0449	831.5	530	-0.649724	-33.2097	0.0405	44.3384	49.3835	0.155474	-22.046	0.0113	TcChr39-S	139770	140057	-	mRNA	TcCLB.506925.64	hypothetical protein, conserved	#N/A
TcChr39-S	139917	140117	140017	140022	140012	140010	10	820.5	530	-0.649724	-31.0741	0.0449	831.5	530	-0.649724	-33.2097	0.0405	44.3384	49.3835	0.155474	-22.046	0.0113	TcChr39-S	140058	140578	--	intergenic_7414	no_gene_id	#N/A	0
TcChr28-S	34932	35132	35032	35032	35032	35030	0	2257.17	1439.5	-0.648945	-87.6329	0.0059	2257.17	1439.5	-0.648945	-87.6329	0.0059	54.7479	56.9961	0.0580602	-11.7768	0.0471	TcChr28-S	27892	38346	-	mRNA	TcCLB.510607.80	dispersed gene family protein 1 (DGF-1), putative	#N/A
TcChr28-S	22292	22492	22392	22392	22392	22390	0	1123.17	716.333	-0.648869	-44.3504	0.0252	1123.17	716.333	-0.648869	-44.3504	0.0252	61.9664	63.4156	0.0333511	-3.2534	0.2583	TcChr28-S	20873	24589	-	pseudogenic_transcript	TcCLB.510607.75	hypothetical protein, conserved (pseudogene)	#N/A
TcChr13-S	557022	557222	557122	557112	557132	557120	20	1033.83	649	-0.648738	-43.429	0.0263	1037	649.167	-0.675755	-44.2016	0.0254	40.7159	53.9178	0.405169	-171.254	0	TcChr13-S	556857	557429	+	mRNA	TcCLB.422507.10	glycine dehydrogenase [decarboxylating], putative	#N/A
TcChr26-S	374022	374222	374122	374122	374122	374120	0	1872.17	1194.17	-0.648705	-72.9028	0.0087	1872.17	1194.17	-0.648705	-72.9028	0.0087	55.8364	58.4479	0.0659474	-13.2086	0.0374	TcChr26-S	370653	380961	-+	TSS_67	no_gene_id	#N/A	0
TcChr16-S	65862	66062	65962	65962	65962	65960	0	1126.33	718.5	-0.648574	-44.4022	0.0252	1126.33	718.5	-0.648574	-44.4022	0.0252	55.9706	56.999	0.0262656	-1.8991	0.3799	TcChr16-S	64853	66545	-+	TSS_17	no_gene_id	#N/A	0
TcChr31-S	247097	247297	247197	247192	247202	247190	10	1550.67	985.833	-0.648502	-61.3582	0.0123	1550.67	980.5	-0.661299	-62.7	0.0119	53.8868	54.9806	0.0289899	-2.50406	0.3152	TcChr31-S	246869	250771	-	pseudogenic_transcript	TcCLB.508367.50	hypothetical protein, conserved (pseudogene)	#N/A
TcChr38-S	471102	471302	471202	471202	471202	471200	0	738.5	471.167	-0.64836	-29.5292	0.0493	738.5	471.167	-0.64836	-29.5292	0.0493	56.8471	60.8752	0.098767	-12.7394	0.0405	TcChr38-S	471060	471759	--	intergenic_7265	no_gene_id	#N/A	0
TcChr15-S	404967	405167	405067	405062	405072	405060	10	1544.17	1005.5	-0.648202	-55.4505	0.0155	1544.17	907.333	-0.767124	-81.8198	0.007	46.4943	49.6357	0.0943236	-14.6774	0.0289	TcChr15-S	403625	405328	-	pseudogenic_transcript	TcCLB.507553.30	trans-sialidase (pseudogene), putative	#N/A
TcChr26-S	795542	795742	795642	795642	795642	795640	0	1234.67	787.833	-0.648159	-48.4157	0.0205	1234.67	787.833	-0.648159	-48.4157	0.0205	64.0758	65.7857	0.037995	-4.76804	0.1793	TcChr26-S	786038	796435	+	pseudogenic_transcript	TcCLB.506243.50	dispersed gene family protein 1 (DGF-1, pseudogene), putative	#N/A
TcChr31-S	207902	208102	208002	208012	207992	208000	20	3897.5	2420	-0.647254	-166.876	0.0023	3939.17	2476.17	-0.669782	-160.795	0.0024	57.3482	59.0382	0.0419007	-10.9412	0.0536	TcChr31-S	206012	214744	-	pseudogenic_transcript	TcCLB.503547.20	dispersed gene family protein 1 (DGF-1, pseudogene), putative	#N/A
TcChr12-S	224632	224832	224732	224732	224732	224730	0	2157.67	1377.67	-0.647245	-83.3408	0.0065	2157.67	1377.67	-0.647245	-83.3408	0.0065	58.1741	60.924	0.0666341	-16.982	0.0203	TcChr12-S	222732	235027	-+	TSS_7	no_gene_id	#N/A	0
TcChr41-S	2203432	2203632	2203532	2203532	2203532	2203530	0	1530.83	977.667	-0.646903	-59.4563	0.0132	1530.83	977.667	-0.646903	-59.4563	0.0132	63.1161	64.9257	0.0407818	-5.97573	0.1355	TcChr41-S	2202991	2204024	--	intergenic_9482	no_gene_id	#N/A	0
TcChr14-S	481242	481442	481342	481352	481332	481340	20	1071.83	684.333	-0.646861	-42.0748	0.0276	1075.5	684.333	-0.652236	-42.8613	0.0268	33.9215	30.5327	-0.151844	-19.2113	0.0149	TcChr14-S	480212	482866	--	intergenic_879	no_gene_id	#N/A	0
TcChr37-S	230902	231102	231002	231002	231002	231000	0	1145.33	731.833	-0.646181	-44.8274	0.0246	1145.33	731.833	-0.646181	-44.8274	0.0246	57.6829	61.1077	0.0832105	-13.5523	0.0352	TcChr37-S	230436	233375	-	pseudogenic_transcript	TcCLB.506251.70	trans-sialidase (pseudogene), putative	#N/A
TcChr28-S	220642	220842	220742	220742	220742	220740	0	794.667	507.833	-0.645995	-31.4383	0.0435	794.667	507.833	-0.645995	-31.4383	0.0435	51.3504	55.486	0.111747	-12.6989	0.0405	TcChr28-S	219355	221328	-	mRNA	TcCLB.508389.90	surface protease GP63, putative	#N/A
TcChr10-S	132292	132492	132392	132402	132382	132390	20	1354.5	831.167	-0.645302	-61.6561	0.0122	1404.17	796.5	-0.817968	-83.6615	0.0065	46.9081	48.9753	0.0622165	-6.51602	0.1213	TcChr10-S	130758	137729	+	mRNA	TcCLB.507933.10	plectin, putative	#N/A
TcChr28-S	32682	32882	32782	32772	32792	32780	20	1638.17	992.667	-0.645057	-77.8384	0.0077	1646.83	991.333	-0.732252	-79.9765	0.0073	54.4449	56.9042	0.0637378	-9.76629	0.0654	TcChr28-S	27892	38346	-	mRNA	TcCLB.510607.80	dispersed gene family protein 1 (DGF-1), putative	#N/A
TcChr31-S	5027	5227	5127	5122	5132	5120	10	1422.33	915.5	-0.644896	-53.6958	0.0164	1422.33	902.333	-0.656527	-56.9412	0.0146	52.8594	54.6268	0.0474498	-4.78818	0.178	TcChr31-S	2651	6540	--	intergenic_4526	no_gene_id	#N/A	0
TcChr23-S	89912	90112	90012	90012	90012	90010	0	1717.17	1098.33	-0.644714	-66.2457	0.0105	1717.17	1098.33	-0.644714	-66.2457	0.0105	44.6781	47.7192	0.0950022	-16.2772	0.0233	TcChr23-S	88110	95582	+-	TTS_43	no_gene_id	#N/A	1.33815
TcChr38-S	1221042	1221242	1221142	1221142	1221142	1221140	0	757.167	484.333	-0.644611	-29.9972	0.048	757.167	484.333	-0.644611	-29.9972	0.048	62.2296	63.2888	0.0243492	-1.56133	0.4269	TcChr38-S	1215223	1227082	++	intergenic_7337	no_gene_id	#N/A	0
TcChr36-S	1013522	1013722	1013622	-	1013622	1013620	0	778.833	498.333	-0.644204	-30.6519	0.046	778.833	498.333	-0.644204	-30.6519	0.046	65.0916	69.002	0.0841671	-14.1602	0.0324	TcChr36-S	1013133	1018463	-	mRNA	TcCLB.503697.100	hypothetical protein, conserved	#N/A
TcChr36-S	823242	823442	823342	823342	823342	823340	0	1122.33	718.167	-0.644111	-43.7017	0.026	1122.33	718.167	-0.644111	-43.7017	0.026	48.8975	52.4109	0.100106	-13.9548	0.0332	TcChr36-S	823084	823561	--	intergenic_6490	no_gene_id	#N/A	0
TcChr31-S	251687	251887	251787	251782	251792	251780	10	1726.83	1115	-0.643425	-63.9404	0.0114	1726.83	1070.83	-0.689395	-75.1032	0.0082	50.8029	50.3258	-0.0136104	-1.0027	0.5272	TcChr31-S	250772	261680	--	intergenic_4579	no_gene_id	#N/A	0
TcChr13-S	411672	411872	411772	411772	411772	411770	0	1266.5	810.833	-0.64337	-48.9995	0.0201	1266.5	810.833	-0.64337	-48.9995	0.0201	61.496	61.2721	-0.00526177	-0.523253	0.676	TcChr13-S	407663	416901	-+	TSS_10	no_gene_id	#N/A	0
TcChr40-S	636697	636897	636797	636792	636802	636790	10	2801.67	1805.83	-0.642945	-103.64	0.0047	2801.67	1765.83	-0.665936	-113.543	0.0039	47.5474	49.0658	0.0453501	-7.108	0.1097	TcChr40-S	635153	640360	+-	TTS_110	no_gene_id	#N/A	0
TcChr12-S	233257	233457	233357	233352	233362	233350	10	1372	844.5	-0.642546	-61.8303	0.0122	1372	865.167	-0.66523	-56.3719	0.015	51.7616	55.2134	0.0931373	-14.9893	0.028	TcChr12-S	222732	235027	-+	TSS_7	no_gene_id	#N/A	0
TcChr40-S	872357	872557	872457	872452	872462	872450	10	783.5	463.833	-0.642383	-41.1287	0.0286	783.5	476	-0.718972	-37.5799	0.0338	49.8539	50.7455	0.0255754	-1.25611	0.4738	TcChr40-S	871021	872949	++	intergenic_8435	no_gene_id	#N/A	25.1426
TcChr31-S	228087	228287	228187	228182	228192	228180	10	3656.33	2353	-0.641868	-135.74	0.003	3656.33	2391.5	-0.612482	-126.671	0.0034	52.1104	56.3188	0.112045	-54.0931	0.0013	TcChr31-S	224207	244451	--	intergenic_4577	no_gene_id	#N/A	0.987898
TcChr31-S	221082	221282	221182	221192	221172	221180	20	2491.5	1592	-0.641534	-95.7465	0.0055	2590.17	1586	-0.707652	-117.538	0.0038	54.7003	53.3506	-0.0360418	-5.11728	0.1642	TcChr31-S	220761	221540	-	mRNA	TcCLB.510591.20	hypothetical protein	#N/A
TcChr37-S	406372	406572	406472	406472	406472	406470	0	977.833	626.833	-0.641507	-37.8786	0.0331	977.833	626.833	-0.641507	-37.8786	0.0331	64.2041	66.4923	0.0505218	-6.03856	0.1336	TcChr37-S	404892	406688	+	mRNA	TcCLB.504179.80	hypothetical protein, conserved	#N/A
TcChr13-S	408787	408987	408887	408892	408882	408880	10	3994.33	2492.5	-0.641249	-167.75	0.0023	3887.5	2492.5	-0.641249	-146.43	0.0028	46.2951	47.5056	0.0372391	-6.48595	0.1219	TcChr13-S	407663	416901	-+	TSS_10	no_gene_id	#N/A	0
TcChr40-S	1452637	1452837	1452737	1452742	1452732	1452730	10	3003.33	1951	-0.641202	-107.449	0.0044	3042.83	1951	-0.641202	-114.882	0.0038	48.4469	52.6018	0.118707	-46.2877	0.0019	TcChr40-S	1452430	1453416	+	mRNA	TcCLB.508163.390	hypothetical protein, conserved	#N/A
TcChr28-S	223882	224082	223982	223982	223982	223980	0	798	511.667	-0.641184	-31.2758	0.0442	798	511.667	-0.641184	-31.2758	0.0442	39.0527	43.6542	0.160699	-18.5957	0.0165	TcChr28-S	222680	224155	-	mRNA	TcCLB.508389.100	Mucin-associated surface protein (MASP), subgroup S132	#N/A
TcChr31-S	207332	207532	207432	207432	207432	207430	0	2831.67	1815.67	-0.641152	-107.031	0.0044	2831.67	1815.67	-0.641152	-107.031	0.0044	58.5811	59.5553	0.0237962	-3.34136	0.2525	TcChr31-S	206012	214744	-	pseudogenic_transcript	TcCLB.503547.20	dispersed gene family protein 1 (DGF-1, pseudogene), putative	#N/A
TcChr26-S	378747	378947	378847	378852	378842	378840	10	2723	1724.5	-0.64107	-108.438	0.0043	2689.33	1724.5	-0.64107	-101.768	0.0048	46.6266	47.0722	0.013723	-1.18402	0.4867	TcChr26-S	370653	380961	-+	TSS_67	no_gene_id	#N/A	0
TcChr39-S	482622	482822	482722	482722	482722	482720	0	1563.33	1002.5	-0.641023	-59.7867	0.013	1563.33	1002.5	-0.641023	-59.7867	0.013	48.5926	46.9073	-0.050924	-4.96851	0.1714	TcChr39-S	480686	486191	-+	TSS_130	no_gene_id	#N/A	0
TcChr39-S	555182	555382	555282	555282	555282	555280	0	1169	749.833	-0.640633	-45.0829	0.0243	1169	749.833	-0.640633	-45.0829	0.0243	47.9046	52.8886	0.142792	-29.0897	0.0061	TcChr39-S	551387	556967	++	intergenic_7565	no_gene_id	#N/A	0
TcChr40-S	130112	130312	130212	130222	130202	130210	20	2603.5	1651.33	-0.640194	-103.021	0.0047	2603.67	1651.33	-0.656913	-103.021	0.0047	30.53	38.1383	0.321016	-209.977	0	TcChr40-S	129625	131484	-	mRNA	TcCLB.511355.50	glycerol uptake protein, putative	#N/A
TcChr7-S	290282	290482	290382	290382	290382	290380	0	759	487	-0.640178	-29.7316	0.0491	759	487	-0.640178	-29.7316	0.0491	48.1196	57.5056	0.257076	-63.2734	0.0009	TcChr7-S	288519	290945	++	intergenic_9846	no_gene_id	#N/A	74.0832
TcChr23-S	152227	152427	152327	152322	152332	152320	10	1455.83	914.333	-0.639832	-60.5045	0.0126	1455.83	917.5	-0.666065	-59.691	0.013	37.8821	39.0132	0.0424428	-3.09878	0.2678	TcChr23-S	150598	156456	-+	TSS_55	no_gene_id	#N/A	0
TcChr28-S	372492	372692	372592	372592	372592	372590	0	945.333	606.833	-0.639523	-36.555	0.0355	945.333	606.833	-0.639523	-36.555	0.0355	62.0786	63.8124	0.0397423	-3.68577	0.2305	TcChr28-S	370655	372955	-	pseudogenic_transcript	TcCLB.511797.210	trans-sialidase (pseudogene), putative	#N/A
TcChr18-S	51812	52012	51912	51912	51912	51910	0	904	580.333	-0.639441	-35.0725	0.0379	904	580.333	-0.639441	-35.0725	0.0379	50.799	56.4245	0.15152	-26.2529	0.0072	TcChr18-S	50976	54155	-	mRNA	TcCLB.506961.150	trans-sialidase, Group VIII, putative	#N/A
TcChr32-S	811657	811857	811757	811772	811742	811750	30	1702	1081.17	-0.639303	-67.559	0.0103	1687.33	1066	-0.662538	-68.3998	0.0102	51.5673	52.7256	0.0320487	-2.92629	0.2802	TcChr32-S	811679	816955	-	mRNA	TcCLB.509167.190	STE/STE11 serine/threonine-protein kinase, putative	#N/A
TcChr32-S	811657	811857	811757	811772	811742	811750	30	1702	1081.17	-0.639303	-67.559	0.0103	1687.33	1066	-0.662538	-68.3998	0.0102	51.5673	52.7256	0.0320487	-2.92629	0.2802	TcChr32-S	810367	811678	--	intergenic_5080	no_gene_id	#N/A	0
TcChr39-S	1755957	1756157	1756057	1756052	1756062	1756050	10	667.167	411.5	-0.638681	-30.5536	0.0463	667.167	425.333	-0.649453	-26.9455	0.0566	48.3691	52.1804	0.109422	-10.07	0.0624	TcChr39-S	1753354	1762475	-+	TSS_134	no_gene_id	#N/A	1.09625
TcChr28-S	241947	242147	242047	242042	242052	242040	10	1034.33	669.167	-0.638456	-38.6129	0.0321	1034.33	660.5	-0.647071	-40.7187	0.0288	50.2979	49.9905	-0.00884595	-0.578867	0.6512	TcChr28-S	239581	243279	-	pseudogenic_transcript	TcCLB.508389.174	hypothetical protein, conserved (pseudogene)	#N/A
TcChr28-S	292987	293187	293087	293082	293092	293080	10	2811.67	1806.33	-0.638361	-105.438	0.0044	2811.67	1824.67	-0.623793	-101.059	0.0049	50.3792	53.666	0.0911816	-29.4145	0.0059	TcChr28-S	292768	296568	-	pseudogenic_transcript	TcCLB.511787.30	hypothetical protein, conserved (pseudogene)	#N/A
TcChr15-S	84412	84612	84512	84512	84512	84510	0	963.333	619	-0.638096	-37.076	0.0344	963.333	619	-0.638096	-37.076	0.0344	57.8994	61.6699	0.0910196	-15.0931	0.0274	TcChr15-S	83973	85865	+	pseudogenic_transcript	TcCLB.511871.60	hypothetical protein, conserved (pseudogene)	#N/A
TcChr28-S	54582	54782	54682	54682	54682	54680	0	1943	1248.5	-0.63809	-73.3926	0.0084	1943	1248.5	-0.63809	-73.3926	0.0084	58.5093	59.7247	0.0296622	-3.77745	0.2258	TcChr28-S	50995	56319	+	mRNA	TcCLB.510609.60	Basal body protein	#N/A
TcChr4-S	184602	184802	184702	184702	184702	184700	0	1396.5	897.5	-0.637832	-53.0467	0.0168	1396.5	897.5	-0.637832	-53.0467	0.0168	50.814	56.2825	0.147461	-36.9637	0.0034	TcChr4-S	179240	198586	--	intergenic_8171	no_gene_id	#N/A	0.516876
TcChr16-S	54952	55152	55052	55052	55052	55050	0	1203.33	773.667	-0.637252	-45.8584	0.0235	1203.33	773.667	-0.637252	-45.8584	0.0235	54.5411	61.1136	0.164149	-47.294	0.0018	TcChr16-S	54514	55599	-	mRNA	TcCLB.506269.99	Mucin-associated surface protein (MASP) (fragment)	#N/A
TcChr10-S	311432	311632	311532	311522	311542	311530	20	949	582.833	-0.637224	-43.5888	0.0261	929.167	574.333	-0.694049	-41.6704	0.0281	53.6109	58.6347	0.129229	-22.115	0.0113	TcChr10-S	309594	312403	--	intergenic_115	no_gene_id	#N/A	0
TcChr36-S	1080032	1080232	1080132	1080132	1080132	1080130	0	1798.83	1157	-0.636673	-67.6276	0.0103	1798.83	1157	-0.636673	-67.6276	0.0103	55.4101	58.007	0.0660768	-11.6045	0.0482	TcChr36-S	1078838	1082652	--	intergenic_6569	no_gene_id	#N/A	0
TcChr13-S	225802	226002	225902	225902	225902	225900	0	1474.5	948.667	-0.636253	-55.6794	0.0155	1474.5	948.667	-0.636253	-55.6794	0.0155	62.6139	63.1225	0.0116715	-1.0308	0.5203	TcChr13-S	224113	229792	--	intergenic_587	no_gene_id	#N/A	0
TcChr40-S	1716222	1716422	1716322	1716322	1716322	1716320	0	1266.67	815	-0.636165	-47.9848	0.0206	1266.67	815	-0.636165	-47.9848	0.0206	59.278	62.9327	0.0863142	-17.0353	0.0202	TcChr40-S	1713824	1716441	++	intergenic_8692	no_gene_id	#N/A	0
TcChr37-S	537522	537722	537622	537622	537622	537620	0	882.5	567.833	-0.636129	-33.8582	0.0401	882.5	567.833	-0.636129	-33.8582	0.0401	58.9057	62.6833	0.0896756	-12.7702	0.0404	TcChr37-S	536415	538415	+	mRNA	TcCLB.504147.280	trypanothione synthetase-like protein, putative	#N/A
TcChr13-S	414937	415137	415037	415032	415042	415030	10	1533	961	-0.635928	-64.2733	0.0114	1533	923.833	-0.730653	-74.4362	0.0083	50.7944	52.5056	0.0477997	-5.0162	0.1689	TcChr13-S	407663	416901	-+	TSS_10	no_gene_id	#N/A	0
TcChr4-S	145612	145812	145712	145712	145712	145710	0	902.833	581	-0.635922	-34.5237	0.0388	902.833	581	-0.635922	-34.5237	0.0388	61.548	62.608	0.0246365	-1.6528	0.4134	TcChr4-S	141902	154688	--	intergenic_8158	no_gene_id	#N/A	0
TcChr19-S	52887	53087	52987	52982	52992	52980	10	1105.83	714.167	-0.63536	-41.3921	0.0284	1105.83	685.167	-0.690607	-48.74	0.0202	46.8023	55.9996	0.258839	-83.0639	0.0003	TcChr19-S	50253	53162	--	intergenic_1675	no_gene_id	#N/A	0
TcChr2-S	132712	132912	132812	132812	132812	132810	0	757.333	487.667	-0.635033	-29.1817	0.05	757.333	487.667	-0.635033	-29.1817	0.05	57.2929	59.4963	0.0544436	-4.53478	0.1875	TcChr2-S	130786	144317	++	intergenic_1900	no_gene_id	#N/A	0
TcChr28-S	373477	373677	373577	373572	373582	373570	10	923	597.833	-0.6349	-34.5006	0.0389	923	587.833	-0.650923	-36.9398	0.0345	41.7513	42.7925	0.0355354	-1.82323	0.3907	TcChr28-S	372956	373541	--	intergenic_3913	no_gene_id	#N/A	0
TcChr28-S	373477	373677	373577	373572	373582	373570	10	923	597.833	-0.6349	-34.5006	0.0389	923	587.833	-0.650923	-36.9398	0.0345	41.7513	42.7925	0.0355354	-1.82323	0.3907	TcChr28-S	373542	377243	-	pseudogenic_transcript	TcCLB.511797.215	hypothetical protein, conserved (pseudogene)	#N/A
TcChr38-S	374942	375142	375042	375042	375042	375040	0	1016.17	654.5	-0.634672	-38.6904	0.032	1016.17	654.5	-0.634672	-38.6904	0.032	54.4336	57.0963	0.0688999	-7.4673	0.1008	TcChr38-S	372567	375995	+	mRNA	TcCLB.510215.10	NADH-dependent fumarate reductase, putative	#N/A
TcChr41-S	1491947	1492147	1492047	1492042	1492052	1492040	10	716.833	455.167	-0.634635	-29.1785	0.05	716.833	451.667	-0.666379	-30.0678	0.0479	52.202	54.2156	0.0546024	-3.58915	0.2359	TcChr41-S	1490820	1492384	--	intergenic_9231	no_gene_id	#N/A	0
TcChr26-S	788242	788442	788342	788342	788342	788340	0	1373.17	884.5	-0.634573	-51.7653	0.0175	1373.17	884.5	-0.634573	-51.7653	0.0175	58.2035	61.8857	0.088501	-17.3887	0.0193	TcChr26-S	786038	796435	+	pseudogenic_transcript	TcCLB.506243.50	dispersed gene family protein 1 (DGF-1, pseudogene), putative	#N/A
TcChr34-S	290682	290882	290782	290782	290782	290780	0	1171.33	754.5	-0.634559	-44.3357	0.0252	1171.33	754.5	-0.634559	-44.3357	0.0252	56.2668	59.0967	0.0707942	-9.58122	0.0669	TcChr34-S	290125	291540	-	mRNA	TcCLB.505987.60	hypothetical protein	#N/A
TcChr41-S	994357	994557	994457	994452	994462	994450	10	2125.17	1322.83	-0.634454	-90.9097	0.0057	2125.17	1309.33	-0.698744	-94.5251	0.0055	49.8127	51.3559	0.0440159	-5.72574	0.1432	TcChr41-S	993192	995088	--	intergenic_9050	no_gene_id	#N/A	0
TcChr30-S	763827	764027	763927	763922	763932	763920	10	806	516.167	-0.634265	-31.7301	0.0432	806	487.167	-0.726364	-39.442	0.0304	44.8207	49.3715	0.139512	-17.5993	0.0188	TcChr30-S	761350	766104	++	intergenic_4513	no_gene_id	#N/A	0
[truncated: 142,666 more rows]
