# Supplementary material for: Nucleosome landscape reflects phenotypic differences in Trypanosoma cruzi life forms
Source: PLoS Pathog. 2021 Jan 26;17(1):e1009272. doi: 10.1371/journal.ppat.1009272 (PMC7864430; doi:10.1371/journal.ppat.1009272)
Supplement: S3 Table — (XLSX) [file ppat.1009272.s014.xlsx]

## Sheet: S3
Table S3. Polycistrons with dynamic nucleosomes at dSSRs.
	Number of dynamic nucleosomes*
	all categories	enriched at Epimastigotes	enriched at TCTs	Ids	% gaps (N)
policistron_96	1	1	0	TcCLB.504427.232,no_gene_id,TcCLB.504427.233,no_gene_id,TcCLB.504427.234,no_gene_id,TcCLB.504427.235,no_gene_id,TcCLB.504427.236	0
policistron_65	1	1	0	TcCLB.507237.350,no_gene_id,TcCLB.507237.353,no_gene_id,TcCLB.507237.356,no_gene_id,TcCLB.507237.359	0
policistron_49	1	1	0	TcCLB.511603.90,no_gene_id,TcCLB.511603.100,no_gene_id,TcCLB.511603.110,no_gene_id,TcCLB.511603.130,no_gene_id,TcCLB.511603.141,no_gene_id,TcCLB.511603.151,no_gene_id,TcCLB.511603.160,no_gene_id,TcCLB.511603.170,no_gene_id,TcCLB.511603.190,no_gene_id,TcCLB.511603.200,no_gene_id,TcCLB.511603.250,no_gene_id,TcCLB.511603.260,no_gene_id,TcCLB.511603.300,no_gene_id,TcCLB.511603.304,no_gene_id,TcCLB.51…	0
policistron_419	1	1	0	TcCLB.505155.4,no_gene_id,TcCLB.505155.10	0
policistron_383	1	1	0	TcCLB.506763.361,no_gene_id,TcCLB.506763.350,no_gene_id,TcCLB.506763.340,no_gene_id,TcCLB.506763.330	0
policistron_371	1	1	0	TcCLB.506499.110,no_gene_id,TcCLB.506499.105,no_gene_id,TcCLB.506499.100,no_gene_id,TcCLB.506499.90	0
policistron_347	1	1	0	TcCLB.510021.185,no_gene_id,TcCLB.510021.180,no_gene_id,TcCLB.510021.160,no_gene_id,TcCLB.510021.150,no_gene_id,TcCLB.510021.140,no_gene_id,TcCLB.510021.130,no_gene_id,TcCLB.510021.120	0
policistron_123	1	1	0	TcCLB.506409.10,no_gene_id,TcCLB.506409.30,no_gene_id,TcCLB.506409.50,no_gene_id,TcCLB.506409.60,no_gene_id,TcCLB.506409.70,no_gene_id,TcCLB.506409.90,no_gene_id,TcCLB.506409.100,no_gene_id,TcCLB.506409.110,no_gene_id,TcCLB.506409.130,no_gene_id,TcCLB.506409.140,no_gene_id,TcCLB.506409.170,no_gene_id,TcCLB.506409.190,no_gene_id,TcCLB.506409.200,no_gene_id,TcCLB.506409.220,no_gene_id,TcCLB.506409.…	0
policistron_279	1	1	0	TcCLB.507993.350,no_gene_id,TcCLB.507993.340,no_gene_id,TcCLB.507993.330,no_gene_id,TcCLB.507993.320,no_gene_id,TcCLB.507993.310,no_gene_id,TcCLB.507993.300,no_gene_id,TcCLB.507993.290,no_gene_id,TcCLB.507993.280,no_gene_id,TcCLB.507993.270,no_gene_id,TcCLB.507993.260,no_gene_id,TcCLB.507993.250,no_gene_id,TcCLB.507993.230,no_gene_id,TcCLB.507993.220,no_gene_id,TcCLB.507993.210,no_gene_id,TcCLB.5…	0.00123833
policistron_293	1	1	0	TcCLB.510279.210,no_gene_id,TcCLB.510279.220,no_gene_id,TcCLB.510279.230,no_gene_id,TcCLB.510279.240,no_gene_id,TcCLB.510279.250,no_gene_id,TcCLB.510279.263,no_gene_id,TcCLB.510279.276,no_gene_id,TcCLB.510279.290,no_gene_id,TcCLB.510279.310,no_gene_id,TcCLB.510279.314,no_gene_id,TcCLB.510279.320,no_gene_id,TcCLB.510279.330,no_gene_id,TcCLB.510279.340,no_gene_id,TcCLB.510279.349,no_gene_id,TcCLB.5…	0.182886
policistron_209	1	1	0	TcCLB.509631.120,no_gene_id,TcCLB.509631.100,no_gene_id,TcCLB.509631.90,no_gene_id,TcCLB.509631.80,no_gene_id,TcCLB.509631.60,no_gene_id,TcCLB.509631.45,no_gene_id,TcCLB.509631.30,no_gene_id,TcCLB.509631.20,no_gene_id,TcCLB.509631.11,no_gene_id,TcCLB.506197.10	0.255761
policistron_381	1	1	0	TcCLB.510377.134,no_gene_id,TcCLB.510377.120,no_gene_id,TcCLB.510377.110,no_gene_id,TcCLB.510377.100,no_gene_id,TcCLB.510377.70,no_gene_id,TcCLB.510377.61,no_gene_id,TcCLB.510377.50,no_gene_id,TcCLB.510377.30,no_gene_id,TcCLB.510377.10,no_gene_id,TcCLB.510375.40,no_gene_id,TcCLB.510375.30,no_gene_id,TcCLB.510375.20,no_gene_id,TcCLB.510375.10,no_gene_id,TcCLB.510375.5	0.26408
policistron_420	1	1	0	TcCLB.507211.10,no_gene_id,TcCLB.507211.20,no_gene_id,TcCLB.507211.30,no_gene_id,TcCLB.507211.40,no_gene_id,TcCLB.507213.10,no_gene_id,TcCLB.507213.20,no_gene_id,TcCLB.507213.30,no_gene_id,TcCLB.507213.40,no_gene_id,TcCLB.507213.60	0.468955
policistron_264	1	1	0	TcCLB.504153.50,no_gene_id,TcCLB.504153.70,no_gene_id,TcCLB.504153.90,no_gene_id,TcCLB.504153.100,no_gene_id,TcCLB.504153.110,no_gene_id,TcCLB.504153.120,no_gene_id,TcCLB.504153.129,no_gene_id,TcCLB.504153.140,no_gene_id,TcCLB.504153.150,no_gene_id,TcCLB.504153.160,no_gene_id,TcCLB.504153.170,no_gene_id,TcCLB.504153.180,no_gene_id,TcCLB.504153.190,no_gene_id,TcCLB.504153.200,no_gene_id,TcCLB.5041…	0.658252
policistron_283	1	1	0	TcCLB.510269.50,no_gene_id,TcCLB.510269.55,no_gene_id,TcCLB.510269.60,no_gene_id,TcCLB.510269.73,no_gene_id,TcCLB.510271.20,no_gene_id,TcCLB.510271.30,no_gene_id,TcCLB.510275.10,no_gene_id,TcCLB.510275.21,no_gene_id,TcCLB.510275.29	0.847649
policistron_402	1	1	0	TcCLB.506495.20,no_gene_id,TcCLB.506495.24,no_gene_id,TcCLB.506495.30,no_gene_id,TcCLB.506495.40,no_gene_id,TcCLB.506495.50,no_gene_id,TcCLB.438923.10,no_gene_id,TcCLB.511371.5,no_gene_id,TcCLB.511371.10	0.894254
policistron_295	1	1	0	TcCLB.510281.20,no_gene_id,TcCLB.418405.10,no_gene_id,TcCLB.418405.20,no_gene_id,TcCLB.418405.30,no_gene_id,TcCLB.508165.14,no_gene_id,TcCLB.508165.30,no_gene_id,TcCLB.508165.34,no_gene_id,TcCLB.508165.40,no_gene_id,TcCLB.508165.50,no_gene_id,TcCLB.508165.60,no_gene_id,TcCLB.508165.70	0.973331
policistron_75	1	1	0	TcCLB.415331.10.1,no_gene_id,TcCLB.505607.9,no_gene_id,TcCLB.508279.10,no_gene_id,TcCLB.466007.9,no_gene_id,TcCLB.508281.9,no_gene_id,TcCLB.508283.10,no_gene_id,TcCLB.508283.25,no_gene_id,TcCLB.508283.40,no_gene_id,TcCLB.508283.60,no_gene_id,TcCLB.508283.69,no_gene_id,TcCLB.510447.10,no_gene_id,TcCLB.510449.10,no_gene_id,TcCLB.510449.20,no_gene_id,TcCLB.510451.10,no_gene_id,TcCLB.510451.21,no_gen…	1.01745
policistron_286	1	1	0	TcCLB.508159.80,no_gene_id,TcCLB.508161.10,no_gene_id,TcCLB.508161.20,no_gene_id,TcCLB.508161.23,no_gene_id,TcCLB.508161.26	1.22474
policistron_47	1	1	0	TcCLB.506961.10,no_gene_id,TcCLB.506961.20,no_gene_id,TcCLB.506961.25,no_gene_id,TcCLB.506961.30,no_gene_id,TcCLB.506961.35,no_gene_id,TcCLB.506961.40,no_gene_id,TcCLB.506961.50,no_gene_id,TcCLB.506961.70,no_gene_id,TcCLB.506961.90,no_gene_id,TcCLB.506961.97,no_gene_id,TcCLB.506961.104,no_gene_id,TcCLB.506961.110,no_gene_id,TcCLB.506961.130,no_gene_id,TcCLB.506961.150,no_gene_id,TcCLB.506961.160,…	1.702
policistron_282	1	1	0	TcCLB.507829.10,no_gene_id,TcCLB.507829.19,no_gene_id,TcCLB.472253.10,no_gene_id,TcCLB.509805.10,no_gene_id,TcCLB.509805.20,no_gene_id,TcCLB.509805.30,no_gene_id,TcCLB.509805.40,no_gene_id,TcCLB.509805.50,no_gene_id,TcCLB.509805.60,no_gene_id,TcCLB.509805.70,no_gene_id,TcCLB.509805.80,no_gene_id,TcCLB.509805.84,no_gene_id,TcCLB.509805.90,no_gene_id,TcCLB.509805.100,no_gene_id,TcCLB.509805.110,no_…	1.78892
policistron_405	1	1	0	TcCLB.422207.10,no_gene_id,TcCLB.510071.20,no_gene_id,TcCLB.510071.30,no_gene_id,TcCLB.510073.10,no_gene_id,TcCLB.510073.17,no_gene_id,TcCLB.510073.24,no_gene_id,TcCLB.510073.30,no_gene_id,TcCLB.510073.40,no_gene_id,TcCLB.510073.50,no_gene_id,TcCLB.510073.70,no_gene_id,TcCLB.510073.75,no_gene_id,TcCLB.510073.80,no_gene_id,TcCLB.510073.90,no_gene_id,TcCLB.510075.30,no_gene_id,TcCLB.510075.40,no_ge…	2.39277
policistron_302	1	1	0	TcCLB.460061.20,no_gene_id,TcCLB.455171.9,no_gene_id,TcCLB.508021.10,no_gene_id,TcCLB.508021.20,no_gene_id,TcCLB.503649.20,no_gene_id,TcCLB.503649.10,no_gene_id,TcCLB.510089.5,no_gene_id,TcCLB.510089.10,no_gene_id,TcCLB.510089.20,no_gene_id,TcCLB.510089.30	3.38911
policistron_194	1	1	0	TcCLB.506895.80,no_gene_id,TcCLB.508343.10,no_gene_id,TcCLB.508345.9,no_gene_id,TcCLB.510565.11,no_gene_id,TcCLB.510565.14,no_gene_id,TcCLB.510565.17	4.68713
policistron_22	1	1	0	TcCLB.457109.9,no_gene_id,TcCLB.510815.9,no_gene_id,TcCLB.420091.10,no_gene_id,TcCLB.504127.30.1,no_gene_id,TcCLB.504127.20,no_gene_id,TcCLB.504127.10,no_gene_id,TcCLB.506239.10,no_gene_id,TcCLB.506239.20,no_gene_id,TcCLB.506239.30,no_gene_id,TcCLB.506239.40,no_gene_id,TcCLB.506239.50,no_gene_id,TcCLB.506239.60,no_gene_id,TcCLB.506181.150,no_gene_id,TcCLB.506181.140,no_gene_id,TcCLB.506181.130,no…	5.47609
policistron_243	1	1	0	TcCLB.503747.10,no_gene_id,TcCLB.503747.20,no_gene_id,TcCLB.503747.30,no_gene_id,TcCLB.503747.40,no_gene_id,TcCLB.505683.10,no_gene_id,TcCLB.505683.5,no_gene_id,TcCLB.503637.10,no_gene_id,TcCLB.503637.20,no_gene_id,TcCLB.503637.30,no_gene_id,TcCLB.503637.40,no_gene_id,TcCLB.503637.50,no_gene_id,TcCLB.503637.60,no_gene_id,TcCLB.510181.180,no_gene_id,TcCLB.510181.170,no_gene_id,TcCLB.510181.160,no_…	9.5992
policistron_98	1	0	1	TcCLB.504427.239,no_gene_id,TcCLB.504427.242	0
policistron_64	1	0	1	TcCLB.507237.320,no_gene_id,TcCLB.507237.340	0
policistron_63	1	0	1	TcCLB.507237.250,no_gene_id,TcCLB.507237.260,no_gene_id,TcCLB.507237.270,no_gene_id,TcCLB.507237.280,no_gene_id,TcCLB.507237.310	0
policistron_62	1	0	1	TcCLB.507237.30,no_gene_id,TcCLB.507237.40,no_gene_id,TcCLB.507237.60,no_gene_id,TcCLB.507237.70,no_gene_id,TcCLB.507237.80,no_gene_id,TcCLB.507237.89,no_gene_id,TcCLB.507237.100,no_gene_id,TcCLB.507237.110,no_gene_id,TcCLB.507237.120,no_gene_id,TcCLB.507237.140,no_gene_id,TcCLB.507237.150,no_gene_id,TcCLB.507237.160,no_gene_id,TcCLB.507237.170,no_gene_id,TcCLB.507237.180,no_gene_id,TcCLB.507237.…	0
policistron_51	1	0	1	TcCLB.511605.20,no_gene_id,TcCLB.511605.30,no_gene_id,TcCLB.511605.55,no_gene_id,TcCLB.511605.80,no_gene_id,TcCLB.511605.90	0
policistron_418	1	0	1	TcCLB.510127.70,no_gene_id,TcCLB.510127.60	0
policistron_34	1	0	1	TcCLB.507553.30,no_gene_id,TcCLB.507553.41	0
policistron_344	1	0	1	TcCLB.507959.280,no_gene_id,TcCLB.507959.270,no_gene_id,TcCLB.507959.260,no_gene_id,TcCLB.507959.250,no_gene_id,TcCLB.507959.240,no_gene_id,TcCLB.507959.224,no_gene_id,TcCLB.507959.210,no_gene_id,TcCLB.507959.200,no_gene_id,TcCLB.507959.180,no_gene_id,TcCLB.507959.170,no_gene_id,TcCLB.507959.140,no_gene_id,TcCLB.507959.120,no_gene_id,TcCLB.507959.110	0
policistron_339	1	0	1	TcCLB.506599.6,no_gene_id,TcCLB.506599.3	0
policistron_335	1	0	1	TcCLB.506599.224,no_gene_id,TcCLB.506599.210,no_gene_id,TcCLB.506599.189,no_gene_id,TcCLB.506599.170	0
policistron_332	1	0	1	TcCLB.506599.360,no_gene_id,TcCLB.506599.350	0
policistron_326	1	0	1	TcCLB.504039.210,no_gene_id,TcCLB.504039.200	0
policistron_325	1	0	1	TcCLB.504039.250,no_gene_id,TcCLB.504039.240,no_gene_id,TcCLB.504039.230	0
policistron_310	1	0	1	TcCLB.510061.20,no_gene_id,TcCLB.510061.11	0
policistron_199	1	0	1	TcCLB.503865.8,no_gene_id,TcCLB.503865.4	0
policistron_167	1	0	1	TcCLB.505931.10,no_gene_id,TcCLB.505931.20	0
policistron_178	1	0	1	TcCLB.504835.29,no_gene_id,TcCLB.504835.20,no_gene_id,TcCLB.504835.10	0.0144342
policistron_285	1	0	1	TcCLB.508157.50,no_gene_id,TcCLB.508159.13,no_gene_id,TcCLB.508159.26,no_gene_id,TcCLB.508159.40,no_gene_id,TcCLB.508159.50,no_gene_id,TcCLB.508159.60,no_gene_id,TcCLB.508159.70	0.371678
policistron_363	1	0	1	TcCLB.510013.150,no_gene_id,TcCLB.510013.120,no_gene_id,TcCLB.510013.110,no_gene_id,TcCLB.510013.100,no_gene_id,TcCLB.510013.70,no_gene_id,TcCLB.510013.59.1,no_gene_id,TcCLB.510013.50,no_gene_id,TcCLB.510013.40,no_gene_id,TcCLB.510013.26,no_gene_id,TcCLB.510013.13,no_gene_id,TcCLB.503859.60,no_gene_id,TcCLB.503859.50,no_gene_id,TcCLB.503859.45,no_gene_id,TcCLB.503859.40,no_gene_id,TcCLB.503859.25…	0.403055
policistron_388	1	0	1	TcCLB.506763.160,no_gene_id,TcCLB.506763.150,no_gene_id,TcCLB.506763.140,no_gene_id,TcCLB.506763.130,no_gene_id,TcCLB.506763.121,no_gene_id,TcCLB.506763.110,no_gene_id,TcCLB.506763.90,no_gene_id,TcCLB.506763.80,no_gene_id,TcCLB.506763.50,no_gene_id,TcCLB.506763.40,no_gene_id,TcCLB.506763.35,no_gene_id,TcCLB.506763.30,no_gene_id,TcCLB.506763.4,no_gene_id,TcCLB.503503.40,no_gene_id,TcCLB.503503.30,…	0.419789
policistron_126	1	0	1	TcCLB.506411.10,no_gene_id,TcCLB.506411.20,no_gene_id,TcCLB.506411.25,no_gene_id,TcCLB.506411.30,no_gene_id,TcCLB.506411.39,no_gene_id,TcCLB.506413.10,no_gene_id,TcCLB.506413.20,no_gene_id,TcCLB.506413.30,no_gene_id,TcCLB.506413.40,no_gene_id,TcCLB.506413.50,no_gene_id,TcCLB.506413.60,no_gene_id,TcCLB.506413.70,no_gene_id,TcCLB.506413.80,no_gene_id,TcCLB.506413.89,no_gene_id,TcCLB.505363.10,no_ge…	0.489916
policistron_110	1	0	1	TcCLB.511193.9,no_gene_id,TcCLB.511195.10	0.624259
policistron_12	1	0	1	TcCLB.506683.10,no_gene_id,TcCLB.506683.19,no_gene_id,TcCLB.506683.30,no_gene_id,TcCLB.506683.100,no_gene_id,TcCLB.506683.110,no_gene_id,TcCLB.506683.140,no_gene_id,TcCLB.506683.180,no_gene_id,TcCLB.506683.190,no_gene_id,TcCLB.506683.210,no_gene_id,TcCLB.506683.240,no_gene_id,TcCLB.506683.250,no_gene_id,TcCLB.509087.10,no_gene_id,TcCLB.509087.20,no_gene_id,TcCLB.473633.9,no_gene_id,TcCLB.424383.9…	0.720439
policistron_26	1	0	1	TcCLB.504011.40,no_gene_id,TcCLB.504011.60,no_gene_id,TcCLB.504011.70,no_gene_id,TcCLB.504011.80,no_gene_id,TcCLB.511053.10,no_gene_id,TcCLB.506731.10,no_gene_id,TcCLB.507631.20,no_gene_id,TcCLB.507631.15,no_gene_id,TcCLB.507631.10,no_gene_id,TcCLB.507629.39,no_gene_id,TcCLB.507629.30,no_gene_id,TcCLB.507629.20,no_gene_id,TcCLB.507629.10,no_gene_id,TcCLB.507099.140,no_gene_id,TcCLB.507099.130,no_…	0.878705
policistron_24	1	0	1	TcCLB.506737.70,no_gene_id,TcCLB.506737.60,no_gene_id,TcCLB.506737.50,no_gene_id,TcCLB.506737.40,no_gene_id,TcCLB.506737.30,no_gene_id,TcCLB.506737.20,no_gene_id,TcCLB.506737.10,no_gene_id,TcCLB.506735.80,no_gene_id,TcCLB.506735.70,no_gene_id,TcCLB.506735.60,no_gene_id,TcCLB.506735.50,no_gene_id,TcCLB.506735.40,no_gene_id,TcCLB.506735.30,no_gene_id,TcCLB.506735.20,no_gene_id,TcCLB.506735.10,no_ge…	0.962582
policistron_305	1	0	1	TcCLB.503867.10,no_gene_id,TcCLB.503867.5,no_gene_id,TcCLB.504005.60,no_gene_id,TcCLB.504005.54,no_gene_id,TcCLB.504005.50,no_gene_id,TcCLB.504005.40,no_gene_id,TcCLB.504005.29,no_gene_id,TcCLB.504005.20,no_gene_id,TcCLB.504005.10,no_gene_id,TcCLB.504005.6,no_gene_id,TcCLB.504005.3,no_gene_id,TcCLB.511127.5,no_gene_id,TcCLB.511127.10,no_gene_id,TcCLB.511127.20,no_gene_id,TcCLB.511127.30,no_gene_i…	1.04815
policistron_304	1	0	1	TcCLB.511119.10,no_gene_id,TcCLB.511121.11,no_gene_id,TcCLB.511121.20,no_gene_id,TcCLB.511121.30,no_gene_id,TcCLB.511123.11,no_gene_id,TcCLB.511123.20,no_gene_id,TcCLB.511123.40,no_gene_id,TcCLB.508773.9,no_gene_id,TcCLB.473619.9,no_gene_id,TcCLB.508775.20,no_gene_id,TcCLB.508775.30,no_gene_id,TcCLB.508775.33,no_gene_id,TcCLB.508775.35,no_gene_id,TcCLB.508775.40,no_gene_id,TcCLB.508775.60,no_gene…	1.09785
policistron_349	1	0	1	TcCLB.510021.20,no_gene_id,TcCLB.510021.10,no_gene_id,TcCLB.510019.30,no_gene_id,TcCLB.510019.10,no_gene_id,TcCLB.510017.59,no_gene_id,TcCLB.510017.50,no_gene_id,TcCLB.510017.40,no_gene_id,TcCLB.510017.30,no_gene_id,TcCLB.510017.15,no_gene_id,TcCLB.507957.334	1.3166
policistron_270	1	0	1	TcCLB.510747.18,no_gene_id,TcCLB.510747.26,no_gene_id,TcCLB.510747.34,no_gene_id,TcCLB.510747.40,no_gene_id,TcCLB.510747.60,no_gene_id,TcCLB.510747.80,no_gene_id,TcCLB.510747.90,no_gene_id,TcCLB.510747.100,no_gene_id,TcCLB.510747.110,no_gene_id,TcCLB.510747.114,no_gene_id,TcCLB.510747.120,no_gene_id,TcCLB.510747.130,no_gene_id,TcCLB.510747.140,no_gene_id,TcCLB.510747.150,no_gene_id,TcCLB.510747.1…	1.42326
policistron_141	1	0	1	TcCLB.506773.130,no_gene_id,TcCLB.506773.140,no_gene_id,TcCLB.506773.150,no_gene_id,TcCLB.506773.160,no_gene_id,TcCLB.506773.170,no_gene_id,TcCLB.506773.180,no_gene_id,TcCLB.506775.14,no_gene_id,TcCLB.506775.22,no_gene_id,TcCLB.506775.30,no_gene_id,TcCLB.506775.40,no_gene_id,TcCLB.506775.50,no_gene_id,TcCLB.506775.60,no_gene_id,TcCLB.506775.70,no_gene_id,TcCLB.506775.80,no_gene_id,TcCLB.506775.90…	1.82342
policistron_61	1	0	1	TcCLB.511615.10,no_gene_id,TcCLB.422319.10,no_gene_id,TcCLB.507237.10,no_gene_id,TcCLB.507237.20,no_gene_id,TcCLB.507237.24	2.16292
policistron_13	1	0	1	TcCLB.506685.10,no_gene_id,TcCLB.506685.20,no_gene_id,TcCLB.506685.30,no_gene_id,TcCLB.506685.40,no_gene_id,TcCLB.506685.50,no_gene_id,TcCLB.503905.10,no_gene_id,TcCLB.503905.30,no_gene_id,TcCLB.503905.40,no_gene_id,TcCLB.503905.50,no_gene_id,TcCLB.503595.10,no_gene_id,TcCLB.503595.19,no_gene_id,TcCLB.511571.10,no_gene_id,TcCLB.511571.20,no_gene_id,TcCLB.511571.40,no_gene_id,TcCLB.511571.49,no_ge…	4.02347
policistron_19	1	0	1	TcCLB.510523.29,no_gene_id,TcCLB.510525.10,no_gene_id,TcCLB.510525.20,no_gene_id,TcCLB.510525.30,no_gene_id,TcCLB.510525.40,no_gene_id,TcCLB.510525.50,no_gene_id,TcCLB.510525.60,no_gene_id,TcCLB.510525.70,no_gene_id,TcCLB.510525.80,no_gene_id,TcCLB.510525.90,no_gene_id,TcCLB.510525.100,no_gene_id,TcCLB.510525.110,no_gene_id,TcCLB.510525.120,no_gene_id,TcCLB.510525.130,no_gene_id,TcCLB.510525.139,…	4.07057
policistron_142	1	0	1	TcCLB.510381.60,no_gene_id,TcCLB.510381.70,no_gene_id,TcCLB.508239.10,no_gene_id,TcCLB.508239.20,no_gene_id,TcCLB.508239.30,no_gene_id,TcCLB.508239.40,no_gene_id,TcCLB.508239.49,no_gene_id,TcCLB.506779.10,no_gene_id,TcCLB.506779.20,no_gene_id,TcCLB.506779.30,no_gene_id,TcCLB.506779.44,no_gene_id,TcCLB.506779.50,no_gene_id,TcCLB.506779.60,no_gene_id,TcCLB.506779.70,no_gene_id,TcCLB.506779.80,no_ge…	4.33794
policistron_223	1	0	1	TcCLB.508183.4,no_gene_id,TcCLB.510323.120,no_gene_id,TcCLB.510323.110,no_gene_id,TcCLB.510323.90,no_gene_id,TcCLB.510323.80,no_gene_id,TcCLB.510323.70,no_gene_id,TcCLB.510323.60,no_gene_id,TcCLB.510323.50,no_gene_id,TcCLB.510323.40,no_gene_id,TcCLB.510323.30,no_gene_id,TcCLB.510323.20,no_gene_id,TcCLB.510323.10,no_gene_id,TcCLB.510323.4,no_gene_id,TcCLB.506699.40,no_gene_id,TcCLB.506699.34,no_ge…	4.87157
policistron_417	1	0	1	TcCLB.508137.20,no_gene_id,TcCLB.508137.30,no_gene_id,TcCLB.508137.40,no_gene_id,TcCLB.510241.5,no_gene_id,TcCLB.510241.10,no_gene_id,TcCLB.510241.20,no_gene_id,TcCLB.510241.30,no_gene_id,TcCLB.510241.40,no_gene_id,TcCLB.510241.50,no_gene_id,TcCLB.510241.60,no_gene_id,TcCLB.510241.70,no_gene_id,TcCLB.510241.90,no_gene_id,TcCLB.510241.100,no_gene_id,TcCLB.510241.110,no_gene_id,TcCLB.510241.120,no_…	6.85803
policistron_85	1	0	0	TcCLB.507445.9,no_gene_id,TcCLB.507445.20,no_gene_id,TcCLB.507445.30,no_gene_id,TcCLB.507445.50	0
policistron_56	1	0	0	TcCLB.506967.16,no_gene_id,TcCLB.506967.20,no_gene_id,TcCLB.506967.27,no_gene_id,TcCLB.506967.34,no_gene_id,TcCLB.506967.40,no_gene_id,TcCLB.506967.50,no_gene_id,TcCLB.506967.60,no_gene_id,TcCLB.506967.65,no_gene_id,TcCLB.506967.70,no_gene_id,TcCLB.506967.100	0
policistron_409	1	0	0	TcCLB.510441.20,no_gene_id,TcCLB.510441.30,no_gene_id,TcCLB.510441.41	0
policistron_370	1	0	0	TcCLB.506499.130,no_gene_id,TcCLB.506499.120	0
policistron_348	1	0	0	TcCLB.510021.109,no_gene_id,TcCLB.510021.100,no_gene_id,TcCLB.510021.90,no_gene_id,TcCLB.510021.80,no_gene_id,TcCLB.510021.60,no_gene_id,TcCLB.510021.50,no_gene_id,TcCLB.510021.30	0
policistron_337	1	0	0	TcCLB.506599.50,no_gene_id,TcCLB.506599.40,no_gene_id,TcCLB.506599.35,no_gene_id,TcCLB.506599.30,no_gene_id,TcCLB.506599.10	0
policistron_173	1	0	0	TcCLB.508831.180,no_gene_id,TcCLB.508831.190,no_gene_id,TcCLB.508831.220,no_gene_id,TcCLB.508831.230,no_gene_id,TcCLB.508831.250	0
policistron_165	1	0	0	TcCLB.506717.20,no_gene_id,TcCLB.506717.25,no_gene_id,TcCLB.506717.30,no_gene_id,TcCLB.506717.60,no_gene_id,TcCLB.506717.80,no_gene_id,TcCLB.506717.100,no_gene_id,TcCLB.506717.130,no_gene_id,TcCLB.506717.140,no_gene_id,TcCLB.506717.200,no_gene_id,TcCLB.506717.219,no_gene_id,TcCLB.506717.240	0
policistron_107	1	0	0	TcCLB.511191.10,no_gene_id,TcCLB.511191.19	0
policistron_406	1	0	0	TcCLB.506129.89,no_gene_id,TcCLB.506129.80,no_gene_id,TcCLB.506129.60,no_gene_id,TcCLB.506129.50,no_gene_id,TcCLB.506129.30,no_gene_id,TcCLB.506129.20,no_gene_id,TcCLB.506129.10,no_gene_id,TcCLB.504049.40,no_gene_id,TcCLB.504049.30,no_gene_id,TcCLB.504049.20	0.245676
policistron_404	1	0	0	TcCLB.506529.570,no_gene_id,TcCLB.506529.590,no_gene_id,TcCLB.506529.595,no_gene_id,TcCLB.506529.600,no_gene_id,TcCLB.506529.610,no_gene_id,TcCLB.506529.620,no_gene_id,TcCLB.506529.640,no_gene_id,TcCLB.506529.650,no_gene_id,TcCLB.506529.660,no_gene_id,TcCLB.506529.669,no_gene_id,TcCLB.506529.680,no_gene_id,TcCLB.422207.21	0.265795
policistron_346	1	0	0	TcCLB.510025.260,no_gene_id,TcCLB.510025.250,no_gene_id,TcCLB.510025.230,no_gene_id,TcCLB.510025.220,no_gene_id,TcCLB.510025.210,no_gene_id,TcCLB.510025.205,no_gene_id,TcCLB.510025.200,no_gene_id,TcCLB.510025.191,no_gene_id,TcCLB.510025.180,no_gene_id,TcCLB.510025.170,no_gene_id,TcCLB.510025.165,no_gene_id,TcCLB.510025.160,no_gene_id,TcCLB.510025.150,no_gene_id,TcCLB.510025.139,no_gene_id,TcCLB.5…	0.292672
policistron_5	1	0	0	TcCLB.504229.100,no_gene_id,TcCLB.504229.70,no_gene_id,TcCLB.504229.50,no_gene_id,TcCLB.504229.44,no_gene_id,TcCLB.504229.37,no_gene_id,TcCLB.504229.30,no_gene_id,TcCLB.504229.20,no_gene_id,TcCLB.504229.4,no_gene_id,TcCLB.503441.19,no_gene_id,TcCLB.503441.10,no_gene_id,TcCLB.503441.5	0.308166
policistron_181	1	0	0	TcCLB.509705.10,no_gene_id,TcCLB.509703.10,no_gene_id,TcCLB.507757.70,no_gene_id,TcCLB.507757.60,no_gene_id,TcCLB.507757.50,no_gene_id,TcCLB.507757.40,no_gene_id,TcCLB.507757.30,no_gene_id,TcCLB.507757.26,no_gene_id,TcCLB.507757.21,no_gene_id,TcCLB.507757.10	0.781983
policistron_176	1	0	0	TcCLB.503447.20,no_gene_id,TcCLB.503447.40,no_gene_id,TcCLB.503447.50,no_gene_id,TcCLB.503447.60,no_gene_id,TcCLB.404975.30,no_gene_id,TcCLB.400945.10,no_gene_id,TcCLB.510971.5,no_gene_id,TcCLB.510971.10,no_gene_id,TcCLB.510971.30	0.831082
policistron_191	1	0	0	TcCLB.511731.60,no_gene_id,TcCLB.511731.50,no_gene_id,TcCLB.511731.40,no_gene_id,TcCLB.511731.35,no_gene_id,TcCLB.511731.30,no_gene_id,TcCLB.511731.24,no_gene_id,TcCLB.511731.20,no_gene_id,TcCLB.511731.10,no_gene_id,TcCLB.511731.5,no_gene_id,TcCLB.511729.70,no_gene_id,TcCLB.511729.60,no_gene_id,TcCLB.511729.50,no_gene_id,TcCLB.511729.40,no_gene_id,TcCLB.511729.30,no_gene_id,TcCLB.511729.20,no_gen…	0.841893
policistron_192	1	0	0	TcCLB.511585.320,no_gene_id,TcCLB.511585.310,no_gene_id,TcCLB.511585.280,no_gene_id,TcCLB.511585.269,no_gene_id,TcCLB.511585.260,no_gene_id,TcCLB.511585.230,no_gene_id,TcCLB.511585.220,no_gene_id,TcCLB.511585.210,no_gene_id,TcCLB.511585.200,no_gene_id,TcCLB.511585.190,no_gene_id,TcCLB.511585.180,no_gene_id,TcCLB.511585.170,no_gene_id,TcCLB.511585.160,no_gene_id,TcCLB.511585.150,no_gene_id,TcCLB.5…	1.38907
policistron_262	1	0	0	TcCLB.506365.20,no_gene_id,TcCLB.509829.9,no_gene_id,TcCLB.509829.20,no_gene_id,TcCLB.506367.10,no_gene_id,TcCLB.506367.20,no_gene_id,TcCLB.506367.30,no_gene_id,TcCLB.506367.40,no_gene_id,TcCLB.506367.50,no_gene_id,TcCLB.506367.60,no_gene_id,TcCLB.506367.70,no_gene_id,TcCLB.506367.80,no_gene_id,TcCLB.506367.89,no_gene_id,TcCLB.506367.100,no_gene_id,TcCLB.506367.120,no_gene_id,TcCLB.506367.130,no_…	1.48492
policistron_7	1	0	0	TcCLB.510167.29,no_gene_id,TcCLB.510167.20,no_gene_id,TcCLB.510167.10,no_gene_id,TcCLB.510167.4,no_gene_id,TcCLB.506605.229,no_gene_id,TcCLB.506605.220,no_gene_id,TcCLB.506605.214,no_gene_id,TcCLB.506605.210,no_gene_id,TcCLB.506605.200,no_gene_id,TcCLB.506605.194,no_gene_id,TcCLB.506605.190,no_gene_id,TcCLB.506605.180,no_gene_id,TcCLB.506605.174,no_gene_id,TcCLB.506605.170,no_gene_id,TcCLB.506605…	1.49566
policistron_58	1	0	0	TcCLB.511611.11,no_gene_id,TcCLB.511611.16,no_gene_id,TcCLB.511611.20,no_gene_id,TcCLB.511611.30,no_gene_id,TcCLB.511611.40,no_gene_id,TcCLB.511611.50,no_gene_id,TcCLB.509093.10,no_gene_id,TcCLB.511613.10	1.5658
policistron_272	1	0	0	TcCLB.433673.10.1,no_gene_id,TcCLB.511055.10,no_gene_id,TcCLB.511055.20,no_gene_id,TcCLB.511055.40,no_gene_id,TcCLB.511055.50,no_gene_id,TcCLB.511055.60,no_gene_id,TcCLB.506739.10,no_gene_id,TcCLB.506739.20,no_gene_id,TcCLB.506739.30,no_gene_id,TcCLB.506739.40,no_gene_id,TcCLB.506739.50,no_gene_id,TcCLB.506739.60,no_gene_id,TcCLB.506739.70,no_gene_id,TcCLB.506739.80,no_gene_id,TcCLB.506739.90,no_…	3.62831
policistron_410	1	0	0	TcCLB.508277.10,no_gene_id,TcCLB.508277.20,no_gene_id,TcCLB.508277.30,no_gene_id,TcCLB.508277.40,no_gene_id,TcCLB.508277.50,no_gene_id,TcCLB.508277.60,no_gene_id,TcCLB.508277.65,no_gene_id,TcCLB.508277.70,no_gene_id,TcCLB.508277.80,no_gene_id,TcCLB.508277.90,no_gene_id,TcCLB.508277.100,no_gene_id,TcCLB.508277.110,no_gene_id,TcCLB.508277.120,no_gene_id,TcCLB.508277.130,no_gene_id,TcCLB.508277.140,…	3.95003
policistron_45	1	0	0	TcCLB.510055.10,no_gene_id,TcCLB.506515.29,no_gene_id,TcCLB.506515.20,no_gene_id,TcCLB.506515.10,no_gene_id,TcCLB.510053.79,no_gene_id,TcCLB.510053.70,no_gene_id,TcCLB.510053.60,no_gene_id,TcCLB.510053.50	5.05405
policistron_105	1	0	0	TcCLB.461515.10,no_gene_id,TcCLB.508807.5,no_gene_id,TcCLB.508807.10,no_gene_id,TcCLB.511189.10,no_gene_id,TcCLB.511189.20,no_gene_id,TcCLB.511189.30,no_gene_id,TcCLB.511189.50,no_gene_id,TcCLB.511189.54,no_gene_id,TcCLB.511189.60,no_gene_id,TcCLB.511189.70,no_gene_id,TcCLB.511189.80,no_gene_id,TcCLB.511189.84,no_gene_id,TcCLB.511189.90,no_gene_id,TcCLB.511189.100,no_gene_id,TcCLB.504117.9,no_gen…	8.68354
policistron_97	2	1	1	TcCLB.504427.237,no_gene_id,TcCLB.504427.238	0
policistron_53	2	1	1	TcCLB.506965.140,no_gene_id,TcCLB.506965.160,no_gene_id,TcCLB.506965.170,no_gene_id,TcCLB.506965.180,no_gene_id,TcCLB.506965.190	0
policistron_379	2	1	1	TcCLB.510377.450,no_gene_id,TcCLB.510377.439,no_gene_id,TcCLB.510377.430,no_gene_id,TcCLB.510377.420,no_gene_id,TcCLB.510377.410,no_gene_id,TcCLB.510377.405,no_gene_id,TcCLB.510377.400,no_gene_id,TcCLB.510377.390,no_gene_id,TcCLB.510377.370,no_gene_id,TcCLB.510377.350	0
policistron_364	2	1	1	TcCLB.506501.300,no_gene_id,TcCLB.506501.290,no_gene_id,TcCLB.506501.280,no_gene_id,TcCLB.506501.275,no_gene_id,TcCLB.506501.270,no_gene_id,TcCLB.506501.255,no_gene_id,TcCLB.506501.240,no_gene_id,TcCLB.506501.230	0
policistron_345	2	1	1	TcCLB.507959.90,no_gene_id,TcCLB.507959.80,no_gene_id,TcCLB.507959.41	0
policistron_327	2	1	1	TcCLB.504039.180,no_gene_id,TcCLB.504039.175,no_gene_id,TcCLB.504039.170	0
policistron_207	2	1	1	TcCLB.504055.95,no_gene_id,TcCLB.504055.100,no_gene_id,TcCLB.504055.130	0
policistron_284	2	1	1	TcCLB.510275.50,no_gene_id,TcCLB.510275.60,no_gene_id,TcCLB.510275.80,no_gene_id,TcCLB.510275.90,no_gene_id,TcCLB.510275.110,no_gene_id,TcCLB.510275.120,no_gene_id,TcCLB.510275.130,no_gene_id,TcCLB.510275.150,no_gene_id,TcCLB.510275.160,no_gene_id,TcCLB.510275.180,no_gene_id,TcCLB.510275.190,no_gene_id,TcCLB.510275.219,no_gene_id,TcCLB.510275.250,no_gene_id,TcCLB.510275.255,no_gene_id,TcCLB.51027…	0.304859
policistron_111	2	1	1	TcCLB.508809.30,no_gene_id,TcCLB.508809.40,no_gene_id,TcCLB.508809.50,no_gene_id,TcCLB.503975.20,no_gene_id,TcCLB.503975.40,no_gene_id,TcCLB.503975.50,no_gene_id,TcCLB.503975.60,no_gene_id,TcCLB.503975.70,no_gene_id,TcCLB.503975.100,no_gene_id,TcCLB.508811.10,no_gene_id,TcCLB.508811.30,no_gene_id,TcCLB.508811.40	0.363531
policistron_59	2	1	1	TcCLB.511613.40,no_gene_id,TcCLB.511613.50,no_gene_id,TcCLB.511613.60,no_gene_id,TcCLB.511613.70,no_gene_id,TcCLB.511613.80,no_gene_id,TcCLB.511613.90,no_gene_id,TcCLB.511613.100,no_gene_id,TcCLB.511613.110,no_gene_id,TcCLB.511613.120,no_gene_id,TcCLB.511613.135,no_gene_id,TcCLB.511613.151,no_gene_id,TcCLB.511613.166,no_gene_id,TcCLB.511613.180,no_gene_id,TcCLB.511613.189,no_gene_id,TcCLB.509095.…	0.461318
policistron_175	2	1	1	TcCLB.508835.10,no_gene_id,TcCLB.508835.30,no_gene_id,TcCLB.507075.30,no_gene_id,TcCLB.507075.40,no_gene_id,TcCLB.511213.15,no_gene_id,TcCLB.511213.30,no_gene_id,TcCLB.511213.50,no_gene_id,TcCLB.511213.60,no_gene_id,TcCLB.511213.70,no_gene_id,TcCLB.511213.81,no_gene_id,TcCLB.511213.89	0.563215
policistron_50	2	1	1	TcCLB.511603.450,no_gene_id,TcCLB.511603.470,no_gene_id,TcCLB.511603.480,no_gene_id,TcCLB.511603.500,no_gene_id,TcCLB.511605.5,no_gene_id,TcCLB.511605.10	0.570386
policistron_55	2	1	1	TcCLB.511607.90,no_gene_id,TcCLB.511607.100,no_gene_id,TcCLB.511607.110,no_gene_id,TcCLB.506967.10,no_gene_id,TcCLB.506967.13	0.787774
policistron_343	2	1	1	TcCLB.510157.10,no_gene_id,TcCLB.510157.5,no_gene_id,TcCLB.507961.10,no_gene_id,TcCLB.507959.350,no_gene_id,TcCLB.507959.336,no_gene_id,TcCLB.507959.323,no_gene_id,TcCLB.507959.310,no_gene_id,TcCLB.507959.300,no_gene_id,TcCLB.507959.290	1.11636
policistron_125	2	1	1	TcCLB.506409.255,no_gene_id,TcCLB.398343.9	7.45712
policistron_334	2	1	0	TcCLB.506599.280,no_gene_id,TcCLB.506599.270,no_gene_id,TcCLB.506599.250,no_gene_id,TcCLB.506599.240	0
policistron_289	2	1	0	TcCLB.508163.140,no_gene_id,TcCLB.508163.150,no_gene_id,TcCLB.508163.170,no_gene_id,TcCLB.508163.181,no_gene_id,TcCLB.508163.190,no_gene_id,TcCLB.508163.210,no_gene_id,TcCLB.508163.230,no_gene_id,TcCLB.508163.234,no_gene_id,TcCLB.508163.240,no_gene_id,TcCLB.508163.250,no_gene_id,TcCLB.508163.270,no_gene_id,TcCLB.508163.280	0
policistron_276	2	1	0	TcCLB.511349.20,no_gene_id,TcCLB.511349.40	0
policistron_230	2	1	0	TcCLB.507611.190,no_gene_id,TcCLB.507611.199,no_gene_id,TcCLB.507611.210,no_gene_id,TcCLB.507611.230,no_gene_id,TcCLB.507611.260	0
policistron_153	2	1	0	TcCLB.507859.60,no_gene_id,TcCLB.507859.70,no_gene_id,TcCLB.507859.80,no_gene_id,TcCLB.507859.101,no_gene_id,TcCLB.507859.120,no_gene_id,TcCLB.437805.9,no_gene_id,TcCLB.507861.14,no_gene_id,TcCLB.507861.24,no_gene_id,TcCLB.507863.3,no_gene_id,TcCLB.507863.6	0.999367
policistron_91	2	1	0	TcCLB.503955.30,no_gene_id,TcCLB.503955.20,no_gene_id,TcCLB.503955.10,no_gene_id,TcCLB.503953.59,no_gene_id,TcCLB.503953.50,no_gene_id,TcCLB.503953.40,no_gene_id,TcCLB.503953.30,no_gene_id,TcCLB.503953.20,no_gene_id,TcCLB.503953.14,no_gene_id,TcCLB.503953.10,no_gene_id,TcCLB.507807.40,no_gene_id,TcCLB.507807.30,no_gene_id,TcCLB.507807.20,no_gene_id,TcCLB.507807.10,no_gene_id,TcCLB.507805.30,no_ge…	2.60994
policistron_113	2	1	0	TcCLB.508771.55,no_gene_id,TcCLB.508771.50,no_gene_id,TcCLB.508771.40,no_gene_id,TcCLB.508771.34,no_gene_id,TcCLB.508771.30,no_gene_id,TcCLB.508771.20,no_gene_id,TcCLB.508771.10,no_gene_id,TcCLB.480653.10,no_gene_id,TcCLB.486465.9,no_gene_id,TcCLB.511115.49,no_gene_id,TcCLB.511115.40,no_gene_id,TcCLB.511115.30,no_gene_id,TcCLB.511115.20,no_gene_id,TcCLB.511115.10,no_gene_id,TcCLB.511113.9,no_gene…	3.68018
policistron_122	2	1	0	TcCLB.511679.10,no_gene_id,TcCLB.408573.5,no_gene_id,TcCLB.408573.9,no_gene_id,TcCLB.425851.9,no_gene_id,TcCLB.475705.9,no_gene_id,TcCLB.503629.10,no_gene_id,TcCLB.509135.9,no_gene_id,TcCLB.511681.10,no_gene_id,TcCLB.511681.20,no_gene_id,TcCLB.503627.20,no_gene_id,TcCLB.503627.9,no_gene_id,TcCLB.408437.10,no_gene_id,TcCLB.408437.20,no_gene_id,TcCLB.408437.29,no_gene_id,TcCLB.511683.10,no_gene_id,…	9.16755
policistron_421	2	2	0	TcCLB.420293.50,no_gene_id,TcCLB.420293.40,no_gene_id,TcCLB.420293.31,no_gene_id,TcCLB.420293.20	0
policistron_354	2	2	0	TcCLB.507957.150,no_gene_id,TcCLB.507957.140,no_gene_id,TcCLB.507957.100,no_gene_id,TcCLB.507957.90,no_gene_id,TcCLB.507957.60,no_gene_id,TcCLB.507957.50,no_gene_id,TcCLB.507957.43,no_gene_id,TcCLB.507957.36,no_gene_id,TcCLB.507957.29,no_gene_id,TcCLB.507957.10	0
policistron_336	2	2	0	TcCLB.506599.150,no_gene_id,TcCLB.506599.130,no_gene_id,TcCLB.506599.120,no_gene_id,TcCLB.506599.100,no_gene_id,TcCLB.506599.91,no_gene_id,TcCLB.506599.80,no_gene_id,TcCLB.506599.70	0
policistron_340	2	2	0	TcCLB.508083.20,no_gene_id,TcCLB.508083.10,no_gene_id,TcCLB.508083.5,no_gene_id,TcCLB.508081.110,no_gene_id,TcCLB.508081.90,no_gene_id,TcCLB.508081.80,no_gene_id,TcCLB.508081.70,no_gene_id,TcCLB.508081.60,no_gene_id,TcCLB.508081.50,no_gene_id,TcCLB.508081.40,no_gene_id,TcCLB.508081.30,no_gene_id,TcCLB.508081.20,no_gene_id,TcCLB.508081.10,no_gene_id,TcCLB.506597.51,no_gene_id,TcCLB.506597.40,no_ge…	0.541771
policistron_306	2	2	0	TcCLB.508777.205,no_gene_id,TcCLB.508777.210,no_gene_id,TcCLB.508777.220,no_gene_id,TcCLB.508777.230,no_gene_id,TcCLB.508687.66,no_gene_id,TcCLB.508687.57,no_gene_id,TcCLB.508687.48,no_gene_id,TcCLB.508687.39,no_gene_id,TcCLB.508687.30	0.761862
policistron_184	2	2	0	TcCLB.507395.10,no_gene_id,TcCLB.507395.14,no_gene_id,TcCLB.507395.20,no_gene_id,TcCLB.507395.30,no_gene_id,TcCLB.507395.40,no_gene_id,TcCLB.509433.10,no_gene_id,TcCLB.509433.30,no_gene_id,TcCLB.509667.31,no_gene_id,TcCLB.509667.20,no_gene_id,TcCLB.509667.10,no_gene_id,TcCLB.507719.9,no_gene_id,TcCLB.507719.20,no_gene_id,TcCLB.507719.10	0.904529
policistron_312	2	2	0	TcCLB.503875.30,no_gene_id,TcCLB.503875.10,no_gene_id,TcCLB.507987.30,no_gene_id,TcCLB.507987.20,no_gene_id,TcCLB.507987.10,no_gene_id,TcCLB.507985.30,no_gene_id,TcCLB.507985.20,no_gene_id,TcCLB.510059.10,no_gene_id,TcCLB.507983.10,no_gene_id,TcCLB.507981.61,no_gene_id,TcCLB.507981.51,no_gene_id,TcCLB.507981.40,no_gene_id,TcCLB.507981.30,no_gene_id,TcCLB.507981.20,no_gene_id,TcCLB.507981.10,no_ge…	1.4586
policistron_11	2	2	0	TcCLB.480975.10,no_gene_id,TcCLB.511253.10,no_gene_id,TcCLB.511253.20,no_gene_id,TcCLB.511253.31,no_gene_id,TcCLB.504227.5,no_gene_id,TcCLB.504227.10,no_gene_id,TcCLB.430737.10,no_gene_id,TcCLB.430737.20,no_gene_id,TcCLB.506795.100,no_gene_id,TcCLB.506795.90,no_gene_id,TcCLB.506795.80,no_gene_id,TcCLB.506795.70,no_gene_id,TcCLB.506795.60,no_gene_id,TcCLB.506795.50,no_gene_id,TcCLB.506795.44,no_ge…	3.00362
policistron_16	2	2	0	TcCLB.505943.50,no_gene_id,TcCLB.505943.40,no_gene_id,TcCLB.505943.30,no_gene_id,TcCLB.505943.20,no_gene_id,TcCLB.505943.10,no_gene_id,TcCLB.505941.49,no_gene_id,TcCLB.505941.40,no_gene_id,TcCLB.505941.30,no_gene_id,TcCLB.505941.20,no_gene_id,TcCLB.505941.10,no_gene_id,TcCLB.506867.40,no_gene_id,TcCLB.506867.30,no_gene_id,TcCLB.506867.20,no_gene_id,TcCLB.506867.10,no_gene_id,TcCLB.503571.19,no_ge…	3.93934
policistron_333	2	0	1	TcCLB.506599.330,no_gene_id,TcCLB.506599.320,no_gene_id,TcCLB.506599.315,no_gene_id,TcCLB.506599.310,no_gene_id,TcCLB.506599.300	0
policistron_275	2	0	1	TcCLB.511347.11,no_gene_id,TcCLB.511347.20,no_gene_id,TcCLB.511347.31	0
policistron_254	2	0	1	TcCLB.510207.50,no_gene_id,TcCLB.510207.40,no_gene_id,TcCLB.510207.35,no_gene_id,TcCLB.510207.30,no_gene_id,TcCLB.510207.21	0
policistron_232	2	0	1	TcCLB.506251.70,no_gene_id,TcCLB.506251.76,no_gene_id,TcCLB.506251.82	0
policistron_228	2	0	1	TcCLB.507611.10,no_gene_id,TcCLB.507611.30,no_gene_id,TcCLB.507611.40,no_gene_id,TcCLB.507611.50,no_gene_id,TcCLB.507611.70,no_gene_id,TcCLB.507611.110,no_gene_id,TcCLB.507611.114,no_gene_id,TcCLB.507611.120,no_gene_id,TcCLB.507611.131,no_gene_id,TcCLB.507611.142,no_gene_id,TcCLB.507611.154,no_gene_id,TcCLB.507611.170	0
policistron_124	2	0	1	TcCLB.506409.240,no_gene_id,TcCLB.506409.250,no_gene_id,TcCLB.506409.260	0
policistron_149	2	0	1	TcCLB.509195.20,no_gene_id,TcCLB.509195.30,no_gene_id,TcCLB.509195.40,no_gene_id,TcCLB.509195.50,no_gene_id,TcCLB.509195.61,no_gene_id,TcCLB.509195.70,no_gene_id,TcCLB.509195.80,no_gene_id,TcCLB.511795.10,no_gene_id,TcCLB.511797.54,no_gene_id,TcCLB.511797.110,no_gene_id,TcCLB.511797.120,no_gene_id,TcCLB.511797.130,no_gene_id,TcCLB.511797.150,no_gene_id,TcCLB.511797.167,no_gene_id,TcCLB.511797.184…	0.364374
policistron_80	2	0	1	TcCLB.508147.20,no_gene_id,TcCLB.508147.45,no_gene_id,TcCLB.508147.70,no_gene_id,TcCLB.508147.75,no_gene_id,TcCLB.508147.79,no_gene_id,TcCLB.508147.90,no_gene_id,TcCLB.508147.140,no_gene_id,TcCLB.508147.150,no_gene_id,TcCLB.508147.159,no_gene_id,TcCLB.508149.10,no_gene_id,TcCLB.508149.40,no_gene_id,TcCLB.508149.60,no_gene_id,TcCLB.508149.65,no_gene_id,TcCLB.508149.70,no_gene_id,TcCLB.508151.5,no_…	0.38272
policistron_392	2	0	1	TcCLB.504239.150,no_gene_id,TcCLB.504239.140,no_gene_id,TcCLB.504239.120,no_gene_id,TcCLB.504239.115,no_gene_id,TcCLB.504239.110,no_gene_id,TcCLB.504239.100,no_gene_id,TcCLB.504239.90,no_gene_id,TcCLB.504239.80,no_gene_id,TcCLB.504239.40,no_gene_id,TcCLB.504239.30,no_gene_id,TcCLB.504239.20,no_gene_id,TcCLB.504239.10,no_gene_id,TcCLB.510369.10,no_gene_id,TcCLB.508227.51,no_gene_id,TcCLB.508227.40…	0.605407
policistron_21	2	0	1	TcCLB.508323.190,no_gene_id,TcCLB.508323.199,no_gene_id,TcCLB.506861.10,no_gene_id,TcCLB.506861.20,no_gene_id,TcCLB.506861.30,no_gene_id,TcCLB.506861.39,no_gene_id,TcCLB.506863.4,no_gene_id,TcCLB.506863.10,no_gene_id,TcCLB.506863.20,no_gene_id,TcCLB.506863.30,no_gene_id,TcCLB.506863.40,no_gene_id,TcCLB.506863.50,no_gene_id,TcCLB.506863.60,no_gene_id,TcCLB.506863.70,no_gene_id,TcCLB.506863.80,no_g…	0.658227
policistron_317	2	0	1	TcCLB.509081.5,no_gene_id,TcCLB.509081.10,no_gene_id,TcCLB.509081.20,no_gene_id,TcCLB.509081.40,no_gene_id,TcCLB.509081.60,no_gene_id,TcCLB.509081.80,no_gene_id,TcCLB.509081.100,no_gene_id,TcCLB.509081.110,no_gene_id,TcCLB.509081.130,no_gene_id,TcCLB.509081.140,no_gene_id,TcCLB.509081.150,no_gene_id,TcCLB.509081.166,no_gene_id,TcCLB.506653.10,no_gene_id,TcCLB.506653.40,no_gene_id,TcCLB.506653.50,…	0.664827
policistron_37	2	0	1	TcCLB.506267.80,no_gene_id,TcCLB.506267.75,no_gene_id,TcCLB.506267.70,no_gene_id,TcCLB.506267.60,no_gene_id,TcCLB.506267.48,no_gene_id,TcCLB.506267.39,no_gene_id,TcCLB.506267.30,no_gene_id,TcCLB.506267.19,no_gene_id,TcCLB.506267.10,no_gene_id,TcCLB.408547.10,no_gene_id,TcCLB.408547.5,no_gene_id,TcCLB.509291.10,no_gene_id,TcCLB.509291.20,no_gene_id,TcCLB.509293.10,no_gene_id,TcCLB.507163.11,no_gen…	0.869264
policistron_247	2	0	1	TcCLB.511467.30,no_gene_id,TcCLB.511467.20,no_gene_id,TcCLB.511467.16,no_gene_id,TcCLB.511467.13,no_gene_id,TcCLB.511467.10,no_gene_id,TcCLB.511467.4,no_gene_id,TcCLB.503453.4,no_gene_id,TcCLB.503453.10,no_gene_id,TcCLB.503453.20,no_gene_id,TcCLB.503453.30,no_gene_id,TcCLB.503453.40,no_gene_id,TcCLB.503453.50,no_gene_id,TcCLB.503453.60,no_gene_id,TcCLB.503453.64,no_gene_id,TcCLB.503453.70,no_gene…	0.936659
policistron_214	2	0	1	TcCLB.509267.6,no_gene_id,TcCLB.509267.3,no_gene_id,TcCLB.511705.5,no_gene_id,TcCLB.511705.10	0.945693
policistron_316	2	0	1	TcCLB.511553.150,no_gene_id,TcCLB.511553.160,no_gene_id,TcCLB.511553.180,no_gene_id,TcCLB.511553.200,no_gene_id,TcCLB.511553.209,no_gene_id,TcCLB.509079.10,no_gene_id,TcCLB.509079.20,no_gene_id,TcCLB.439245.10	1.38332
policistron_44	2	0	1	TcCLB.510057.50,no_gene_id,TcCLB.510057.40,no_gene_id,TcCLB.510057.30,no_gene_id,TcCLB.510057.20,no_gene_id,TcCLB.510057.10,no_gene_id,TcCLB.510057.4,no_gene_id,TcCLB.503967.4,no_gene_id,TcCLB.503967.10,no_gene_id,TcCLB.503967.19,no_gene_id,TcCLB.503751.10,no_gene_id,TcCLB.503751.20,no_gene_id,TcCLB.503751.30,no_gene_id,TcCLB.506517.158,no_gene_id,TcCLB.506517.149,no_gene_id,TcCLB.506517.140,no_g…	3.75482
policistron_132	2	0	1	TcCLB.420369.40,no_gene_id,TcCLB.511075.60,no_gene_id,TcCLB.511075.54,no_gene_id,TcCLB.511075.50,no_gene_id,TcCLB.511075.40,no_gene_id,TcCLB.511075.30,no_gene_id,TcCLB.511075.24,no_gene_id,TcCLB.511075.20,no_gene_id,TcCLB.511075.9,no_gene_id,TcCLB.511073.10,no_gene_id,TcCLB.511071.202,no_gene_id,TcCLB.511071.190,no_gene_id,TcCLB.511071.181,no_gene_id,TcCLB.511071.171,no_gene_id,TcCLB.511071.160,n…	3.81204
policistron_164	2	0	1	TcCLB.507941.10,no_gene_id,TcCLB.507941.14,no_gene_id,TcCLB.507941.20,no_gene_id,TcCLB.507941.30,no_gene_id,TcCLB.507941.40,no_gene_id,TcCLB.507941.50,no_gene_id,TcCLB.507941.60,no_gene_id,TcCLB.507941.70,no_gene_id,TcCLB.507941.80,no_gene_id,TcCLB.507941.100,no_gene_id,TcCLB.507941.110,no_gene_id,TcCLB.507941.120,no_gene_id,TcCLB.507941.130,no_gene_id,TcCLB.507941.150,no_gene_id,TcCLB.507941.160…	6.69597
policistron_423	2	0	1	TcCLB.511421.100,no_gene_id,TcCLB.511421.110,no_gene_id,TcCLB.511421.120,no_gene_id,TcCLB.511421.150,no_gene_id,TcCLB.511421.155,no_gene_id,TcCLB.511421.160,no_gene_id,TcCLB.511421.170,no_gene_id,TcCLB.511421.180,no_gene_id,TcCLB.511421.185,no_gene_id,TcCLB.511421.190,no_gene_id,TcCLB.511421.200,no_gene_id,TcCLB.511421.210,no_gene_id,TcCLB.511421.217,no_gene_id,TcCLB.511421.224,no_gene_id,TcCLB.5…	9.37439
policistron_315	2	0	2	TcCLB.511553.5.1,no_gene_id,TcCLB.511553.10,no_gene_id,TcCLB.511553.30,no_gene_id,TcCLB.511553.45,no_gene_id,TcCLB.511553.60,no_gene_id,TcCLB.511553.71,no_gene_id,TcCLB.511553.80,no_gene_id,TcCLB.511553.90,no_gene_id,TcCLB.511553.100,no_gene_id,TcCLB.511553.120,no_gene_id,TcCLB.511553.130,no_gene_id,TcCLB.511553.140	0
policistron_314	2	0	2	TcCLB.505025.80,no_gene_id,TcCLB.505025.70,no_gene_id,TcCLB.505025.60,no_gene_id,TcCLB.505025.50,no_gene_id,TcCLB.505025.40,no_gene_id,TcCLB.505025.30,no_gene_id,TcCLB.505025.20,no_gene_id,TcCLB.505025.10	0
policistron_296	2	0	2	TcCLB.508165.80,no_gene_id,TcCLB.508165.100,no_gene_id,TcCLB.508165.110,no_gene_id,TcCLB.508165.115,no_gene_id,TcCLB.508165.120,no_gene_id,TcCLB.508165.130,no_gene_id,TcCLB.508165.140,no_gene_id,TcCLB.508165.150	0
policistron_257	2	0	2	TcCLB.510205.50,no_gene_id,TcCLB.510205.40,no_gene_id,TcCLB.510205.30	0
policistron_140	2	0	2	TcCLB.506773.123,no_gene_id,TcCLB.506773.126	0
policistron_133	2	0	2	TcCLB.510721.31,no_gene_id,TcCLB.510721.21,no_gene_id,TcCLB.510721.19	0
policistron_260	2	0	2	TcCLB.507093.10,no_gene_id,TcCLB.507093.20,no_gene_id,TcCLB.507093.30,no_gene_id,TcCLB.507093.40,no_gene_id,TcCLB.507093.44,no_gene_id,TcCLB.507093.50,no_gene_id,TcCLB.507093.60,no_gene_id,TcCLB.507093.63,no_gene_id,TcCLB.507093.66,no_gene_id,TcCLB.507093.69,no_gene_id,TcCLB.507093.72,no_gene_id,TcCLB.507093.75,no_gene_id,TcCLB.507093.80,no_gene_id,TcCLB.507093.90,no_gene_id,TcCLB.507093.100,no_g…	0.085013
policistron_158	2	0	2	TcCLB.506285.10,no_gene_id,TcCLB.506285.30,no_gene_id,TcCLB.506285.40,no_gene_id,TcCLB.506285.50,no_gene_id,TcCLB.506285.80,no_gene_id,TcCLB.506285.90,no_gene_id,TcCLB.506285.110,no_gene_id,TcCLB.506285.120,no_gene_id,TcCLB.509699.30,no_gene_id,TcCLB.509699.35,no_gene_id,TcCLB.509699.40,no_gene_id,TcCLB.509699.60,no_gene_id,TcCLB.509699.85,no_gene_id,TcCLB.509699.110,no_gene_id,TcCLB.509699.140	0.187473
policistron_258	2	0	2	TcCLB.510205.20,no_gene_id,TcCLB.510205.15,no_gene_id,TcCLB.510205.10,no_gene_id,TcCLB.483813.10,no_gene_id,TcCLB.508121.160,no_gene_id,TcCLB.508121.155,no_gene_id,TcCLB.508121.150,no_gene_id,TcCLB.508121.130,no_gene_id,TcCLB.508121.120,no_gene_id,TcCLB.508121.110,no_gene_id,TcCLB.508121.101,no_gene_id,TcCLB.508121.90,no_gene_id,TcCLB.508121.80,no_gene_id,TcCLB.508121.70,no_gene_id,TcCLB.508121.5…	0.552212
policistron_48	2	0	2	TcCLB.511591.10,no_gene_id,TcCLB.511593.20,no_gene_id,TcCLB.511593.30,no_gene_id,TcCLB.511593.40,no_gene_id,TcCLB.511593.51,no_gene_id,TcCLB.511593.60,no_gene_id,TcCLB.511593.65,no_gene_id,TcCLB.511593.70,no_gene_id,TcCLB.511593.80,no_gene_id,TcCLB.511593.91,no_gene_id,TcCLB.511595.10,no_gene_id,TcCLB.511595.30,no_gene_id,TcCLB.511595.39,no_gene_id,TcCLB.511595.50,no_gene_id,TcCLB.511595.59,no_ge…	0.72335
policistron_261	2	0	2	TcCLB.506925.120,no_gene_id,TcCLB.506925.130,no_gene_id,TcCLB.506925.140,no_gene_id,TcCLB.506925.150,no_gene_id,TcCLB.506925.160,no_gene_id,TcCLB.506925.170,no_gene_id,TcCLB.506925.180,no_gene_id,TcCLB.506925.190,no_gene_id,TcCLB.506925.200,no_gene_id,TcCLB.506925.210,no_gene_id,TcCLB.506925.220,no_gene_id,TcCLB.506925.230,no_gene_id,TcCLB.506925.250,no_gene_id,TcCLB.506925.260,no_gene_id,TcCLB.5…	2.23201
policistron_90	2	0	2	TcCLB.503531.49,no_gene_id,TcCLB.507813.10,no_gene_id,TcCLB.507811.120,no_gene_id,TcCLB.507811.114,no_gene_id,TcCLB.507811.107,no_gene_id,TcCLB.507811.100,no_gene_id,TcCLB.507811.90,no_gene_id,TcCLB.507811.70,no_gene_id,TcCLB.507811.60,no_gene_id,TcCLB.507811.50,no_gene_id,TcCLB.507811.44,no_gene_id,TcCLB.507811.40,no_gene_id,TcCLB.507811.30,no_gene_id,TcCLB.507811.20,no_gene_id,TcCLB.509779.60,n…	3.47056
policistron_196	2	0	2	TcCLB.507875.220,no_gene_id,TcCLB.507875.210,no_gene_id,TcCLB.507875.200,no_gene_id,TcCLB.507875.180,no_gene_id,TcCLB.507875.170,no_gene_id,TcCLB.507875.159,no_gene_id,TcCLB.507875.150,no_gene_id,TcCLB.507875.140,no_gene_id,TcCLB.507875.130,no_gene_id,TcCLB.507875.110,no_gene_id,TcCLB.507875.90,no_gene_id,TcCLB.507875.80,no_gene_id,TcCLB.507875.70,no_gene_id,TcCLB.507875.60,no_gene_id,TcCLB.50787…	6.79897
policistron_384	2	0	0	TcCLB.506763.290,no_gene_id,TcCLB.506763.280,no_gene_id,TcCLB.506763.270,no_gene_id,TcCLB.506763.260	0
policistron_157	2	0	0	TcCLB.509697.15,no_gene_id,TcCLB.509697.29,no_gene_id,TcCLB.509697.39	0
policistron_177	2	0	0	TcCLB.510971.60,no_gene_id,TcCLB.510971.69	0.0264901
policistron_166	2	0	0	TcCLB.506021.20,no_gene_id,TcCLB.506021.10,no_gene_id,TcCLB.507521.150,no_gene_id,TcCLB.507521.140,no_gene_id,TcCLB.507521.130,no_gene_id,TcCLB.507521.120,no_gene_id,TcCLB.507521.115,no_gene_id,TcCLB.507521.110,no_gene_id,TcCLB.507521.100,no_gene_id,TcCLB.507521.90,no_gene_id,TcCLB.507521.80,no_gene_id,TcCLB.507521.70,no_gene_id,TcCLB.507521.60,no_gene_id,TcCLB.507521.50,no_gene_id,TcCLB.507521.4…	0.207477
policistron_407	2	0	0	TcCLB.504341.10,no_gene_id,TcCLB.504341.20,no_gene_id,TcCLB.507121.11,no_gene_id,TcCLB.507121.20,no_gene_id,TcCLB.507121.40,no_gene_id,TcCLB.509265.10,no_gene_id,TcCLB.509265.23,no_gene_id,TcCLB.509265.36,no_gene_id,TcCLB.509265.50,no_gene_id,TcCLB.509265.60,no_gene_id,TcCLB.509265.90,no_gene_id,TcCLB.509265.110,no_gene_id,TcCLB.509265.120,no_gene_id,TcCLB.504343.10,no_gene_id,TcCLB.504343.30,no_…	0.534612
policistron_426	2	0	0	TcCLB.510961.21,no_gene_id,TcCLB.510961.10,no_gene_id,TcCLB.510961.5,no_gene_id,TcCLB.510959.30,no_gene_id,TcCLB.510959.15,no_gene_id,TcCLB.510959.8	0.677094
policistron_217	2	0	0	TcCLB.510911.40,no_gene_id,TcCLB.510911.45,no_gene_id,TcCLB.510911.50,no_gene_id,TcCLB.510911.58,no_gene_id,TcCLB.508605.10,no_gene_id,TcCLB.508605.20,no_gene_id,TcCLB.508605.31,no_gene_id,TcCLB.508605.40,no_gene_id,TcCLB.508607.10,no_gene_id,TcCLB.508607.20,no_gene_id,TcCLB.508607.30,no_gene_id,TcCLB.508607.40,no_gene_id,TcCLB.508607.50,no_gene_id,TcCLB.508607.60,no_gene_id,TcCLB.508607.70,no_ge…	0.839701
policistron_147	2	0	0	TcCLB.508389.50,no_gene_id,TcCLB.508389.70,no_gene_id,TcCLB.508389.90,no_gene_id,TcCLB.508389.100,no_gene_id,TcCLB.508389.114,no_gene_id,TcCLB.508389.130,no_gene_id,TcCLB.508389.138,no_gene_id,TcCLB.508389.146,no_gene_id,TcCLB.508389.154,no_gene_id,TcCLB.508389.160,no_gene_id,TcCLB.508389.174,no_gene_id,TcCLB.508391.10,no_gene_id,TcCLB.508393.9,no_gene_id,TcCLB.510621.20,no_gene_id,TcCLB.510621.3…	1.25581
policistron_213	2	0	0	TcCLB.506545.5,no_gene_id,TcCLB.510939.30,no_gene_id,TcCLB.510939.25,no_gene_id,TcCLB.510939.20,no_gene_id,TcCLB.510939.9,no_gene_id,TcCLB.432787.10,no_gene_id,TcCLB.504159.109,no_gene_id,TcCLB.504159.100,no_gene_id,TcCLB.504159.90,no_gene_id,TcCLB.504159.80,no_gene_id,TcCLB.504159.70,no_gene_id,TcCLB.504159.60,no_gene_id,TcCLB.504159.50,no_gene_id,TcCLB.504159.40,no_gene_id,TcCLB.504159.30,no_ge…	2.46013
policistron_359	3	1	1	TcCLB.507953.110,no_gene_id,TcCLB.507953.100,no_gene_id,TcCLB.507953.80,no_gene_id,TcCLB.507953.70	0
policistron_86	3	1	1	TcCLB.507475.30,no_gene_id,TcCLB.507477.5,no_gene_id,TcCLB.507477.10,no_gene_id,TcCLB.507477.20,no_gene_id,TcCLB.509465.10,no_gene_id,TcCLB.507479.20,no_gene_id,TcCLB.507479.29,no_gene_id,TcCLB.507479.51,no_gene_id,TcCLB.507479.70	0.582966
policistron_39	3	1	1	TcCLB.507839.18,no_gene_id,TcCLB.507839.9,no_gene_id,TcCLB.509819.49,no_gene_id,TcCLB.509819.40,no_gene_id,TcCLB.509819.30,no_gene_id,TcCLB.509819.20,no_gene_id,TcCLB.509819.10,no_gene_id,TcCLB.507837.100,no_gene_id,TcCLB.507837.90,no_gene_id,TcCLB.507837.80,no_gene_id,TcCLB.507837.60,no_gene_id,TcCLB.507837.50,no_gene_id,TcCLB.507837.40,no_gene_id,TcCLB.507837.30,no_gene_id,TcCLB.507837.20,no_ge…	2.33268
policistron_369	3	1	2	TcCLB.506499.149,no_gene_id,TcCLB.506499.140	0
policistron_365	3	1	2	TcCLB.506501.220,no_gene_id,TcCLB.506501.210,no_gene_id,TcCLB.506501.190,no_gene_id,TcCLB.506501.184,no_gene_id,TcCLB.506501.177,no_gene_id,TcCLB.506501.170,no_gene_id,TcCLB.506501.160,no_gene_id,TcCLB.506501.150,no_gene_id,TcCLB.506501.141,no_gene_id,TcCLB.506501.131,no_gene_id,TcCLB.506501.120,no_gene_id,TcCLB.506501.110,no_gene_id,TcCLB.506501.105	0
policistron_331	3	1	2	TcCLB.504039.57,no_gene_id,TcCLB.504039.50,no_gene_id,TcCLB.504039.25,no_gene_id,TcCLB.506601.51,no_gene_id,TcCLB.506601.40,no_gene_id,TcCLB.506601.31,no_gene_id,TcCLB.506601.21,no_gene_id,TcCLB.506601.11,no_gene_id,TcCLB.506599.445,no_gene_id,TcCLB.506599.430,no_gene_id,TcCLB.506599.420,no_gene_id,TcCLB.506599.400,no_gene_id,TcCLB.506599.395,no_gene_id,TcCLB.506599.390,no_gene_id,TcCLB.506599.380	0.634578
policistron_221	3	1	2	TcCLB.509379.5,no_gene_id,TcCLB.509377.20,no_gene_id,TcCLB.507257.180	1.84792
policistron_307	3	1	2	TcCLB.508687.25,no_gene_id,TcCLB.508687.20,no_gene_id,TcCLB.508687.11,no_gene_id,TcCLB.510995.9,no_gene_id,TcCLB.508685.9,no_gene_id,TcCLB.508683.9,no_gene_id,TcCLB.508681.40,no_gene_id,TcCLB.508681.31	2.01056
policistron_220	3	1	2	TcCLB.507533.21,no_gene_id,TcCLB.507721.20,no_gene_id,TcCLB.507721.10,no_gene_id,TcCLB.509669.170,no_gene_id,TcCLB.509669.160,no_gene_id,TcCLB.509669.150,no_gene_id,TcCLB.509669.140,no_gene_id,TcCLB.509669.120,no_gene_id,TcCLB.509669.110,no_gene_id,TcCLB.509669.100,no_gene_id,TcCLB.509669.90,no_gene_id,TcCLB.509669.80,no_gene_id,TcCLB.509669.75,no_gene_id,TcCLB.509669.70,no_gene_id,TcCLB.509669.6…	7.46403
policistron_104	3	1	0	TcCLB.508317.50,no_gene_id,TcCLB.508317.60,no_gene_id,TcCLB.508317.70,no_gene_id,TcCLB.508317.80,no_gene_id,TcCLB.508317.120,no_gene_id,TcCLB.508317.129,no_gene_id,TcCLB.510513.10,no_gene_id,TcCLB.510513.20,no_gene_id,TcCLB.510513.30,no_gene_id,TcCLB.510513.40,no_gene_id,TcCLB.510513.50,no_gene_id,TcCLB.510513.60,no_gene_id,TcCLB.510513.70,no_gene_id,TcCLB.510513.80,no_gene_id,TcCLB.510515.20,no_…	3.55968
policistron_205	3	2	1	TcCLB.504055.89,no_gene_id,TcCLB.504055.91	0
policistron_281	3	2	1	TcCLB.509803.60,no_gene_id,TcCLB.509803.70,no_gene_id,TcCLB.507827.10	0.543596
policistron_395	3	2	1	TcCLB.506753.15,no_gene_id,TcCLB.504083.20,no_gene_id,TcCLB.435601.10.1,no_gene_id,TcCLB.510367.20,no_gene_id,TcCLB.510367.30,no_gene_id,TcCLB.510367.10,no_gene_id,TcCLB.508225.20,no_gene_id,TcCLB.508225.4,no_gene_id,TcCLB.510365.10,no_gene_id,TcCLB.447847.10,no_gene_id,TcCLB.447847.19	1.52106
policistron_425	3	2	0	TcCLB.510961.50,no_gene_id,TcCLB.510961.40,no_gene_id,TcCLB.510961.30	0
policistron_398	3	2	0	TcCLB.510105.65,no_gene_id,TcCLB.510105.70,no_gene_id,TcCLB.510105.80,no_gene_id,TcCLB.510105.90,no_gene_id,TcCLB.510105.100,no_gene_id,TcCLB.510105.120,no_gene_id,TcCLB.510105.130,no_gene_id,TcCLB.510105.131,no_gene_id,TcCLB.510105.132,no_gene_id,TcCLB.510105.133,no_gene_id,TcCLB.510105.134,no_gene_id,TcCLB.510105.135,no_gene_id,TcCLB.510105.136,no_gene_id,TcCLB.510105.140,no_gene_id,TcCLB.51010…	0.281373
policistron_288	3	0	1	TcCLB.508163.40,no_gene_id,TcCLB.508163.50,no_gene_id,TcCLB.508163.70,no_gene_id,TcCLB.508163.81,no_gene_id,TcCLB.508163.90,no_gene_id,TcCLB.508163.105,no_gene_id,TcCLB.508163.120	0
policistron_151	3	0	1	TcCLB.506973.30,no_gene_id,TcCLB.506973.50,no_gene_id,TcCLB.506973.61,no_gene_id,TcCLB.506973.70,no_gene_id,TcCLB.506973.90	0
policistron_267	3	0	1	TcCLB.506885.480,no_gene_id,TcCLB.506885.489,no_gene_id,TcCLB.510553.11,no_gene_id,TcCLB.510553.20,no_gene_id,TcCLB.510553.25,no_gene_id,TcCLB.510553.30,no_gene_id,TcCLB.510553.40,no_gene_id,TcCLB.510553.50,no_gene_id,TcCLB.506887.10	0.469186
policistron_413	3	0	1	TcCLB.506623.40,no_gene_id,TcCLB.506623.60,no_gene_id,TcCLB.506625.19,no_gene_id,TcCLB.506625.35	0.513637
policistron_131	3	0	1	TcCLB.504099.10,no_gene_id,TcCLB.504099.15,no_gene_id,TcCLB.504099.21,no_gene_id,TcCLB.504099.26,no_gene_id,TcCLB.504099.30,no_gene_id,TcCLB.504099.40,no_gene_id,TcCLB.504099.50,no_gene_id,TcCLB.504099.70,no_gene_id,TcCLB.504099.80,no_gene_id,TcCLB.504241.34,no_gene_id,TcCLB.504241.57,no_gene_id,TcCLB.504241.80,no_gene_id,TcCLB.504241.85,no_gene_id,TcCLB.504241.90,no_gene_id,TcCLB.457547.9,no_gen…	0.725374
policistron_287	3	0	1	TcCLB.508161.30,no_gene_id,TcCLB.508161.40,no_gene_id,TcCLB.508161.50,no_gene_id,TcCLB.508163.10,no_gene_id,TcCLB.508163.20,no_gene_id,TcCLB.508163.30	0.811359
policistron_169	3	0	1	TcCLB.504041.10,no_gene_id,TcCLB.504041.4,no_gene_id,TcCLB.504075.10,no_gene_id,TcCLB.504075.6,no_gene_id,TcCLB.504075.3,no_gene_id,TcCLB.506933.107,no_gene_id,TcCLB.506933.98,no_gene_id,TcCLB.506933.89,no_gene_id,TcCLB.506933.80,no_gene_id,TcCLB.506933.70,no_gene_id,TcCLB.506933.60,no_gene_id,TcCLB.506933.50,no_gene_id,TcCLB.506933.46,no_gene_id,TcCLB.506933.43,no_gene_id,TcCLB.506933.40,no_gene…	4.58721
policistron_54	3	0	2	TcCLB.511607.30,no_gene_id,TcCLB.511607.40,no_gene_id,TcCLB.511607.60	0
policistron_52	3	0	2	TcCLB.506965.10,no_gene_id,TcCLB.506965.20,no_gene_id,TcCLB.506965.40,no_gene_id,TcCLB.506965.60,no_gene_id,TcCLB.506965.70,no_gene_id,TcCLB.506965.90,no_gene_id,TcCLB.506965.100,no_gene_id,TcCLB.506965.110,no_gene_id,TcCLB.506965.120,no_gene_id,TcCLB.506965.130	0
policistron_400	3	0	2	TcCLB.510249.30,no_gene_id,TcCLB.510249.22,no_gene_id,TcCLB.510249.14	0
policistron_160	3	0	2	TcCLB.509699.260,no_gene_id,TcCLB.509699.270,no_gene_id,TcCLB.509699.268	0
policistron_134	3	0	2	TcCLB.510721.16,no_gene_id,TcCLB.510721.13	0
policistron_29	3	0	2	TcCLB.511867.150,no_gene_id,TcCLB.511867.160,no_gene_id,TcCLB.511867.170,no_gene_id,TcCLB.511867.180,no_gene_id,TcCLB.511867.190,no_gene_id,TcCLB.511867.200,no_gene_id,TcCLB.511867.209,no_gene_id,TcCLB.511869.9,no_gene_id,TcCLB.479379.9,no_gene_id,TcCLB.474341.9,no_gene_id,TcCLB.511871.4,no_gene_id,TcCLB.511871.10,no_gene_id,TcCLB.511871.20,no_gene_id,TcCLB.511871.30,no_gene_id,TcCLB.511871.34,no…	0.733703
policistron_36	3	0	2	TcCLB.506269.40,no_gene_id,TcCLB.506269.25,no_gene_id,TcCLB.506269.10,no_gene_id,TcCLB.506267.101,no_gene_id,TcCLB.506267.90	0.874661
policistron_180	3	0	2	TcCLB.424889.10,no_gene_id,TcCLB.503547.20,no_gene_id,TcCLB.503883.10,no_gene_id,TcCLB.510591.30,no_gene_id,TcCLB.510591.20,no_gene_id,TcCLB.510591.10,no_gene_id,TcCLB.508367.70,no_gene_id,TcCLB.508367.50,no_gene_id,TcCLB.508367.20	0.929987
policistron_271	3	0	2	TcCLB.510763.30,no_gene_id,TcCLB.510763.34,no_gene_id,TcCLB.510763.40,no_gene_id,TcCLB.510763.50,no_gene_id,TcCLB.510763.60,no_gene_id,TcCLB.510763.70,no_gene_id,TcCLB.510763.80,no_gene_id,TcCLB.510763.90,no_gene_id,TcCLB.510763.100,no_gene_id,TcCLB.510763.109,no_gene_id,TcCLB.510765.10,no_gene_id,TcCLB.510765.20,no_gene_id,TcCLB.510765.30,no_gene_id,TcCLB.510765.50,no_gene_id,TcCLB.510765.60,no_…	1.14534
policistron_189	3	0	2	TcCLB.507929.30,no_gene_id,TcCLB.507929.20,no_gene_id,TcCLB.507929.10,no_gene_id,TcCLB.507927.100,no_gene_id,TcCLB.507927.90,no_gene_id,TcCLB.507927.80,no_gene_id,TcCLB.507927.70,no_gene_id,TcCLB.507927.60,no_gene_id,TcCLB.507927.50,no_gene_id,TcCLB.507927.40,no_gene_id,TcCLB.507927.30,no_gene_id,TcCLB.507927.20,no_gene_id,TcCLB.507927.10,no_gene_id,TcCLB.507927.4,no_gene_id,TcCLB.503835.5,no_gen…	1.2929
policistron_115	3	0	2	TcCLB.511621.9,no_gene_id,TcCLB.511621.20,no_gene_id,TcCLB.511621.30,no_gene_id,TcCLB.511621.40,no_gene_id,TcCLB.511621.50,no_gene_id,TcCLB.511621.60,no_gene_id,TcCLB.511621.70,no_gene_id,TcCLB.511621.80,no_gene_id,TcCLB.511621.90,no_gene_id,TcCLB.511621.100,no_gene_id,TcCLB.511621.110,no_gene_id,TcCLB.511621.120,no_gene_id,TcCLB.511621.130,no_gene_id,TcCLB.511621.140,no_gene_id,TcCLB.511621.150,…	1.65172
policistron_252	3	0	2	TcCLB.510211.10,no_gene_id,TcCLB.510209.27,no_gene_id,TcCLB.510209.18,no_gene_id,TcCLB.510209.9,no_gene_id,TcCLB.508125.149,no_gene_id,TcCLB.508125.140,no_gene_id,TcCLB.508125.130	1.81061
policistron_250	3	0	2	TcCLB.508535.50,no_gene_id,TcCLB.508537.5,no_gene_id,TcCLB.508537.15,no_gene_id,TcCLB.508537.25,no_gene_id,TcCLB.508537.10,no_gene_id,TcCLB.461165.16	6.87049
policistron_233	3	0	2	TcCLB.506251.88,no_gene_id,TcCLB.506251.94,no_gene_id,TcCLB.506251.100,no_gene_id,TcCLB.506251.110,no_gene_id,TcCLB.506251.120,no_gene_id,TcCLB.506251.130,no_gene_id,TcCLB.508549.10,no_gene_id,TcCLB.508549.20,no_gene_id,TcCLB.508549.30,no_gene_id,TcCLB.508551.10,no_gene_id,TcCLB.508551.20,no_gene_id,TcCLB.508551.30,no_gene_id,TcCLB.508551.39,no_gene_id,TcCLB.511043.60,no_gene_id,TcCLB.511043.45,n…	8.6351
policistron_102	3	0	3	TcCLB.506847.30,no_gene_id,TcCLB.506847.50	0
policistron_40	3	0	3	TcCLB.509817.50,no_gene_id,TcCLB.509817.40,no_gene_id,TcCLB.509817.21,no_gene_id,TcCLB.509815.120,no_gene_id,TcCLB.509815.90,no_gene_id,TcCLB.509815.70,no_gene_id,TcCLB.509815.50,no_gene_id,TcCLB.509815.20,no_gene_id,TcCLB.509815.10,no_gene_id,TcCLB.509815.5,no_gene_id,TcCLB.507835.80,no_gene_id,TcCLB.507835.70,no_gene_id,TcCLB.507835.60,no_gene_id,TcCLB.507835.35,no_gene_id,TcCLB.507835.10	0.234968
policistron_27	3	0	3	TcCLB.509581.35,no_gene_id,TcCLB.509581.20,no_gene_id,TcCLB.509581.10,no_gene_id,TcCLB.509581.5,no_gene_id,TcCLB.401041.10	0.610389
policistron_309	3	0	3	TcCLB.508681.11,no_gene_id,TcCLB.506523.9,no_gene_id,TcCLB.510061.60,no_gene_id,TcCLB.510061.40,no_gene_id,TcCLB.510061.30	1.26894
policistron_341	3	0	3	TcCLB.506597.33,no_gene_id,TcCLB.506597.30,no_gene_id,TcCLB.506597.20,no_gene_id,TcCLB.506597.9,no_gene_id,TcCLB.425435.10	1.36505
policistron_403	3	0	0	TcCLB.507995.10,no_gene_id,TcCLB.507995.20,no_gene_id,TcCLB.507997.14,no_gene_id,TcCLB.507997.30,no_gene_id,TcCLB.507997.40,no_gene_id,TcCLB.507997.50,no_gene_id,TcCLB.507997.54,no_gene_id,TcCLB.507997.60,no_gene_id,TcCLB.507997.70,no_gene_id,TcCLB.507997.80,no_gene_id,TcCLB.507997.89,no_gene_id,TcCLB.506529.14,no_gene_id,TcCLB.506529.30,no_gene_id,TcCLB.506529.40,no_gene_id,TcCLB.506529.50,no_ge…	0.121962
policistron_156	3	0	0	TcCLB.507867.50,no_gene_id,TcCLB.507867.60,no_gene_id,TcCLB.507867.70,no_gene_id,TcCLB.507867.80,no_gene_id,TcCLB.507867.90,no_gene_id,TcCLB.507867.100,no_gene_id,TcCLB.509885.10,no_gene_id,TcCLB.509885.20,no_gene_id,TcCLB.509885.30,no_gene_id,TcCLB.509885.40,no_gene_id,TcCLB.509885.50,no_gene_id,TcCLB.509885.60,no_gene_id,TcCLB.509885.64,no_gene_id,TcCLB.509885.70,no_gene_id,TcCLB.509885.80,no_g…	1.04744
policistron_118	4	1	1	TcCLB.509739.10,no_gene_id,TcCLB.411337.10,no_gene_id,TcCLB.509737.19,no_gene_id,TcCLB.509737.9,no_gene_id,TcCLB.509735.150,no_gene_id,TcCLB.509735.140,no_gene_id,TcCLB.509735.120,no_gene_id,TcCLB.509735.100,no_gene_id,TcCLB.509735.84,no_gene_id,TcCLB.509735.70,no_gene_id,TcCLB.509735.60,no_gene_id,TcCLB.509735.30	0.56461
policistron_28	4	1	2	TcCLB.506713.80,no_gene_id,TcCLB.506713.70,no_gene_id,TcCLB.506713.40,no_gene_id,TcCLB.506713.30,no_gene_id,TcCLB.506713.24,no_gene_id,TcCLB.506713.20,no_gene_id,TcCLB.506713.14,no_gene_id,TcCLB.506713.10,no_gene_id,TcCLB.509231.5,no_gene_id,TcCLB.509231.10,no_gene_id,TcCLB.509231.20,no_gene_id,TcCLB.509231.23,no_gene_id,TcCLB.509231.26,no_gene_id,TcCLB.509231.30,no_gene_id,TcCLB.509231.39,no_gen…	0.358931
policistron_389	4	1	2	TcCLB.506761.19,no_gene_id,TcCLB.506761.11,no_gene_id,TcCLB.503501.70,no_gene_id,TcCLB.503501.60,no_gene_id,TcCLB.503501.50,no_gene_id,TcCLB.503501.30,no_gene_id,TcCLB.503501.14,no_gene_id,TcCLB.503501.7,no_gene_id,TcCLB.510373.119,no_gene_id,TcCLB.510373.110,no_gene_id,TcCLB.510373.100,no_gene_id,TcCLB.510373.90,no_gene_id,TcCLB.510373.80,no_gene_id,TcCLB.510373.70,no_gene_id,TcCLB.510373.60,no_…	0.567076
policistron_83	4	1	2	TcCLB.506609.30,no_gene_id,TcCLB.506609.50,no_gene_id,TcCLB.506609.60,no_gene_id,TcCLB.506609.70,no_gene_id,TcCLB.506609.80,no_gene_id,TcCLB.506609.93,no_gene_id,TcCLB.508107.20,no_gene_id,TcCLB.508107.30,no_gene_id,TcCLB.508109.10,no_gene_id,TcCLB.508109.14	1.02213
policistron_320	4	1	2	TcCLB.511559.20,no_gene_id,TcCLB.511559.30,no_gene_id,TcCLB.511559.34,no_gene_id,TcCLB.511559.40,no_gene_id,TcCLB.511559.50,no_gene_id,TcCLB.511559.70,no_gene_id,TcCLB.506655.7,no_gene_id,TcCLB.506655.20,no_gene_id,TcCLB.507483.4,no_gene_id,TcCLB.507483.20,no_gene_id,TcCLB.507483.30,no_gene_id,TcCLB.507483.39,no_gene_id,TcCLB.507483.50,no_gene_id,TcCLB.507483.60,no_gene_id,TcCLB.507483.80,no_gene…	3.9537
policistron_362	4	1	3	TcCLB.510013.200,no_gene_id,TcCLB.510013.190,no_gene_id,TcCLB.510013.180,no_gene_id,TcCLB.510013.170	0
policistron_329	4	1	0	TcCLB.504039.110,no_gene_id,TcCLB.504039.99,no_gene_id,TcCLB.504039.90,no_gene_id,TcCLB.504039.80	0
policistron_394	4	2	1	TcCLB.506757.129,no_gene_id,TcCLB.506757.120,no_gene_id,TcCLB.506757.100,no_gene_id,TcCLB.506757.90,no_gene_id,TcCLB.506757.70,no_gene_id,TcCLB.506757.60,no_gene_id,TcCLB.506757.50,no_gene_id,TcCLB.506757.30,no_gene_id,TcCLB.506757.20,no_gene_id,TcCLB.506757.10,no_gene_id,TcCLB.503819.10,no_gene_id,TcCLB.503819.20,no_gene_id,TcCLB.503819.30,no_gene_id,TcCLB.506755.279,no_gene_id,TcCLB.506755.270,…	0.451816
policistron_116	4	2	1	TcCLB.511627.60,no_gene_id,TcCLB.511627.70,no_gene_id,TcCLB.511627.80,no_gene_id,TcCLB.511627.90,no_gene_id,TcCLB.511627.100,no_gene_id,TcCLB.511627.110,no_gene_id,TcCLB.511627.120,no_gene_id,TcCLB.511627.130,no_gene_id,TcCLB.511627.140,no_gene_id,TcCLB.511627.150,no_gene_id,TcCLB.511627.159,no_gene_id,TcCLB.509103.4,no_gene_id,TcCLB.509103.10,no_gene_id,TcCLB.509103.20,no_gene_id,TcCLB.509103.30…	1.71137
policistron_390	4	0	1	TcCLB.510371.80,no_gene_id,TcCLB.510371.70,no_gene_id,TcCLB.510371.61,no_gene_id,TcCLB.510371.50,no_gene_id,TcCLB.510371.40,no_gene_id,TcCLB.510371.35,no_gene_id,TcCLB.510371.30,no_gene_id,TcCLB.510371.10,no_gene_id,TcCLB.510371.5,no_gene_id,TcCLB.508229.60,no_gene_id,TcCLB.508229.50,no_gene_id,TcCLB.508229.40,no_gene_id,TcCLB.508229.30,no_gene_id,TcCLB.508229.20,no_gene_id,TcCLB.508229.10,no_gen…	0.282155
policistron_20	4	0	1	TcCLB.510533.110,no_gene_id,TcCLB.510533.120,no_gene_id,TcCLB.510533.130,no_gene_id,TcCLB.510533.150,no_gene_id,TcCLB.510533.160,no_gene_id,TcCLB.510533.170,no_gene_id,TcCLB.510533.180,no_gene_id,TcCLB.510533.190,no_gene_id,TcCLB.510533.210,no_gene_id,TcCLB.510533.220,no_gene_id,TcCLB.510533.230,no_gene_id,TcCLB.508323.9,no_gene_id,TcCLB.508323.20,no_gene_id,TcCLB.508323.30,no_gene_id,TcCLB.50832…	1.55997
policistron_137	4	0	1	TcCLB.508515.120,no_gene_id,TcCLB.508515.110,no_gene_id,TcCLB.508515.100,no_gene_id,TcCLB.508515.90,no_gene_id,TcCLB.508515.80,no_gene_id,TcCLB.508515.60,no_gene_id,TcCLB.508515.50,no_gene_id,TcCLB.508515.40,no_gene_id,TcCLB.508515.30,no_gene_id,TcCLB.508515.20,no_gene_id,TcCLB.508515.10,no_gene_id,TcCLB.503487.70,no_gene_id,TcCLB.503487.60,no_gene_id,TcCLB.503487.50,no_gene_id,TcCLB.503487.40,no…	8.31155
policistron_215	4	0	1	TcCLB.511705.20,no_gene_id,TcCLB.511707.10,no_gene_id,TcCLB.511707.20,no_gene_id,TcCLB.511707.30,no_gene_id,TcCLB.511707.39,no_gene_id,TcCLB.511709.10,no_gene_id,TcCLB.511709.19,no_gene_id,TcCLB.511711.10,no_gene_id,TcCLB.511711.20,no_gene_id,TcCLB.511711.30,no_gene_id,TcCLB.511711.40,no_gene_id,TcCLB.511711.50,no_gene_id,TcCLB.511711.60,no_gene_id,TcCLB.511711.70,no_gene_id,TcCLB.511711.80,no_ge…	8.61514
policistron_416	4	0	2	TcCLB.504033.73,no_gene_id,TcCLB.504033.66,no_gene_id,TcCLB.504033.53,no_gene_id,TcCLB.504033.40,no_gene_id,TcCLB.504033.21	0
policistron_422	4	0	2	TcCLB.511415.11,no_gene_id,TcCLB.511415.21,no_gene_id,TcCLB.511415.30,no_gene_id,TcCLB.511415.40,no_gene_id,TcCLB.511415.50,no_gene_id,TcCLB.511417.20,no_gene_id,TcCLB.511417.30,no_gene_id,TcCLB.511417.40,no_gene_id,TcCLB.511417.50,no_gene_id,TcCLB.511417.60,no_gene_id,TcCLB.511417.70,no_gene_id,TcCLB.511417.80,no_gene_id,TcCLB.511417.90,no_gene_id,TcCLB.511417.94,no_gene_id,TcCLB.511417.100,no_g…	0.376807
policistron_299	4	0	2	TcCLB.508165.420,no_gene_id,TcCLB.508165.425,no_gene_id,TcCLB.508165.430,no_gene_id,TcCLB.506671.10,no_gene_id,TcCLB.506671.20,no_gene_id,TcCLB.506671.30,no_gene_id,TcCLB.506671.41,no_gene_id,TcCLB.506671.50,no_gene_id,TcCLB.506671.61,no_gene_id,TcCLB.506671.70,no_gene_id,TcCLB.506671.90,no_gene_id,TcCLB.503717.5,no_gene_id,TcCLB.503717.10,no_gene_id,TcCLB.503717.15,no_gene_id,TcCLB.503717.20,no_…	0.389575
policistron_360	4	0	2	TcCLB.507953.60,no_gene_id,TcCLB.507953.50,no_gene_id,TcCLB.507953.40,no_gene_id,TcCLB.507953.30,no_gene_id,TcCLB.507953.20,no_gene_id,TcCLB.507953.10,no_gene_id,TcCLB.510015.50,no_gene_id,TcCLB.510015.40,no_gene_id,TcCLB.510015.30,no_gene_id,TcCLB.510015.20,no_gene_id,TcCLB.510015.10,no_gene_id,TcCLB.510015.5,no_gene_id,TcCLB.510013.330,no_gene_id,TcCLB.510013.320,no_gene_id,TcCLB.510013.310,no_…	0.512781
policistron_300	4	0	2	TcCLB.503717.71,no_gene_id,TcCLB.503717.80,no_gene_id,TcCLB.503717.90,no_gene_id,TcCLB.503717.120,no_gene_id,TcCLB.503717.130,no_gene_id,TcCLB.508167.10,no_gene_id,TcCLB.508167.20,no_gene_id,TcCLB.508167.29	0.526755
policistron_378	4	0	2	TcCLB.506765.46,no_gene_id,TcCLB.506765.43,no_gene_id,TcCLB.506765.40,no_gene_id,TcCLB.506765.10,no_gene_id,TcCLB.510379.20,no_gene_id,TcCLB.510379.10,no_gene_id,TcCLB.510377.500,no_gene_id,TcCLB.510377.475	0.995372
policistron_255	4	0	2	TcCLB.510207.10,no_gene_id,TcCLB.510205.80,no_gene_id,TcCLB.510205.70	2.44141
policistron_224	4	0	2	TcCLB.510313.10,no_gene_id,TcCLB.510311.199,no_gene_id,TcCLB.510311.190,no_gene_id,TcCLB.510311.180,no_gene_id,TcCLB.510311.170,no_gene_id,TcCLB.510311.160,no_gene_id,TcCLB.510311.150,no_gene_id,TcCLB.510311.140,no_gene_id,TcCLB.510311.130,no_gene_id,TcCLB.510311.120,no_gene_id,TcCLB.510311.110,no_gene_id,TcCLB.510311.100,no_gene_id,TcCLB.510311.90,no_gene_id,TcCLB.510311.80,no_gene_id,TcCLB.5103…	6.0531
policistron_373	4	0	3	TcCLB.506769.65,no_gene_id,TcCLB.506769.60,no_gene_id,TcCLB.506769.55,no_gene_id,TcCLB.506769.50,no_gene_id,TcCLB.506769.40	0
policistron_377	4	0	4	TcCLB.506767.74,no_gene_id,TcCLB.506767.70,no_gene_id,TcCLB.506767.60,no_gene_id,TcCLB.506767.50,no_gene_id,TcCLB.506767.40,no_gene_id,TcCLB.506767.31,no_gene_id,TcCLB.506767.21,no_gene_id,TcCLB.506767.10,no_gene_id,TcCLB.506767.5,no_gene_id,TcCLB.506765.80,no_gene_id,TcCLB.506765.74,no_gene_id,TcCLB.506765.66,no_gene_id,TcCLB.506765.58,no_gene_id,TcCLB.506765.50,no_gene_id,TcCLB.506765.49	0.382321
policistron_235	4	0	0	TcCLB.508715.10,no_gene_id,TcCLB.480785.10,no_gene_id,TcCLB.504147.340,no_gene_id,TcCLB.504147.330,no_gene_id,TcCLB.504147.320,no_gene_id,TcCLB.504147.310,no_gene_id,TcCLB.504147.280,no_gene_id,TcCLB.504147.260,no_gene_id,TcCLB.504147.250,no_gene_id,TcCLB.504147.240,no_gene_id,TcCLB.504147.224,no_gene_id,TcCLB.504147.210,no_gene_id,TcCLB.504147.200,no_gene_id,TcCLB.504147.190,no_gene_id,TcCLB.504…	4.92904
policistron_380	5	1	3	TcCLB.510377.340,no_gene_id,TcCLB.510377.330,no_gene_id,TcCLB.510377.310,no_gene_id,TcCLB.510377.300,no_gene_id,TcCLB.510377.270,no_gene_id,TcCLB.510377.260,no_gene_id,TcCLB.510377.250,no_gene_id,TcCLB.510377.220,no_gene_id,TcCLB.510377.210,no_gene_id,TcCLB.510377.200,no_gene_id,TcCLB.510377.190,no_gene_id,TcCLB.510377.150	0
policistron_246	5	1	3	TcCLB.511473.10,no_gene_id,TcCLB.511473.9,no_gene_id,TcCLB.511473.6,no_gene_id,TcCLB.511473.3,no_gene_id,TcCLB.511471.150,no_gene_id,TcCLB.511471.120,no_gene_id,TcCLB.511471.90,no_gene_id,TcCLB.511471.60,no_gene_id,TcCLB.511471.20,no_gene_id,TcCLB.511471.10,no_gene_id,TcCLB.511469.110,no_gene_id,TcCLB.511469.105,no_gene_id,TcCLB.511469.100,no_gene_id,TcCLB.511469.90,no_gene_id,TcCLB.511469.80,no_…	0.541932
policistron_73	5	4	1	TcCLB.506487.50,no_gene_id,TcCLB.506487.37,no_gene_id,TcCLB.506487.24,no_gene_id,TcCLB.504139.10,no_gene_id,TcCLB.510005.50,no_gene_id,TcCLB.510005.41,no_gene_id,TcCLB.510005.30,no_gene_id,TcCLB.510005.20	0.582734
policistron_138	5	0	1	TcCLB.506183.15,no_gene_id,TcCLB.506183.20,no_gene_id,TcCLB.506183.40,no_gene_id,TcCLB.506183.70,no_gene_id,TcCLB.506183.80,no_gene_id,TcCLB.506183.90,no_gene_id,TcCLB.506183.100,no_gene_id,TcCLB.506183.109,no_gene_id,TcCLB.503623.10,no_gene_id,TcCLB.506243.135,no_gene_id,TcCLB.506243.110,no_gene_id,TcCLB.506243.94,no_gene_id,TcCLB.506243.77,no_gene_id,TcCLB.506243.50,no_gene_id,TcCLB.506243.10	0.288768
policistron_391	5	0	2	TcCLB.504239.210,no_gene_id,TcCLB.504239.195,no_gene_id,TcCLB.504239.180,no_gene_id,TcCLB.504239.171,no_gene_id,TcCLB.504239.161	0
policistron_239	5	0	2	TcCLB.475029.30,no_gene_id,TcCLB.475029.20,no_gene_id,TcCLB.475029.10	0
policistron_150	5	0	2	TcCLB.506969.6,no_gene_id,TcCLB.506969.10,no_gene_id,TcCLB.506969.21,no_gene_id,TcCLB.506971.10,no_gene_id,TcCLB.506971.20,no_gene_id,TcCLB.506971.30,no_gene_id,TcCLB.506971.60,no_gene_id,TcCLB.506971.70,no_gene_id,TcCLB.506971.80,no_gene_id,TcCLB.506973.5,no_gene_id,TcCLB.506973.10,no_gene_id,TcCLB.506973.14,no_gene_id,TcCLB.506973.20,no_gene_id,TcCLB.506973.25	0.57351
policistron_393	5	0	2	TcCLB.506759.50,no_gene_id,TcCLB.506759.40,no_gene_id,TcCLB.506759.31,no_gene_id,TcCLB.506759.20,no_gene_id,TcCLB.506759.10,no_gene_id,TcCLB.506757.150	0.675037
policistron_266	5	0	2	TcCLB.510431.40,no_gene_id,TcCLB.510431.30,no_gene_id,TcCLB.510431.20,no_gene_id,TcCLB.510431.10,no_gene_id,TcCLB.408799.19,no_gene_id,TcCLB.408799.10,no_gene_id,TcCLB.483623.10,no_gene_id,TcCLB.510429.59,no_gene_id,TcCLB.510429.50,no_gene_id,TcCLB.510429.40,no_gene_id,TcCLB.510429.30,no_gene_id,TcCLB.510429.24,no_gene_id,TcCLB.510429.20,no_gene_id,TcCLB.510429.10,no_gene_id,TcCLB.510427.10,no_ge…	9.76277
policistron_352	5	0	3	TcCLB.507957.304,no_gene_id,TcCLB.507957.300,no_gene_id,TcCLB.507957.290,no_gene_id,TcCLB.507957.280,no_gene_id,TcCLB.507957.270,no_gene_id,TcCLB.507957.260,no_gene_id,TcCLB.507957.240,no_gene_id,TcCLB.507957.229,no_gene_id,TcCLB.507957.220,no_gene_id,TcCLB.507957.210,no_gene_id,TcCLB.507957.200	0
policistron_145	5	0	3	TcCLB.508381.20,no_gene_id,TcCLB.508381.40,no_gene_id,TcCLB.510607.29,no_gene_id,TcCLB.510607.51,no_gene_id,TcCLB.510607.70,no_gene_id,TcCLB.510607.75,no_gene_id,TcCLB.510607.80,no_gene_id,TcCLB.430281.20,no_gene_id,TcCLB.430281.10,no_gene_id,TcCLB.510609.10	0.735691
policistron_146	5	0	3	TcCLB.510609.20,no_gene_id,TcCLB.510609.30,no_gene_id,TcCLB.510609.34,no_gene_id,TcCLB.510609.40,no_gene_id,TcCLB.510609.50,no_gene_id,TcCLB.510609.60,no_gene_id,TcCLB.510609.65,no_gene_id,TcCLB.510609.70,no_gene_id,TcCLB.510609.80,no_gene_id,TcCLB.510609.90,no_gene_id,TcCLB.510609.100,no_gene_id,TcCLB.510609.110,no_gene_id,TcCLB.510609.120,no_gene_id,TcCLB.510609.130,no_gene_id,TcCLB.510611.10,n…	3.32161
policistron_375	5	0	4	TcCLB.506767.410,no_gene_id,TcCLB.506767.400,no_gene_id,TcCLB.506767.389,no_gene_id,TcCLB.506767.381,no_gene_id,TcCLB.506767.371,no_gene_id,TcCLB.506767.360,no_gene_id,TcCLB.506767.340,no_gene_id,TcCLB.506767.324,no_gene_id,TcCLB.506767.317,no_gene_id,TcCLB.506767.310,no_gene_id,TcCLB.506767.280,no_gene_id,TcCLB.506767.250,no_gene_id,TcCLB.506767.240	0
policistron_245	5	0	4	TcCLB.508097.100,no_gene_id,TcCLB.508097.81,no_gene_id,TcCLB.508097.60,no_gene_id,TcCLB.508097.40,no_gene_id,TcCLB.508097.10	0
policistron_183	5	0	4	TcCLB.509707.29,no_gene_id,TcCLB.509707.25,no_gene_id,TcCLB.509707.20,no_gene_id,TcCLB.509707.10,no_gene_id,TcCLB.504765.20,no_gene_id,TcCLB.504765.15,no_gene_id,TcCLB.504765.9,no_gene_id,TcCLB.503615.10,no_gene_id,TcCLB.509011.10,no_gene_id,TcCLB.509011.20,no_gene_id,TcCLB.509011.30,no_gene_id,TcCLB.509011.40,no_gene_id,TcCLB.509011.50,no_gene_id,TcCLB.509011.54,no_gene_id,TcCLB.509011.60,no_gen…	4.74163
policistron_84	6	3	1	TcCLB.508109.20,no_gene_id,TcCLB.508109.30,no_gene_id,TcCLB.508109.50,no_gene_id,TcCLB.508109.60,no_gene_id,TcCLB.508109.70	0
policistron_155	6	0	1	TcCLB.507863.20,no_gene_id,TcCLB.507865.9,no_gene_id,TcCLB.509881.9,no_gene_id,TcCLB.509883.9,no_gene_id,TcCLB.509883.18.1,no_gene_id,TcCLB.456627.10,no_gene_id,TcCLB.507867.5,no_gene_id,TcCLB.507867.10,no_gene_id,TcCLB.507867.31	2.9933
policistron_35	6	0	2	TcCLB.504637.21,no_gene_id,TcCLB.504637.10,no_gene_id,TcCLB.507179.20,no_gene_id,TcCLB.507179.14,no_gene_id,TcCLB.507179.7,no_gene_id,TcCLB.508143.110,no_gene_id,TcCLB.508143.90,no_gene_id,TcCLB.508143.80,no_gene_id,TcCLB.508143.65,no_gene_id,TcCLB.508143.50,no_gene_id,TcCLB.508143.30,no_gene_id,TcCLB.508143.15,no_gene_id,TcCLB.482971.9,no_gene_id,TcCLB.506651.9,no_gene_id,TcCLB.468405.9,no_gene_…	1.13262
policistron_186	4	1	2	TcCLB.436521.9	0
policistron_301	1	1	0	TcCLB.460061.10	0
policistron_248	1	1	0	TcCLB.503841.80	0
policistron_311	1	0	1	TcCLB.503875.40	0
policistron_330	2	1	1	TcCLB.504039.70	0
policistron_212	2	0	0	TcCLB.506545.10	0
policistron_322	3	1	0	TcCLB.506603.50	0
policistron_412	3	2	0	TcCLB.506623.30	0
policistron_387	2	2	0	TcCLB.506763.190	0
policistron_382	1	1	0	TcCLB.506763.370	0
policistron_229	2	0	1	TcCLB.507611.180	0
policistron_182	3	1	2	TcCLB.507755.10	0
policistron_154	2	1	0	TcCLB.507863.10	0
policistron_358	3	1	1	TcCLB.507953.130	0
policistron_357	2	0	2	TcCLB.507953.140	0
policistron_244	4	0	3	TcCLB.508097.110	0
policistron_308	4	0	4	TcCLB.508681.20	0
policistron_174	3	1	2	TcCLB.508833.10	0
policistron_70	1	0	0	TcCLB.508975.30	0
policistron_120	3	0	3	TcCLB.509129.10	0
policistron_148	2	0	0	TcCLB.509195.10	0
policistron_225	2	0	1	TcCLB.509351.4	0
policistron_66	2	2	0	TcCLB.509513.10	0
policistron_361	3	1	1	TcCLB.510013.230	0
policistron_342	2	1	1	TcCLB.510157.20	0
policistron_256	1	0	1	TcCLB.510205.60	0
policistron_399	2	0	1	TcCLB.510249.40	0
policistron_294	1	1	0	TcCLB.510281.10	0
policistron_408	3	0	1	TcCLB.510441.10	0
policistron_319	2	0	2	TcCLB.511559.10	0
policistron_143	2	2	0	TcCLB.511697.30	0
policistron_1	3	0	1	TcCLB.511911.10	0
policistron_106	1	0	0	TcCLB.503951.10	0
policistron_25	1	1	0	TcCLB.504011.30	0
policistron_88	1	1	0	TcCLB.505063.30	0
policistron_82	1	0	1	TcCLB.506609.15	0
policistron_411	3	2	0	TcCLB.506623.20	0
policistron_385	1	0	0	TcCLB.506763.234	0
policistron_114	1	0	0	TcCLB.506979.5	0
policistron_234	2	0	1	TcCLB.508715.20	0
policistron_121	2	1	0	TcCLB.509133.10	0
policistron_67	2	2	0	TcCLB.509513.5	0
policistron_74	6	5	0	TcCLB.510005.11	0
policistron_14	4	2	2	TcCLB.505943.120	0
policistron_100	3	2	1	TcCLB.504427.244	0
policistron_109	4	0	1	TcCLB.511191.39	0
policistron_238	6	0	2	TcCLB.475029.40	0
policistron_237	4	0	1	TcCLB.475029.50	0
policistron_202	3	2	1	TcCLB.504055.83	0
policistron_203	4	2	2	TcCLB.504055.85	0
policistron_204	2	1	1	TcCLB.504055.87	0
policistron_206	1	0	1	TcCLB.504055.93	0
policistron_95	2	1	1	TcCLB.504427.231	0
policistron_99	3	2	0	TcCLB.504427.243	0
policistron_338	2	1	1	TcCLB.506599.9	0
policistron_321	3	1	2	TcCLB.506603.60	0
policistron_9	1	0	0	TcCLB.506663.10	0
policistron_43	2	0	1	TcCLB.510057.60	0
policistron_397	2	0	1	TcCLB.510105.60	0
policistron_265	1	1	0	TcCLB.510431.55	0
policistron_108	2	0	1	TcCLB.511191.29	0
* dynamic nucleosomes from 1000 bp upstream and 500 bp downstream from the first ATG of the first CDS from polycistron were considered.
