# Supplementary material for: Nucleosome landscape reflects phenotypic differences in Trypanosoma cruzi life forms
Source: PLoS Pathog. 2021 Jan 26;17(1):e1009272. doi: 10.1371/journal.ppat.1009272 (PMC7864430; doi:10.1371/journal.ppat.1009272)
Supplement: S4 Table — (XLSX) [file ppat.1009272.s015.xlsx]

## Sheet: S4
Table S4. GO terms enriched at polycistrons with at least 4 dynamic nucleosomes in their TSSs*.
Biological Process
ID	Name	Bgd count	Result count	Result gene list	Pct of bgd	Fold enrichment	Odds ratio	P-value	Benjamini	Bonferroni
GO:1902412	regulation of mitotic cytokinesis	6	4	TcCLB.504125.90,TcCLB.506223.120,TcCLB.508323.60,TcCLB.508323.70,	66.7	7.14	19.54	0.000969151	0.370105	0.659023
GO:0007346	regulation of mitotic cell cycle	12	5	TcCLB.504125.90,TcCLB.506221.110,TcCLB.506223.120,TcCLB.508323.60,TcCLB.508323.70,	41.7	4.46	6.98	0.00316953	0.370105	1
GO:0000003	reproduction	2	2	TcCLB.506885.310,TcCLB.511627.130,	100	10.71	inf	0.00870836	0.370105	1
GO:0140013	meiotic nuclear division	2	2	TcCLB.506885.310,TcCLB.511627.130,	100	10.71	inf	0.00870836	0.370105	1
GO:0061982	meiosis I cell cycle process	2	2	TcCLB.506885.310,TcCLB.511627.130,	100	10.71	inf	0.00870836	0.370105	1
GO:0051321	meiotic cell cycle	2	2	TcCLB.506885.310,TcCLB.511627.130,	100	10.71	inf	0.00870836	0.370105	1
GO:0044650	adhesion of symbiont to host cell	2	2	TcCLB.507511.81,TcCLB.507511.91,	100	10.71	inf	0.00870836	0.370105	1
GO:0044406	adhesion of symbiont to host	2	2	TcCLB.507511.81,TcCLB.507511.91,	100	10.71	inf	0.00870836	0.370105	1
GO:0035825	homologous recombination	2	2	TcCLB.506885.310,TcCLB.511627.130,	100	10.71	inf	0.00870836	0.370105	1
GO:0022414	reproductive process	2	2	TcCLB.506885.310,TcCLB.511627.130,	100	10.71	inf	0.00870836	0.370105	1
GO:0009143	nucleoside triphosphate catabolic process	2	2	TcCLB.504103.6,TcCLB.508307.184,	100	10.71	inf	0.00870836	0.370105	1
GO:1903046	meiotic cell cycle process	2	2	TcCLB.506885.310,TcCLB.511627.130,	100	10.71	inf	0.00870836	0.370105	1
GO:0006390	mitochondrial transcription	2	2	TcCLB.503487.10,TcCLB.506203.129,	100	10.71	inf	0.00870836	0.370105	1
GO:0007131	reciprocal meiotic recombination	2	2	TcCLB.506885.310,TcCLB.511627.130,	100	10.71	inf	0.00870836	0.370105	1
GO:0006122	mitochondrial electron transport, ubiquinol to cytochrome c	2	2	TcCLB.509011.54,TcCLB.511469.40,	100	10.71	inf	0.00870836	0.370105	1
GO:0007127	meiosis I	2	2	TcCLB.506885.310,TcCLB.511627.130,	100	10.71	inf	0.00870836	0.370105	1
GO:0032465	regulation of cytokinesis	10	4	TcCLB.504125.90,TcCLB.506223.120,TcCLB.508323.60,TcCLB.508323.70,	40	4.28	6.51	0.0100021	0.377859	1
GO:0051302	regulation of cell division	10	4	TcCLB.504125.90,TcCLB.506223.120,TcCLB.508323.60,TcCLB.508323.70,	40	4.28	6.51	0.0100021	0.377859	1
GO:0048869	cellular developmental process	6	3	TcCLB.503989.10,TcCLB.509231.39,TcCLB.511469.70,	50	5.35	9.75	0.0130693	0.444357	1
GO:0051783	regulation of nuclear division	6	3	TcCLB.506221.110,TcCLB.508323.60,TcCLB.508323.70,	50	5.35	9.75	0.0130693	0.444357	1
GO:0010564	regulation of cell cycle process	17	5	TcCLB.504125.90,TcCLB.506221.110,TcCLB.506223.120,TcCLB.508323.60,TcCLB.508323.70,	29.4	3.15	4.07	0.016721	0.537496	1
GO:1901292	nucleoside phosphate catabolic process	24	6	TcCLB.504103.6,TcCLB.506885.413,TcCLB.508307.184,TcCLB.508647.200,TcCLB.511419.40,TcCLB.511419.50,	25	2.68	3.26	0.0201967	0.537496	1
GO:0006338	chromatin remodeling	7	3	TcCLB.504125.10,TcCLB.508515.10,TcCLB.508647.290,	42.9	4.59	7.31	0.0213004	0.537496	1
GO:0046785	microtubule polymerization	7	3	TcCLB.503989.10,TcCLB.504147.170,TcCLB.509231.39,	42.9	4.59	7.31	0.0213004	0.537496	1
GO:0020033	antigenic variation	3	2	TcCLB.511417.120,TcCLB.511417.70,	66.7	7.14	19.48	0.0245035	0.537496	1
GO:0006817	phosphate ion transport	3	2	TcCLB.511417.80,TcCLB.511417.90,	66.7	7.14	19.48	0.0245035	0.537496	1
GO:0030154	cell differentiation	3	2	TcCLB.503989.10,TcCLB.509231.39,	66.7	7.14	19.48	0.0245035	0.537496	1
GO:0006108	malate metabolic process	3	2	TcCLB.508647.270,TcCLB.508647.280,	66.7	7.14	19.48	0.0245035	0.537496	1
GO:0006526	arginine biosynthetic process	3	2	TcCLB.507689.30,TcCLB.507689.40,	66.7	7.14	19.48	0.0245035	0.537496	1
GO:0051809	passive evasion of immune response of other organism involved in symbiotic interaction	3	2	TcCLB.511417.120,TcCLB.511417.70,	66.7	7.14	19.48	0.0245035	0.537496	1
GO:0043064	obsolete flagellum organization	3	2	TcCLB.506755.20,TcCLB.508387.90,	66.7	7.14	19.48	0.0245035	0.537496	1
GO:0034248	regulation of cellular amide metabolic process	13	4	TcCLB.504147.40,TcCLB.506885.70,TcCLB.511469.70,TcCLB.511711.30,	30.8	3.29	4.34	0.0271728	0.552281	1
GO:0006417	regulation of translation	13	4	TcCLB.504147.40,TcCLB.506885.70,TcCLB.511469.70,TcCLB.511711.30,	30.8	3.29	4.34	0.0271728	0.552281	1
GO:0009141	nucleoside triphosphate metabolic process	47	9	TcCLB.504103.6,TcCLB.506885.413,TcCLB.508307.184,TcCLB.508647.200,TcCLB.509011.54,TcCLB.510609.40,TcCLB.511419.40,TcCLB.511419.50,TcCLB.511469.40,	19.1	2.05	2.32	0.027614	0.552281	1
GO:0043648	dicarboxylic acid metabolic process	8	3	TcCLB.507669.10,TcCLB.508647.270,TcCLB.508647.280,	37.5	4.02	5.85	0.031752	0.583551	1
GO:0032502	developmental process	8	3	TcCLB.503989.10,TcCLB.509231.39,TcCLB.511469.70,	37.5	4.02	5.85	0.031752	0.583551	1
GO:0031109	microtubule polymerization or depolymerization	8	3	TcCLB.503989.10,TcCLB.504147.170,TcCLB.509231.39,	37.5	4.02	5.85	0.031752	0.583551	1
GO:0051258	protein polymerization	9	3	TcCLB.503989.10,TcCLB.504147.170,TcCLB.509231.39,	33.3	3.57	4.87	0.0443911	0.71434	1
GO:0051805	evasion or tolerance of immune response of other organism involved in symbiotic interaction	4	2	TcCLB.511417.120,TcCLB.511417.70,	50	5.35	9.74	0.04599	0.71434	1
GO:0051807	evasion or tolerance of defense response of other organism involved in symbiotic interaction	4	2	TcCLB.511417.120,TcCLB.511417.70,	50	5.35	9.74	0.04599	0.71434	1
GO:0006525	arginine metabolic process	4	2	TcCLB.507689.30,TcCLB.507689.40,	50	5.35	9.74	0.04599	0.71434	1
GO:0051832	avoidance of defenses of other organism involved in symbiotic interaction	4	2	TcCLB.511417.120,TcCLB.511417.70,	50	5.35	9.74	0.04599	0.71434	1
GO:0051834	evasion or tolerance of defenses of other organism involved in symbiotic interaction	4	2	TcCLB.511417.120,TcCLB.511417.70,	50	5.35	9.74	0.04599	0.71434	1
GO:0046434	organophosphate catabolic process	29	6	TcCLB.504103.6,TcCLB.506885.413,TcCLB.508307.184,TcCLB.508647.200,TcCLB.511419.40,TcCLB.511419.50,	20.7	2.22	2.55	0.0479582	0.71434	1
GO:0042866	pyruvate biosynthetic process	22	5	TcCLB.506183.9,TcCLB.506885.413,TcCLB.508647.200,TcCLB.511419.40,TcCLB.511419.50,	22.7	2.43	2.87	0.048323	0.71434	1
GO:0032268	regulation of cellular protein metabolic process	22	5	TcCLB.504147.40,TcCLB.506885.70,TcCLB.508385.30,TcCLB.511469.70,TcCLB.511711.30,	22.7	2.43	2.87	0.048323	0.71434	1
Molecular Function
ID	Name	Bgd count	Result count	Result gene list	Pct of bgd	Fold enrichment	Odds ratio	P-value	Benjamini	Bonferroni
GO:0008276	protein methyltransferase activity	13	5	TcCLB.503819.30,TcCLB.504147.40,TcCLB.510311.140,TcCLB.511417.70,TcCLB.511711.30,	38.5	4.12	6.11	0.00475935	0.511539	1
GO:0001064	single subunit type RNA polymerase activity	2	2	TcCLB.503487.10,TcCLB.506203.129,	100	10.71	inf	0.00870836	0.511539	1
GO:0001065	mitochondrial single subunit type RNA polymerase activity	2	2	TcCLB.503487.10,TcCLB.506203.129,	100	10.71	inf	0.00870836	0.511539	1
GO:0004470	malic enzyme activity	2	2	TcCLB.508647.270,TcCLB.508647.280,	100	10.71	inf	0.00870836	0.511539	1
GO:0004471	malate dehydrogenase (decarboxylating) (NAD+) activity	2	2	TcCLB.508647.270,TcCLB.508647.280,	100	10.71	inf	0.00870836	0.511539	1
GO:0008777	acetylornithine deacetylase activity	2	2	TcCLB.507689.30,TcCLB.507689.40,	100	10.71	inf	0.00870836	0.511539	1
GO:0004806	triglyceride lipase activity	10	4	TcCLB.509011.90,TcCLB.511437.30,TcCLB.511439.20,TcCLB.511439.30,	40	4.28	6.51	0.0100021	0.511539	1
GO:0042054	histone methyltransferase activity	7	3	TcCLB.503819.30,TcCLB.510311.140,TcCLB.511417.70,	42.9	4.59	7.31	0.0213004	0.68232	1
GO:0005315	inorganic phosphate transmembrane transporter activity	3	2	TcCLB.511417.80,TcCLB.511417.90,	66.7	7.14	19.48	0.0245035	0.68232	1
GO:0015114	phosphate ion transmembrane transporter activity	3	2	TcCLB.511417.80,TcCLB.511417.90,	66.7	7.14	19.48	0.0245035	0.68232	1
GO:0016298	lipase activity	13	4	TcCLB.509011.90,TcCLB.511437.30,TcCLB.511439.20,TcCLB.511439.30,	30.8	3.29	4.34	0.0271728	0.68232	1
GO:0016679	oxidoreductase activity, acting on diphenols and related substances as donors	4	2	TcCLB.504147.180,TcCLB.509011.54,	50	5.35	9.74	0.04599	0.68232	1
GO:0047429	nucleoside-triphosphate diphosphatase activity	4	2	TcCLB.504103.6,TcCLB.508307.184,	50	5.35	9.74	0.04599	0.68232	1
Biological Process - 1 gene polycistron
ID	Name	Bgd count	Result count	Result gene list	Pct of bgd	Fold enrichment	Odds ratio	P-value	Benjamini	Bonferroni
GO:0007155	cell adhesion	153	3	TcCLB.504011.30,TcCLB.508715.20,TcCLB.510249.40,	2	11.3	15.45	0.00197304	0.0440327	0.0848406
GO:0022610	biological adhesion	155	3	TcCLB.504011.30,TcCLB.508715.20,TcCLB.510249.40,	1.9	11.15	15.24	0.00204803	0.0440327	0.0880653
GO:0006508	proteolysis	310	3	TcCLB.504011.30,TcCLB.508715.20,TcCLB.510249.40,	1	5.58	7.35	0.0142562	0.160149	0.613018
GO:0019538	protein metabolic process	938	5	TcCLB.504011.30,TcCLB.506603.50,TcCLB.508715.20,TcCLB.509351.4,TcCLB.510249.40,	0.5	3.07	4.82	0.0149278	0.160149	0.641896
GO:0008299	isoprenoid biosynthetic process	11	1	TcCLB.436521.9,	9.1	52.39	63.18	0.0189382	0.160149	0.814344
GO:0006720	isoprenoid metabolic process	13	1	TcCLB.436521.9,	7.7	44.33	52.63	0.0223463	0.160149	0.960892
GO:1901564	organonitrogen compound metabolic process	1123	5	TcCLB.504011.30,TcCLB.506603.50,TcCLB.508715.20,TcCLB.509351.4,TcCLB.510249.40,	0.4	2.57	3.88	0.0312105	0.191722	1
GO:0006839	mitochondrial transport	26	1	TcCLB.509129.10,	3.8	22.16	25.21	0.0442377	0.193416	1
* dynamic nucleosomes from 1000 bp upstream and 500 bp downstream from the first ATG of the first CDS from polycistron were considered.
