# Supplementary material for: Nucleosome landscape reflects phenotypic differences in Trypanosoma cruzi life forms
Source: PLoS Pathog. 2021 Jan 26;17(1):e1009272. doi: 10.1371/journal.ppat.1009272 (PMC7864430; doi:10.1371/journal.ppat.1009272)
Supplement: S5 Table — (XLSX) [file ppat.1009272.s016.xlsx]

## Sheet: S5
Table S5. GO terms enriched at intragenic regions
3499 IDs enriched in dynamic nucleosomes - FDR <0.01 - Biological Process
ID	Name	Bgd count	Result count	Result gene list	Pct of bgd	Fold enrichment	Odds ratio	P-value	logpvalue	Benjamini	Bonferroni
GO:1902652	secondary alcohol metabolic process	6	6	TcCLB.507129.30,TcCLB.508277.140,TcCLB.508323.9,TcCLB.508369.20,TcCLB.511071.50,TcCLB.511339.20,	100	3.1	inf	0.00111185	2.95396	0.391645	1
GO:1902653	secondary alcohol biosynthetic process	6	6	TcCLB.507129.30,TcCLB.508277.140,TcCLB.508323.9,TcCLB.508369.20,TcCLB.511071.50,TcCLB.511339.20,	100	3.1	inf	0.00111185	2.95396	0.391645	1
GO:0000281	mitotic cytokinesis	13	10	TcCLB.503651.10,TcCLB.506221.110,TcCLB.506513.50,TcCLB.506811.10,TcCLB.506945.120,TcCLB.507089.260,TcCLB.509149.80,TcCLB.509231.20,TcCLB.509631.140,TcCLB.510295.50,	76.9	2.39	7.04	0.00120878	2.91765	0.391645	1
GO:0061640	cytoskeleton-dependent cytokinesis	13	10	TcCLB.503651.10,TcCLB.506221.110,TcCLB.506513.50,TcCLB.506811.10,TcCLB.506945.120,TcCLB.507089.260,TcCLB.509149.80,TcCLB.509231.20,TcCLB.509631.140,TcCLB.510295.50,	76.9	2.39	7.04	0.00120878	2.91765	0.391645	1
GO:0044108	cellular alcohol biosynthetic process	5	5	TcCLB.507129.30,TcCLB.508277.140,TcCLB.508369.20,TcCLB.511071.50,TcCLB.511339.20,	100	3.1	inf	0.00345726	2.46127	0.448061	1
GO:0044107	cellular alcohol metabolic process	5	5	TcCLB.507129.30,TcCLB.508277.140,TcCLB.508369.20,TcCLB.511071.50,TcCLB.511339.20,	100	3.1	inf	0.00345726	2.46127	0.448061	1
GO:0016129	phytosteroid biosynthetic process	5	5	TcCLB.507129.30,TcCLB.508277.140,TcCLB.508369.20,TcCLB.511071.50,TcCLB.511339.20,	100	3.1	inf	0.00345726	2.46127	0.448061	1
GO:0016128	phytosteroid metabolic process	5	5	TcCLB.507129.30,TcCLB.508277.140,TcCLB.508369.20,TcCLB.511071.50,TcCLB.511339.20,	100	3.1	inf	0.00345726	2.46127	0.448061	1
GO:0006696	ergosterol biosynthetic process	5	5	TcCLB.507129.30,TcCLB.508277.140,TcCLB.508369.20,TcCLB.511071.50,TcCLB.511339.20,	100	3.1	inf	0.00345726	2.46127	0.448061	1
GO:0008204	ergosterol metabolic process	5	5	TcCLB.507129.30,TcCLB.508277.140,TcCLB.508369.20,TcCLB.511071.50,TcCLB.511339.20,	100	3.1	inf	0.00345726	2.46127	0.448061	1
GO:1903047	mitotic cell cycle process	28	16	TcCLB.503651.10,TcCLB.506221.110,TcCLB.506513.50,TcCLB.506811.10,TcCLB.506825.130,TcCLB.506945.120,TcCLB.507089.260,TcCLB.508277.10,TcCLB.508387.170,TcCLB.509099.150,TcCLB.509149.80,TcCLB.509151.50,TcCLB.509231.20,TcCLB.509631.140,TcCLB.510295.50,TcCLB.510533.10,	57.1	1.77	2.82	0.00554017	2.25648	0.52194	1
GO:0006418	tRNA aminoacylation for protein translation	28	16	TcCLB.504017.79,TcCLB.506127.30,TcCLB.506375.10,TcCLB.506375.60,TcCLB.506531.40,TcCLB.506531.60,TcCLB.506777.80,TcCLB.506863.10,TcCLB.507537.30,TcCLB.508271.10,TcCLB.508277.160,TcCLB.509667.20,TcCLB.509967.30,TcCLB.510407.60,TcCLB.511049.40,TcCLB.511589.260,	57.1	1.77	2.82	0.00554017	2.25648	0.52194	1
GO:0097384	cellular lipid biosynthetic process	7	6	TcCLB.504055.40,TcCLB.507129.30,TcCLB.508277.140,TcCLB.508369.20,TcCLB.511071.50,TcCLB.511339.20,	85.7	2.66	12.66	0.00563824	2.24886	0.52194	1
GO:0016126	sterol biosynthetic process	7	6	TcCLB.507129.30,TcCLB.508277.140,TcCLB.508323.9,TcCLB.508369.20,TcCLB.511071.50,TcCLB.511339.20,	85.7	2.66	12.66	0.00563824	2.24886	0.52194	1
GO:0006468	protein phosphorylation	199	81	TcCLB.427247.10,TcCLB.503627.20,TcCLB.503715.40,TcCLB.503799.4,TcCLB.503953.30,TcCLB.503955.100,TcCLB.504883.10,TcCLB.506211.210,TcCLB.506211.220,TcCLB.506343.10,TcCLB.506401.110,TcCLB.506457.50,TcCLB.506465.40,TcCLB.506467.50,TcCLB.506493.70,TcCLB.506505.40,TcCLB.506513.50,TcCLB.506519.60,TcCLB.506529.340,TcCLB.506697.30,TcCLB.506739.190,TcCLB.506775.190,TcCLB.506811.110,TcCLB.506811.180,TcCLB.5…	40.7	1.26	1.46	0.0064157	2.19276	0.554316	1
GO:0016310	phosphorylation	249	98	TcCLB.427247.10,TcCLB.503627.20,TcCLB.503715.40,TcCLB.503799.4,TcCLB.503953.30,TcCLB.503955.100,TcCLB.504163.40,TcCLB.504163.50,TcCLB.504213.90,TcCLB.504883.10,TcCLB.506211.210,TcCLB.506211.220,TcCLB.506343.10,TcCLB.506357.40,TcCLB.506401.110,TcCLB.506457.50,TcCLB.506465.40,TcCLB.506467.50,TcCLB.506493.70,TcCLB.506505.40,TcCLB.506513.50,TcCLB.506519.60,TcCLB.506529.340,TcCLB.506579.30,TcCLB.50669…	39.4	1.22	1.38	0.00910503	2.04072	0.678582	1
GO:0000910	cytokinesis	20	12	TcCLB.503651.10,TcCLB.506221.110,TcCLB.506513.50,TcCLB.506811.10,TcCLB.506945.120,TcCLB.507089.260,TcCLB.508265.100,TcCLB.509149.80,TcCLB.509231.20,TcCLB.509631.140,TcCLB.510295.50,TcCLB.510761.4,	60	1.86	3.17	0.00955755	2.01965	0.678582	1
GO:0051225	spindle assembly	4	4	TcCLB.506221.110,TcCLB.506811.10,TcCLB.506945.120,TcCLB.507089.260,	100	3.1	inf	0.0107467	1.96873	0.678582	1
GO:0000278	mitotic cell cycle	32	17	TcCLB.503651.10,TcCLB.506221.110,TcCLB.506513.50,TcCLB.506811.10,TcCLB.506825.130,TcCLB.506945.120,TcCLB.507089.260,TcCLB.508277.10,TcCLB.508387.170,TcCLB.509099.150,TcCLB.509149.80,TcCLB.509151.50,TcCLB.509231.20,TcCLB.509631.140,TcCLB.510295.50,TcCLB.510533.10,TcCLB.511127.320,	53.1	1.65	2.4	0.0112619	1.94839	0.678582	1
GO:0043039	tRNA aminoacylation	30	16	TcCLB.504017.79,TcCLB.506127.30,TcCLB.506375.10,TcCLB.506375.60,TcCLB.506531.40,TcCLB.506531.60,TcCLB.506777.80,TcCLB.506863.10,TcCLB.507537.30,TcCLB.508271.10,TcCLB.508277.160,TcCLB.509667.20,TcCLB.509967.30,TcCLB.510407.60,TcCLB.511049.40,TcCLB.511589.260,	53.3	1.66	2.42	0.0131704	1.8804	0.678582	1
GO:0043038	amino acid activation	30	16	TcCLB.504017.79,TcCLB.506127.30,TcCLB.506375.10,TcCLB.506375.60,TcCLB.506531.40,TcCLB.506531.60,TcCLB.506777.80,TcCLB.506863.10,TcCLB.507537.30,TcCLB.508271.10,TcCLB.508277.160,TcCLB.509667.20,TcCLB.509967.30,TcCLB.510407.60,TcCLB.511049.40,TcCLB.511589.260,	53.3	1.66	2.42	0.0131704	1.8804	0.678582	1
GO:0046165	alcohol biosynthetic process	14	9	TcCLB.504213.90,TcCLB.507129.30,TcCLB.508277.140,TcCLB.508323.9,TcCLB.508369.20,TcCLB.510181.9,TcCLB.511071.50,TcCLB.511339.20,TcCLB.511575.10,	64.3	2	3.8	0.0136518	1.86481	0.678582	1
GO:0006066	alcohol metabolic process	23	13	TcCLB.456097.30,TcCLB.504213.90,TcCLB.507011.200,TcCLB.507129.30,TcCLB.508277.140,TcCLB.508323.9,TcCLB.508369.20,TcCLB.508943.4,TcCLB.510181.9,TcCLB.511071.50,TcCLB.511339.20,TcCLB.511355.50,TcCLB.511575.10,	56.5	1.75	2.75	0.0136583	1.8646	0.678582	1
GO:0051301	cell division	23	13	TcCLB.503651.10,TcCLB.506221.110,TcCLB.506513.50,TcCLB.506811.10,TcCLB.506945.120,TcCLB.507089.260,TcCLB.508265.100,TcCLB.508387.170,TcCLB.509149.80,TcCLB.509231.20,TcCLB.509631.140,TcCLB.510295.50,TcCLB.510761.4,	56.5	1.75	2.75	0.0136583	1.8646	0.678582	1
GO:0048869	cellular developmental process	6	5	TcCLB.503989.10,TcCLB.504427.260,TcCLB.508265.100,TcCLB.509231.39,TcCLB.511045.40,	83.3	2.59	10.54	0.0151843	1.8186	0.678582	1
GO:0006265	DNA topological change	6	5	TcCLB.503619.10,TcCLB.506493.80,TcCLB.508277.370,TcCLB.509203.70,TcCLB.511589.120,	83.3	2.59	10.54	0.0151843	1.8186	0.678582	1
GO:0007051	spindle organization	6	5	TcCLB.506221.110,TcCLB.506811.10,TcCLB.506945.120,TcCLB.507089.260,TcCLB.510533.10,	83.3	2.59	10.54	0.0151843	1.8186	0.678582	1
GO:0009187	cyclic nucleotide metabolic process	6	5	TcCLB.445635.10,TcCLB.506493.70,TcCLB.509449.10,TcCLB.511043.60,TcCLB.511705.10,	83.3	2.59	10.54	0.0151843	1.8186	0.678582	1
GO:0009190	cyclic nucleotide biosynthetic process	6	5	TcCLB.445635.10,TcCLB.506493.70,TcCLB.509449.10,TcCLB.511043.60,TcCLB.511705.10,	83.3	2.59	10.54	0.0151843	1.8186	0.678582	1
GO:0032502	developmental process	8	6	TcCLB.503989.10,TcCLB.504427.260,TcCLB.506411.30,TcCLB.508265.100,TcCLB.509231.39,TcCLB.511045.40,	75	2.33	6.33	0.0163866	1.78551	0.707902	1
GO:0006793	phosphorus metabolic process	437	161	TcCLB.420989.10,TcCLB.427247.10,TcCLB.445635.10,TcCLB.503477.20,TcCLB.503627.20,TcCLB.503715.40,TcCLB.503799.4,TcCLB.503803.4,TcCLB.503953.30,TcCLB.503955.100,TcCLB.504057.104,TcCLB.504153.180,TcCLB.504163.10,TcCLB.504163.40,TcCLB.504163.50,TcCLB.504213.90,TcCLB.504427.110,TcCLB.504883.10,TcCLB.505977.40,TcCLB.506211.210,TcCLB.506211.220,TcCLB.506265.70,TcCLB.506343.10,TcCLB.506357.120,TcCLB.5063…	36.8	1.14	1.25	0.0189304	1.72284	0.791414	1
GO:0006796	phosphate-containing compound metabolic process	430	158	TcCLB.420989.10,TcCLB.427247.10,TcCLB.445635.10,TcCLB.503477.20,TcCLB.503627.20,TcCLB.503715.40,TcCLB.503799.4,TcCLB.503803.4,TcCLB.503953.30,TcCLB.503955.100,TcCLB.504057.104,TcCLB.504163.10,TcCLB.504163.40,TcCLB.504163.50,TcCLB.504213.90,TcCLB.504427.110,TcCLB.504883.10,TcCLB.505977.40,TcCLB.506211.210,TcCLB.506211.220,TcCLB.506265.70,TcCLB.506343.10,TcCLB.506357.120,TcCLB.506357.40,TcCLB.50635…	36.7	1.14	1.24	0.0220285	1.65702	0.892153	1
GO:0006399	tRNA metabolic process	63	28	TcCLB.503579.100,TcCLB.503579.110,TcCLB.503981.60,TcCLB.504017.79,TcCLB.504171.30,TcCLB.506127.30,TcCLB.506375.10,TcCLB.506375.60,TcCLB.506375.70,TcCLB.506531.40,TcCLB.506531.60,TcCLB.506777.80,TcCLB.506863.10,TcCLB.506963.30,TcCLB.507527.10,TcCLB.507537.30,TcCLB.508271.10,TcCLB.508277.160,TcCLB.509667.20,TcCLB.509967.30,TcCLB.510053.70,TcCLB.510123.50,TcCLB.510407.60,TcCLB.511049.40,TcCLB.511337…	44.4	1.38	1.69	0.0275627	1.55968	0.982507	1
GO:0000726	non-recombinational repair	3	3	TcCLB.503643.10,TcCLB.503799.10,TcCLB.503801.9,	100	3.1	inf	0.0333943	1.47633	0.982507	1
GO:0007076	mitotic chromosome condensation	3	3	TcCLB.508277.10,TcCLB.508387.170,TcCLB.509151.50,	100	3.1	inf	0.0333943	1.47633	0.982507	1
GO:0030154	cell differentiation	3	3	TcCLB.503989.10,TcCLB.509231.39,TcCLB.511045.40,	100	3.1	inf	0.0333943	1.47633	0.982507	1
GO:0006303	double-strand break repair via nonhomologous end joining	3	3	TcCLB.503643.10,TcCLB.503799.10,TcCLB.503801.9,	100	3.1	inf	0.0333943	1.47633	0.982507	1
GO:0006423	cysteinyl-tRNA aminoacylation	3	3	TcCLB.506531.40,TcCLB.506531.60,TcCLB.507537.30,	100	3.1	inf	0.0333943	1.47633	0.982507	1
GO:0030261	chromosome condensation	3	3	TcCLB.508277.10,TcCLB.508387.170,TcCLB.509151.50,	100	3.1	inf	0.0333943	1.47633	0.982507	1
GO:0016050	vesicle organization	3	3	TcCLB.506249.20,TcCLB.506525.20,TcCLB.510149.90,	100	3.1	inf	0.0333943	1.47633	0.982507	1
GO:0044281	small molecule metabolic process	310	115	TcCLB.445635.10,TcCLB.456097.30,TcCLB.503477.20,TcCLB.503793.10,TcCLB.504017.79,TcCLB.504055.40,TcCLB.504153.180,TcCLB.504153.360,TcCLB.504163.40,TcCLB.504163.50,TcCLB.504213.80,TcCLB.504213.90,TcCLB.504427.110,TcCLB.504431.100,TcCLB.504835.20,TcCLB.505965.30,TcCLB.506127.30,TcCLB.506357.40,TcCLB.506359.60,TcCLB.506375.10,TcCLB.506375.60,TcCLB.506399.89,TcCLB.506401.50,TcCLB.506407.10,TcCLB.50641…	37.1	1.15	1.26	0.0351135	1.45453	0.982507	1
GO:0016125	sterol metabolic process	9	6	TcCLB.507129.30,TcCLB.508277.140,TcCLB.508323.9,TcCLB.508369.20,TcCLB.511071.50,TcCLB.511339.20,	66.7	2.07	4.22	0.0358314	1.44574	0.982507	1
GO:0007155	cell adhesion	153	60	TcCLB.503501.30,TcCLB.503717.90,TcCLB.503755.60,TcCLB.504011.30,TcCLB.504039.250,TcCLB.504039.80,TcCLB.504239.180,TcCLB.504239.330,TcCLB.505941.20,TcCLB.505965.10,TcCLB.506163.10,TcCLB.506163.20,TcCLB.506289.110,TcCLB.506289.170,TcCLB.506289.210,TcCLB.506351.90,TcCLB.506401.380,TcCLB.506501.341,TcCLB.506599.120,TcCLB.506609.60,TcCLB.506667.130,TcCLB.506737.151,TcCLB.506763.4,TcCLB.506767.119,TcCL…	39.2	1.22	1.37	0.0383615	1.4161	0.982507	1
GO:1901617	organic hydroxy compound biosynthetic process	16	9	TcCLB.504213.90,TcCLB.507129.30,TcCLB.508277.140,TcCLB.508323.9,TcCLB.508369.20,TcCLB.510181.9,TcCLB.511071.50,TcCLB.511339.20,TcCLB.511575.10,	56.3	1.75	2.71	0.0402361	1.39538	0.982507	1
GO:0046486	glycerolipid metabolic process	55	24	TcCLB.504057.104,TcCLB.505977.40,TcCLB.506265.70,TcCLB.506357.120,TcCLB.506359.30,TcCLB.506413.10,TcCLB.506579.30,TcCLB.506625.60,TcCLB.506631.20,TcCLB.507467.90,TcCLB.507531.19,TcCLB.507639.100,TcCLB.508805.30,TcCLB.508943.4,TcCLB.508997.20,TcCLB.509805.220,TcCLB.510167.10,TcCLB.510289.30,TcCLB.510877.180,TcCLB.511337.20,TcCLB.511337.30,TcCLB.511339.10,TcCLB.511339.30,TcCLB.511355.50,	43.6	1.35	1.64	0.049287	1.30727	0.982507	1
GO:0022610	biological adhesion	155	60	TcCLB.503501.30,TcCLB.503717.90,TcCLB.503755.60,TcCLB.504011.30,TcCLB.504039.250,TcCLB.504039.80,TcCLB.504239.180,TcCLB.504239.330,TcCLB.505941.20,TcCLB.505965.10,TcCLB.506163.10,TcCLB.506163.20,TcCLB.506289.110,TcCLB.506289.170,TcCLB.506289.210,TcCLB.506351.90,TcCLB.506401.380,TcCLB.506501.341,TcCLB.506599.120,TcCLB.506609.60,TcCLB.506667.130,TcCLB.506737.151,TcCLB.506763.4,TcCLB.506767.119,TcCL…	38.7	1.2	1.34	0.0494482	1.30585	0.982507	1
6980 IDs without dynamic nucleosomes - FDR <0.01 - Biological Process
ID	Name	Bgd count	Result count	Result gene list	Pct of bgd	Fold enrichment	Odds ratio	P-value	"-log10 (p-value)"	Benjamini	Bonferroni
GO:0015672	monovalent inorganic cation transport	24	21	TcCLB.503579.70,TcCLB.504125.40,TcCLB.506025.50,TcCLB.506375.110,TcCLB.506405.120,TcCLB.506529.516,TcCLB.506867.20,TcCLB.506945.240,TcCLB.506945.300,TcCLB.507213.30,TcCLB.508781.20,TcCLB.509233.180,TcCLB.509767.70,TcCLB.509885.10,TcCLB.510293.54,TcCLB.511001.190,TcCLB.511145.50,TcCLB.511145.60,TcCLB.511469.60,TcCLB.511585.220,TcCLB.511589.10,	87.5	1.31	3.45	0.0215679	1.66619	0.994056	1
GO:0034641	cellular nitrogen compound metabolic process	907	634	TcCLB.397937.10,TcCLB.403789.9,TcCLB.409117.20,TcCLB.413977.10,TcCLB.417091.10,TcCLB.421959.10,TcCLB.422041.9,TcCLB.429257.10,TcCLB.432787.10,TcCLB.434259.10,TcCLB.442383.9,TcCLB.442629.9,TcCLB.443683.9,TcCLB.454787.20,TcCLB.469435.4,TcCLB.469785.40,TcCLB.480653.10,TcCLB.482471.19,TcCLB.486465.9,TcCLB.503419.20,TcCLB.503425.29,TcCLB.503449.10,TcCLB.503453.40,TcCLB.503487.10,TcCLB.503515.20,TcCLB.…	69.9	1.04	1.17	0.0259452	1.58594	0.994056	1
GO:0031503	protein-containing complex localization	23	20	TcCLB.450155.9,TcCLB.503885.10,TcCLB.503909.110,TcCLB.506127.20,TcCLB.506211.30,TcCLB.506211.40,TcCLB.506215.19,TcCLB.506287.150,TcCLB.506407.80,TcCLB.507711.10,TcCLB.507795.20,TcCLB.507795.30,TcCLB.508831.140,TcCLB.509455.90,TcCLB.509831.50,TcCLB.510173.60,TcCLB.510315.40,TcCLB.510597.40,TcCLB.510751.40,TcCLB.511751.60,	87	1.3	3.29	0.0285706	1.54408	0.994056	1
GO:0099131	ATP hydrolysis coupled ion transmembrane transport	14	13	TcCLB.503579.70,TcCLB.504125.40,TcCLB.506025.50,TcCLB.506405.120,TcCLB.506529.516,TcCLB.506867.20,TcCLB.506945.300,TcCLB.508781.20,TcCLB.509767.70,TcCLB.509885.10,TcCLB.511001.190,TcCLB.511145.50,TcCLB.511589.10,	92.9	1.39	6.41	0.0290832	1.53636	0.994056	1
GO:0015988	energy coupled proton transmembrane transport, against electrochemical gradient	14	13	TcCLB.503579.70,TcCLB.504125.40,TcCLB.506025.50,TcCLB.506405.120,TcCLB.506529.516,TcCLB.506867.20,TcCLB.506945.300,TcCLB.508781.20,TcCLB.509767.70,TcCLB.509885.10,TcCLB.511001.190,TcCLB.511145.50,TcCLB.511589.10,	92.9	1.39	6.41	0.0290832	1.53636	0.994056	1
GO:0090662	ATP hydrolysis coupled transmembrane transport	14	13	TcCLB.503579.70,TcCLB.504125.40,TcCLB.506025.50,TcCLB.506405.120,TcCLB.506529.516,TcCLB.506867.20,TcCLB.506945.300,TcCLB.508781.20,TcCLB.509767.70,TcCLB.509885.10,TcCLB.511001.190,TcCLB.511145.50,TcCLB.511589.10,	92.9	1.39	6.41	0.0290832	1.53636	0.994056	1
GO:0015991	ATP hydrolysis coupled proton transport	14	13	TcCLB.503579.70,TcCLB.504125.40,TcCLB.506025.50,TcCLB.506405.120,TcCLB.506529.516,TcCLB.506867.20,TcCLB.506945.300,TcCLB.508781.20,TcCLB.509767.70,TcCLB.509885.10,TcCLB.511001.190,TcCLB.511145.50,TcCLB.511589.10,	92.9	1.39	6.41	0.0290832	1.53636	0.994056	1
GO:0099132	ATP hydrolysis coupled cation transmembrane transport	14	13	TcCLB.503579.70,TcCLB.504125.40,TcCLB.506025.50,TcCLB.506405.120,TcCLB.506529.516,TcCLB.506867.20,TcCLB.506945.300,TcCLB.508781.20,TcCLB.509767.70,TcCLB.509885.10,TcCLB.511001.190,TcCLB.511145.50,TcCLB.511589.10,	92.9	1.39	6.41	0.0290832	1.53636	0.994056	1
GO:0006812	cation transport	72	56	TcCLB.416883.9,TcCLB.447255.29,TcCLB.503579.70,TcCLB.503811.70,TcCLB.503893.10,TcCLB.503893.120,TcCLB.504125.40,TcCLB.504229.110,TcCLB.506025.50,TcCLB.506289.80,TcCLB.506359.70,TcCLB.506375.110,TcCLB.506405.120,TcCLB.506529.516,TcCLB.506691.64,TcCLB.506749.20,TcCLB.506867.20,TcCLB.506941.60,TcCLB.506945.240,TcCLB.506945.300,TcCLB.507213.30,TcCLB.507507.30,TcCLB.507527.40,TcCLB.508277.40,TcCLB.508…	77.8	1.16	1.73	0.0311653	1.50633	0.994056	1
GO:0051179	localization	455	323	TcCLB.405165.19,TcCLB.416883.9,TcCLB.419417.4,TcCLB.430605.40,TcCLB.447255.29,TcCLB.450155.9,TcCLB.503449.30,TcCLB.503485.20,TcCLB.503535.9,TcCLB.503561.10,TcCLB.503579.70,TcCLB.503675.20,TcCLB.503677.4,TcCLB.503713.20,TcCLB.503789.40,TcCLB.503811.40,TcCLB.503811.70,TcCLB.503829.70,TcCLB.503885.10,TcCLB.503893.10,TcCLB.503893.120,TcCLB.503893.130,TcCLB.503909.110,TcCLB.503971.30,TcCLB.504033.220,…	71	1.06	1.22	0.0345731	1.46126	0.994056	1
GO:0006118	obsolete electron transport	38	31	TcCLB.407477.50,TcCLB.484299.10,TcCLB.487507.10,TcCLB.503753.29,TcCLB.503873.10,TcCLB.503893.70,TcCLB.504423.20,TcCLB.504431.109,TcCLB.505983.9,TcCLB.506179.10,TcCLB.506401.220,TcCLB.506529.360,TcCLB.506753.110,TcCLB.506773.44,TcCLB.506931.80,TcCLB.507757.60,TcCLB.507993.160,TcCLB.508209.140,TcCLB.508265.10,TcCLB.509011.70,TcCLB.509069.20,TcCLB.509379.10,TcCLB.509445.10,TcCLB.509499.14,TcCLB.5096…	81.6	1.22	2.19	0.0364806	1.43794	0.994056	1
GO:0048583	regulation of response to stimulus	8	8	TcCLB.464807.20,TcCLB.504229.110,TcCLB.506925.30,TcCLB.508549.30,TcCLB.508551.10,TcCLB.509455.30,TcCLB.510231.10,TcCLB.511543.10,	100	1.49	inf	0.040723	1.39016	0.994056	1
GO:0006414	translational elongation	45	36	TcCLB.454787.20,TcCLB.503811.60,TcCLB.503977.79,TcCLB.506603.29,TcCLB.506603.50,TcCLB.506677.39,TcCLB.506737.81,TcCLB.506925.120,TcCLB.506925.130,TcCLB.506965.60,TcCLB.507091.91,TcCLB.507145.31,TcCLB.507671.30,TcCLB.508041.60,TcCLB.508083.5,TcCLB.508163.105,TcCLB.508163.150,TcCLB.508977.111,TcCLB.508977.31,TcCLB.508977.65,TcCLB.509165.40,TcCLB.509979.281,TcCLB.510163.20,TcCLB.510275.180,TcCLB.510…	80	1.19	1.97	0.0408336	1.38898	0.994056	1
GO:1902600	proton transmembrane transport	21	18	TcCLB.503579.70,TcCLB.504125.40,TcCLB.506025.50,TcCLB.506375.110,TcCLB.506405.120,TcCLB.506529.516,TcCLB.506867.20,TcCLB.506945.240,TcCLB.506945.300,TcCLB.508781.20,TcCLB.509233.180,TcCLB.509767.70,TcCLB.509885.10,TcCLB.510293.54,TcCLB.511001.190,TcCLB.511145.50,TcCLB.511145.60,TcCLB.511589.10,	85.7	1.28	2.96	0.0493798	1.30645	0.994056	1
GO:0040011	locomotion	44	35	TcCLB.405165.19,TcCLB.434931.10,TcCLB.504147.30,TcCLB.504433.10,TcCLB.506127.160,TcCLB.506135.30,TcCLB.506203.20,TcCLB.506227.150,TcCLB.506251.10,TcCLB.506265.200,TcCLB.506513.130,TcCLB.506749.20,TcCLB.506779.10,TcCLB.506945.280,TcCLB.507099.10,TcCLB.507507.30,TcCLB.507641.210,TcCLB.507795.20,TcCLB.508179.30,TcCLB.508207.180,TcCLB.508217.9,TcCLB.508239.49,TcCLB.508307.120,TcCLB.508727.18,TcCLB.50…	79.5	1.19	1.92	0.0497469	1.30323	0.994056	1
Top 100 IDs ranked by number of dynamic nucleosomes per kbp - FDR <0.01 - Biological Process
ID	Name	Bgd count	Result count	Result gene list	Pct of bgd	Fold enrichment	Odds ratio	P-value	P-value(-log10)	Benjamini	Bonferroni
GO:0006412	translation	256	9	TcCLB.503453.30,TcCLB.506025.14,TcCLB.506405.149,TcCLB.506605.150,TcCLB.506945.230,TcCLB.508169.9,TcCLB.510409.39,TcCLB.510719.30,TcCLB.511347.31,	3.5	4.29	5.12	0.000198825	3.70153	0.0122538	0.0363851
GO:0043043	peptide biosynthetic process	258	9	TcCLB.503453.30,TcCLB.506025.14,TcCLB.506405.149,TcCLB.506605.150,TcCLB.506945.230,TcCLB.508169.9,TcCLB.510409.39,TcCLB.510719.30,TcCLB.511347.31,	3.5	4.25	5.08	0.00021084	3.67605	0.0122538	0.0385837
GO:0006518	peptide metabolic process	265	9	TcCLB.503453.30,TcCLB.506025.14,TcCLB.506405.149,TcCLB.506605.150,TcCLB.506945.230,TcCLB.508169.9,TcCLB.510409.39,TcCLB.510719.30,TcCLB.511347.31,	3.4	4.14	4.93	0.000257777	3.58876	0.0122538	0.0471732
GO:0043604	amide biosynthetic process	271	9	TcCLB.503453.30,TcCLB.506025.14,TcCLB.506405.149,TcCLB.506605.150,TcCLB.506945.230,TcCLB.508169.9,TcCLB.510409.39,TcCLB.510719.30,TcCLB.511347.31,	3.3	4.05	4.81	0.00030466	3.51618	0.0122538	0.0557528
GO:0010467	gene expression	545	13	TcCLB.503453.30,TcCLB.503479.49,TcCLB.506025.14,TcCLB.506375.70,TcCLB.506405.149,TcCLB.506605.150,TcCLB.506945.230,TcCLB.508169.9,TcCLB.510123.50,TcCLB.510409.39,TcCLB.510719.30,TcCLB.511347.31,TcCLB.511577.10,	2.4	2.91	3.61	0.000334803	3.47521	0.0122538	0.061269
GO:0043603	cellular amide metabolic process	282	9	TcCLB.503453.30,TcCLB.506025.14,TcCLB.506405.149,TcCLB.506605.150,TcCLB.506945.230,TcCLB.508169.9,TcCLB.510409.39,TcCLB.510719.30,TcCLB.511347.31,	3.2	3.89	4.61	0.000409054	3.38822	0.0124761	0.0748568
GO:0051783	regulation of nuclear division	6	2	TcCLB.508323.60,TcCLB.508323.70,	33.3	40.63	62.83	0.000969477	3.01346	0.0221768	0.177414
GO:1902412	regulation of mitotic cytokinesis	6	2	TcCLB.508323.60,TcCLB.508323.70,	33.3	40.63	62.83	0.000969477	3.01346	0.0221768	0.177414
GO:0032465	regulation of cytokinesis	10	2	TcCLB.508323.60,TcCLB.508323.70,	20	24.38	31.39	0.0028479	2.54548	0.0521165	0.521165
GO:0051302	regulation of cell division	10	2	TcCLB.508323.60,TcCLB.508323.70,	20	24.38	31.39	0.0028479	2.54548	0.0521165	0.521165
GO:0007346	regulation of mitotic cell cycle	12	2	TcCLB.508323.60,TcCLB.508323.70,	16.7	20.32	25.11	0.00413329	2.3837	0.068763	0.756393
GO:0034645	cellular macromolecule biosynthetic process	416	9	TcCLB.503453.30,TcCLB.506025.14,TcCLB.506405.149,TcCLB.506605.150,TcCLB.506945.230,TcCLB.508169.9,TcCLB.510409.39,TcCLB.510719.30,TcCLB.511347.31,	2.2	2.64	3.02	0.00608936	2.21543	0.0925916	1
GO:0009059	macromolecule biosynthetic process	421	9	TcCLB.503453.30,TcCLB.506025.14,TcCLB.506405.149,TcCLB.506605.150,TcCLB.506945.230,TcCLB.508169.9,TcCLB.510409.39,TcCLB.510719.30,TcCLB.511347.31,	2.1	2.61	2.98	0.00657754	2.18194	0.0925916	1
GO:1901566	organonitrogen compound biosynthetic process	426	9	TcCLB.503453.30,TcCLB.506025.14,TcCLB.506405.149,TcCLB.506605.150,TcCLB.506945.230,TcCLB.508169.9,TcCLB.510409.39,TcCLB.510719.30,TcCLB.511347.31,	2.1	2.58	2.95	0.00709563	2.14901	0.09275	1
GO:0044271	cellular nitrogen compound biosynthetic process	434	9	TcCLB.503453.30,TcCLB.506025.14,TcCLB.506405.149,TcCLB.506605.150,TcCLB.506945.230,TcCLB.508169.9,TcCLB.510409.39,TcCLB.510719.30,TcCLB.511347.31,	2.1	2.53	2.89	0.00798976	2.09747	0.0944312	1
GO:0010564	regulation of cell cycle process	17	2	TcCLB.508323.60,TcCLB.508323.70,	11.8	14.34	16.73	0.00829687	2.08109	0.0944312	1
GO:0008380	RNA splicing	53	3	TcCLB.503479.49,TcCLB.506375.70,TcCLB.511577.10,	5.7	6.9	7.64	0.00913946	2.03908	0.0944312	1
GO:0044267	cellular protein metabolic process	697	12	TcCLB.447255.4,TcCLB.503453.30,TcCLB.504213.120,TcCLB.506025.14,TcCLB.506405.149,TcCLB.506605.150,TcCLB.506945.230,TcCLB.507809.70,TcCLB.508169.9,TcCLB.510409.39,TcCLB.510719.30,TcCLB.511347.31,	1.7	2.1	2.45	0.00928831	2.03206	0.0944312	1
GO:0034641	cellular nitrogen compound metabolic process	907	14	TcCLB.503453.30,TcCLB.503479.49,TcCLB.506025.14,TcCLB.506375.70,TcCLB.506405.149,TcCLB.506605.150,TcCLB.506945.230,TcCLB.508169.9,TcCLB.509067.40,TcCLB.510123.50,TcCLB.510409.39,TcCLB.510719.30,TcCLB.511347.31,TcCLB.511577.10,	1.5	1.88	2.23	0.0122717	1.9111	0.114799	1
GO:0033043	regulation of organelle organization	21	2	TcCLB.508323.60,TcCLB.508323.70,	9.5	11.61	13.2	0.0125463	1.90148	0.114799	1
GO:0000290	deadenylation-dependent decapping of nuclear-transcribed mRNA	2	1	TcCLB.503479.49,	50	60.95	123.25	0.0163404	1.78674	0.119611	1
GO:0006850	mitochondrial pyruvate transmembrane transport	2	1	TcCLB.511577.144,	50	60.95	123.25	0.0163404	1.78674	0.119611	1
GO:1901475	pyruvate transmembrane transport	2	1	TcCLB.511577.144,	50	60.95	123.25	0.0163404	1.78674	0.119611	1
GO:0006848	pyruvate transport	2	1	TcCLB.511577.144,	50	60.95	123.25	0.0163404	1.78674	0.119611	1
GO:1902361	mitochondrial pyruvate transmembrane transport	2	1	TcCLB.511577.144,	50	60.95	123.25	0.0163404	1.78674	0.119611	1
GO:0051128	regulation of cellular component organization	27	2	TcCLB.508323.60,TcCLB.508323.70,	7.4	9.03	10.02	0.0203248	1.69197	0.143055	1
GO:0000288	nuclear-transcribed mRNA catabolic process, deadenylation-dependent decay	3	1	TcCLB.503479.49,	33.3	40.63	61.62	0.0244121	1.6124	0.146395	1
GO:0098656	anion transmembrane transport	3	1	TcCLB.511577.144,	33.3	40.63	61.62	0.0244121	1.6124	0.146395	1
GO:1903825	organic acid transmembrane transport	3	1	TcCLB.511577.144,	33.3	40.63	61.62	0.0244121	1.6124	0.146395	1
GO:1905039	carboxylic acid transmembrane transport	3	1	TcCLB.511577.144,	33.3	40.63	61.62	0.0244121	1.6124	0.146395	1
GO:0008033	tRNA processing	30	2	TcCLB.506375.70,TcCLB.510123.50,	6.7	8.13	8.94	0.0247991	1.60556	0.146395	1
GO:0044260	cellular macromolecule metabolic process	900	13	TcCLB.447255.4,TcCLB.503453.30,TcCLB.503479.49,TcCLB.504213.120,TcCLB.506025.14,TcCLB.506405.149,TcCLB.506605.150,TcCLB.506945.230,TcCLB.507809.70,TcCLB.508169.9,TcCLB.510409.39,TcCLB.510719.30,TcCLB.511347.31,	1.4	1.76	2.03	0.0266989	1.57351	0.152684	1
GO:0009057	macromolecule catabolic process	81	3	TcCLB.447255.4,TcCLB.503479.49,TcCLB.504213.120,	3.7	4.51	4.87	0.0283678	1.54718	0.152685	1
GO:0044265	cellular macromolecule catabolic process	81	3	TcCLB.447255.4,TcCLB.503479.49,TcCLB.504213.120,	3.7	4.51	4.87	0.0283678	1.54718	0.152685	1
GO:0000394	RNA splicing, via endonucleolytic cleavage and ligation	4	1	TcCLB.506375.70,	25	30.48	41.07	0.0324188	1.4892	0.156122	1
GO:0006388	tRNA splicing, via endonucleolytic cleavage and ligation	4	1	TcCLB.506375.70,	25	30.48	41.07	0.0324188	1.4892	0.156122	1
GO:0034227	tRNA thio-modification	4	1	TcCLB.510123.50,	25	30.48	41.07	0.0324188	1.4892	0.156122	1
GO:0015718	monocarboxylic acid transport	4	1	TcCLB.511577.144,	25	30.48	41.07	0.0324188	1.4892	0.156122	1
GO:0006120	mitochondrial electron transport, NADH to ubiquinone	5	1	TcCLB.509067.40,	20	24.38	30.8	0.040361	1.39404	0.189386	1
GO:0000956	nuclear-transcribed mRNA catabolic process	6	1	TcCLB.503479.49,	16.7	20.32	24.64	0.0482393	1.3166	0.220695	1
Lower 100 IDs ranked by number of dynamic nucleosomes per kbp - FDR <0.01 - Biological Process
ID	Name	Bgd count	Result count	Result gene list	Pct of bgd	Fold enrichment	Odds ratio	P-value	"-log10(p-value)"	Benjamini	Bonferroni
GO:0015672	monovalent inorganic cation transport	24	21	TcCLB.503579.70,TcCLB.504125.40,TcCLB.506025.50,TcCLB.506375.110,TcCLB.506405.120,TcCLB.506529.516,TcCLB.506867.20,TcCLB.506945.240,TcCLB.506945.300,TcCLB.507213.30,TcCLB.508781.20,TcCLB.509233.180,TcCLB.509767.70,TcCLB.509885.10,TcCLB.510293.54,TcCLB.511001.190,TcCLB.511145.50,TcCLB.511145.60,TcCLB.511469.60,TcCLB.511585.220,TcCLB.511589.10,	87.5	1.31	3.45	0.0215679	1.66619	0.994056	1
GO:0034641	cellular nitrogen compound metabolic process	907	634	TcCLB.397937.10,TcCLB.403789.9,TcCLB.409117.20,TcCLB.413977.10,TcCLB.417091.10,TcCLB.421959.10,TcCLB.422041.9,TcCLB.429257.10,TcCLB.432787.10,TcCLB.434259.10,TcCLB.442383.9,TcCLB.442629.9,TcCLB.443683.9,TcCLB.454787.20,TcCLB.469435.4,TcCLB.469785.40,TcCLB.480653.10,TcCLB.482471.19,TcCLB.486465.9,TcCLB.503419.20,TcCLB.503425.29,TcCLB.503449.10,TcCLB.503453.40,TcCLB.503487.10,TcCLB.503515.20,TcCLB.…	69.9	1.04	1.17	0.0259452	1.58594	0.994056	1
GO:0031503	protein-containing complex localization	23	20	TcCLB.450155.9,TcCLB.503885.10,TcCLB.503909.110,TcCLB.506127.20,TcCLB.506211.30,TcCLB.506211.40,TcCLB.506215.19,TcCLB.506287.150,TcCLB.506407.80,TcCLB.507711.10,TcCLB.507795.20,TcCLB.507795.30,TcCLB.508831.140,TcCLB.509455.90,TcCLB.509831.50,TcCLB.510173.60,TcCLB.510315.40,TcCLB.510597.40,TcCLB.510751.40,TcCLB.511751.60,	87	1.3	3.29	0.0285706	1.54408	0.994056	1
GO:0099131	ATP hydrolysis coupled ion transmembrane transport	14	13	TcCLB.503579.70,TcCLB.504125.40,TcCLB.506025.50,TcCLB.506405.120,TcCLB.506529.516,TcCLB.506867.20,TcCLB.506945.300,TcCLB.508781.20,TcCLB.509767.70,TcCLB.509885.10,TcCLB.511001.190,TcCLB.511145.50,TcCLB.511589.10,	92.9	1.39	6.41	0.0290832	1.53636	0.994056	1
GO:0015988	energy coupled proton transmembrane transport, against electrochemical gradient	14	13	TcCLB.503579.70,TcCLB.504125.40,TcCLB.506025.50,TcCLB.506405.120,TcCLB.506529.516,TcCLB.506867.20,TcCLB.506945.300,TcCLB.508781.20,TcCLB.509767.70,TcCLB.509885.10,TcCLB.511001.190,TcCLB.511145.50,TcCLB.511589.10,	92.9	1.39	6.41	0.0290832	1.53636	0.994056	1
GO:0090662	ATP hydrolysis coupled transmembrane transport	14	13	TcCLB.503579.70,TcCLB.504125.40,TcCLB.506025.50,TcCLB.506405.120,TcCLB.506529.516,TcCLB.506867.20,TcCLB.506945.300,TcCLB.508781.20,TcCLB.509767.70,TcCLB.509885.10,TcCLB.511001.190,TcCLB.511145.50,TcCLB.511589.10,	92.9	1.39	6.41	0.0290832	1.53636	0.994056	1
GO:0015991	ATP hydrolysis coupled proton transport	14	13	TcCLB.503579.70,TcCLB.504125.40,TcCLB.506025.50,TcCLB.506405.120,TcCLB.506529.516,TcCLB.506867.20,TcCLB.506945.300,TcCLB.508781.20,TcCLB.509767.70,TcCLB.509885.10,TcCLB.511001.190,TcCLB.511145.50,TcCLB.511589.10,	92.9	1.39	6.41	0.0290832	1.53636	0.994056	1
GO:0099132	ATP hydrolysis coupled cation transmembrane transport	14	13	TcCLB.503579.70,TcCLB.504125.40,TcCLB.506025.50,TcCLB.506405.120,TcCLB.506529.516,TcCLB.506867.20,TcCLB.506945.300,TcCLB.508781.20,TcCLB.509767.70,TcCLB.509885.10,TcCLB.511001.190,TcCLB.511145.50,TcCLB.511589.10,	92.9	1.39	6.41	0.0290832	1.53636	0.994056	1
GO:0006812	cation transport	72	56	TcCLB.416883.9,TcCLB.447255.29,TcCLB.503579.70,TcCLB.503811.70,TcCLB.503893.10,TcCLB.503893.120,TcCLB.504125.40,TcCLB.504229.110,TcCLB.506025.50,TcCLB.506289.80,TcCLB.506359.70,TcCLB.506375.110,TcCLB.506405.120,TcCLB.506529.516,TcCLB.506691.64,TcCLB.506749.20,TcCLB.506867.20,TcCLB.506941.60,TcCLB.506945.240,TcCLB.506945.300,TcCLB.507213.30,TcCLB.507507.30,TcCLB.507527.40,TcCLB.508277.40,TcCLB.508…	77.8	1.16	1.73	0.0311653	1.50633	0.994056	1
GO:0051179	localization	455	323	TcCLB.405165.19,TcCLB.416883.9,TcCLB.419417.4,TcCLB.430605.40,TcCLB.447255.29,TcCLB.450155.9,TcCLB.503449.30,TcCLB.503485.20,TcCLB.503535.9,TcCLB.503561.10,TcCLB.503579.70,TcCLB.503675.20,TcCLB.503677.4,TcCLB.503713.20,TcCLB.503789.40,TcCLB.503811.40,TcCLB.503811.70,TcCLB.503829.70,TcCLB.503885.10,TcCLB.503893.10,TcCLB.503893.120,TcCLB.503893.130,TcCLB.503909.110,TcCLB.503971.30,TcCLB.504033.220,…	71	1.06	1.22	0.0345731	1.46126	0.994056	1
GO:0006118	obsolete electron transport	38	31	TcCLB.407477.50,TcCLB.484299.10,TcCLB.487507.10,TcCLB.503753.29,TcCLB.503873.10,TcCLB.503893.70,TcCLB.504423.20,TcCLB.504431.109,TcCLB.505983.9,TcCLB.506179.10,TcCLB.506401.220,TcCLB.506529.360,TcCLB.506753.110,TcCLB.506773.44,TcCLB.506931.80,TcCLB.507757.60,TcCLB.507993.160,TcCLB.508209.140,TcCLB.508265.10,TcCLB.509011.70,TcCLB.509069.20,TcCLB.509379.10,TcCLB.509445.10,TcCLB.509499.14,TcCLB.5096…	81.6	1.22	2.19	0.0364806	1.43794	0.994056	1
GO:0048583	regulation of response to stimulus	8	8	TcCLB.464807.20,TcCLB.504229.110,TcCLB.506925.30,TcCLB.508549.30,TcCLB.508551.10,TcCLB.509455.30,TcCLB.510231.10,TcCLB.511543.10,	100	1.49	inf	0.040723	1.39016	0.994056	1
GO:0006414	translational elongation	45	36	TcCLB.454787.20,TcCLB.503811.60,TcCLB.503977.79,TcCLB.506603.29,TcCLB.506603.50,TcCLB.506677.39,TcCLB.506737.81,TcCLB.506925.120,TcCLB.506925.130,TcCLB.506965.60,TcCLB.507091.91,TcCLB.507145.31,TcCLB.507671.30,TcCLB.508041.60,TcCLB.508083.5,TcCLB.508163.105,TcCLB.508163.150,TcCLB.508977.111,TcCLB.508977.31,TcCLB.508977.65,TcCLB.509165.40,TcCLB.509979.281,TcCLB.510163.20,TcCLB.510275.180,TcCLB.510…	80	1.19	1.97	0.0408336	1.38898	0.994056	1
GO:1902600	proton transmembrane transport	21	18	TcCLB.503579.70,TcCLB.504125.40,TcCLB.506025.50,TcCLB.506375.110,TcCLB.506405.120,TcCLB.506529.516,TcCLB.506867.20,TcCLB.506945.240,TcCLB.506945.300,TcCLB.508781.20,TcCLB.509233.180,TcCLB.509767.70,TcCLB.509885.10,TcCLB.510293.54,TcCLB.511001.190,TcCLB.511145.50,TcCLB.511145.60,TcCLB.511589.10,	85.7	1.28	2.96	0.0493798	1.30645	0.994056	1
GO:0040011	locomotion	44	35	TcCLB.405165.19,TcCLB.434931.10,TcCLB.504147.30,TcCLB.504433.10,TcCLB.506127.160,TcCLB.506135.30,TcCLB.506203.20,TcCLB.506227.150,TcCLB.506251.10,TcCLB.506265.200,TcCLB.506513.130,TcCLB.506749.20,TcCLB.506779.10,TcCLB.506945.280,TcCLB.507099.10,TcCLB.507507.30,TcCLB.507641.210,TcCLB.507795.20,TcCLB.508179.30,TcCLB.508207.180,TcCLB.508217.9,TcCLB.508239.49,TcCLB.508307.120,TcCLB.508727.18,TcCLB.50…	79.5	1.19	1.92	0.0497469	1.30323	0.994056	1
2016 Ids enriched in dynamic nucleosomes at Epimastigote Forms (increase at Occupancy and/or fuzziness level - FDR <0.01) - Biological Process
ID	Name	Bgd count	Result count	Result gene list	Pct of bgd	Fold enrichment	Odds ratio	P-value	Benjamini	Bonferroni
GO:0000281	mitotic cytokinesis	13	8	TcCLB.503651.10,TcCLB.506221.110,TcCLB.506811.10,TcCLB.506945.120,TcCLB.509149.80,TcCLB.509231.20,TcCLB.509631.140,TcCLB.510295.50,	61.5	3.14	6.61	0.00105984	0.381493	1
GO:0061640	cytoskeleton-dependent cytokinesis	13	8	TcCLB.503651.10,TcCLB.506221.110,TcCLB.506811.10,TcCLB.506945.120,TcCLB.509149.80,TcCLB.509231.20,TcCLB.509631.140,TcCLB.510295.50,	61.5	3.14	6.61	0.00105984	0.381493	1
GO:1902652	secondary alcohol metabolic process	6	5	TcCLB.507129.30,TcCLB.508277.140,TcCLB.508323.9,TcCLB.511071.50,TcCLB.511339.20,	83.3	4.26	20.62	0.00143553	0.381493	1
GO:1902653	secondary alcohol biosynthetic process	6	5	TcCLB.507129.30,TcCLB.508277.140,TcCLB.508323.9,TcCLB.511071.50,TcCLB.511339.20,	83.3	4.26	20.62	0.00143553	0.381493	1
GO:0000910	cytokinesis	20	10	TcCLB.503651.10,TcCLB.506221.110,TcCLB.506811.10,TcCLB.506945.120,TcCLB.508265.100,TcCLB.509149.80,TcCLB.509231.20,TcCLB.509631.140,TcCLB.510295.50,TcCLB.510761.4,	50	2.55	4.13	0.00215725	0.458631	1
GO:0016126	sterol biosynthetic process	7	5	TcCLB.507129.30,TcCLB.508277.140,TcCLB.508323.9,TcCLB.511071.50,TcCLB.511339.20,	71.4	3.65	10.31	0.00421176	0.504786	1
GO:0097384	cellular lipid biosynthetic process	7	5	TcCLB.504055.40,TcCLB.507129.30,TcCLB.508277.140,TcCLB.511071.50,TcCLB.511339.20,	71.4	3.65	10.31	0.00421176	0.504786	1
GO:0008204	ergosterol metabolic process	5	4	TcCLB.507129.30,TcCLB.508277.140,TcCLB.511071.50,TcCLB.511339.20,	80	4.09	16.48	0.0061733	0.504786	1
GO:0016129	phytosteroid biosynthetic process	5	4	TcCLB.507129.30,TcCLB.508277.140,TcCLB.511071.50,TcCLB.511339.20,	80	4.09	16.48	0.0061733	0.504786	1
GO:0006696	ergosterol biosynthetic process	5	4	TcCLB.507129.30,TcCLB.508277.140,TcCLB.511071.50,TcCLB.511339.20,	80	4.09	16.48	0.0061733	0.504786	1
GO:0044107	cellular alcohol metabolic process	5	4	TcCLB.507129.30,TcCLB.508277.140,TcCLB.511071.50,TcCLB.511339.20,	80	4.09	16.48	0.0061733	0.504786	1
GO:0044108	cellular alcohol biosynthetic process	5	4	TcCLB.507129.30,TcCLB.508277.140,TcCLB.511071.50,TcCLB.511339.20,	80	4.09	16.48	0.0061733	0.504786	1
GO:0016128	phytosteroid metabolic process	5	4	TcCLB.507129.30,TcCLB.508277.140,TcCLB.511071.50,TcCLB.511339.20,	80	4.09	16.48	0.0061733	0.504786	1
GO:0006793	phosphorus metabolic process	437	106	TcCLB.420989.10,TcCLB.427247.10,TcCLB.503715.40,TcCLB.503799.4,TcCLB.503953.30,TcCLB.503955.100,TcCLB.504163.10,TcCLB.504163.40,TcCLB.504163.50,TcCLB.504427.110,TcCLB.504883.10,TcCLB.505977.40,TcCLB.506211.220,TcCLB.506265.70,TcCLB.506343.10,TcCLB.506357.120,TcCLB.506357.40,TcCLB.506359.60,TcCLB.506413.10,TcCLB.506457.50,TcCLB.506465.40,TcCLB.506467.50,TcCLB.506493.70,TcCLB.506529.340,TcCLB.50662…	24.3	1.24	1.35	0.00731437	0.535374	1
GO:0051301	cell division	23	10	TcCLB.503651.10,TcCLB.506221.110,TcCLB.506811.10,TcCLB.506945.120,TcCLB.508265.100,TcCLB.509149.80,TcCLB.509231.20,TcCLB.509631.140,TcCLB.510295.50,TcCLB.510761.4,	43.5	2.22	3.18	0.00755467	0.535374	1
GO:0006796	phosphate-containing compound metabolic process	430	104	TcCLB.420989.10,TcCLB.427247.10,TcCLB.503715.40,TcCLB.503799.4,TcCLB.503953.30,TcCLB.503955.100,TcCLB.504163.10,TcCLB.504163.40,TcCLB.504163.50,TcCLB.504427.110,TcCLB.504883.10,TcCLB.505977.40,TcCLB.506211.220,TcCLB.506265.70,TcCLB.506343.10,TcCLB.506357.120,TcCLB.506357.40,TcCLB.506413.10,TcCLB.506457.50,TcCLB.506465.40,TcCLB.506467.50,TcCLB.506493.70,TcCLB.506529.340,TcCLB.506625.60,TcCLB.50663…	24.2	1.24	1.34	0.00857986	0.562446	1
GO:0055086	nucleobase-containing small molecule metabolic process	126	36	TcCLB.504163.40,TcCLB.504163.50,TcCLB.504427.110,TcCLB.504431.100,TcCLB.504835.20,TcCLB.506357.40,TcCLB.506359.60,TcCLB.506413.10,TcCLB.506457.40,TcCLB.506493.70,TcCLB.506683.19,TcCLB.506699.34,TcCLB.506779.80,TcCLB.506863.4,TcCLB.506953.49,TcCLB.507211.40,TcCLB.507559.80,TcCLB.508277.140,TcCLB.508371.10,TcCLB.508373.10,TcCLB.508375.50,TcCLB.508569.130,TcCLB.508731.60,TcCLB.508989.9,TcCLB.509151.…	28.6	1.46	1.66	0.00899491	0.562446	1
GO:0009117	nucleotide metabolic process	98	29	TcCLB.504163.40,TcCLB.504163.50,TcCLB.504427.110,TcCLB.506357.40,TcCLB.506413.10,TcCLB.506493.70,TcCLB.506683.19,TcCLB.506699.34,TcCLB.506779.80,TcCLB.506863.4,TcCLB.506953.49,TcCLB.507211.40,TcCLB.507559.80,TcCLB.508277.140,TcCLB.508373.10,TcCLB.508375.50,TcCLB.508569.130,TcCLB.508731.60,TcCLB.509151.130,TcCLB.509153.90,TcCLB.509449.10,TcCLB.509455.120,TcCLB.510105.230,TcCLB.510257.30,TcCLB.5103…	29.6	1.51	1.74	0.0108758	0.642279	1
GO:0006468	protein phosphorylation	199	52	TcCLB.427247.10,TcCLB.503715.40,TcCLB.503799.4,TcCLB.503953.30,TcCLB.503955.100,TcCLB.504883.10,TcCLB.506211.220,TcCLB.506343.10,TcCLB.506457.50,TcCLB.506465.40,TcCLB.506467.50,TcCLB.506493.70,TcCLB.506529.340,TcCLB.506697.30,TcCLB.506739.190,TcCLB.506775.190,TcCLB.506869.60,TcCLB.506885.280,TcCLB.506887.100,TcCLB.506953.30,TcCLB.507213.20,TcCLB.507275.10,TcCLB.507509.40,TcCLB.507611.131,TcCLB.50…	26.1	1.33	1.47	0.0133889	0.723248	1
GO:0016310	phosphorylation	249	63	TcCLB.427247.10,TcCLB.503715.40,TcCLB.503799.4,TcCLB.503953.30,TcCLB.503955.100,TcCLB.504163.40,TcCLB.504163.50,TcCLB.504883.10,TcCLB.506211.220,TcCLB.506343.10,TcCLB.506357.40,TcCLB.506457.50,TcCLB.506465.40,TcCLB.506467.50,TcCLB.506493.70,TcCLB.506529.340,TcCLB.506697.30,TcCLB.506699.34,TcCLB.506739.190,TcCLB.506775.190,TcCLB.506869.60,TcCLB.506885.280,TcCLB.506887.100,TcCLB.506953.30,TcCLB.507…	25.3	1.29	1.41	0.0143511	0.723248	1
GO:0006753	nucleoside phosphate metabolic process	100	29	TcCLB.504163.40,TcCLB.504163.50,TcCLB.504427.110,TcCLB.506357.40,TcCLB.506413.10,TcCLB.506493.70,TcCLB.506683.19,TcCLB.506699.34,TcCLB.506779.80,TcCLB.506863.4,TcCLB.506953.49,TcCLB.507211.40,TcCLB.507559.80,TcCLB.508277.140,TcCLB.508373.10,TcCLB.508375.50,TcCLB.508569.130,TcCLB.508731.60,TcCLB.509151.130,TcCLB.509153.90,TcCLB.509449.10,TcCLB.509455.120,TcCLB.510105.230,TcCLB.510257.30,TcCLB.5103…	29	1.48	1.69	0.0145102	0.723248	1
GO:0006265	DNA topological change	6	4	TcCLB.503619.10,TcCLB.508277.370,TcCLB.509203.70,TcCLB.511589.120,	66.7	3.41	8.24	0.0156488	0.723248	1
GO:0007051	spindle organization	6	4	TcCLB.506221.110,TcCLB.506811.10,TcCLB.506945.120,TcCLB.510533.10,	66.7	3.41	8.24	0.0156488	0.723248	1
GO:0016125	sterol metabolic process	9	5	TcCLB.507129.30,TcCLB.508277.140,TcCLB.508323.9,TcCLB.511071.50,TcCLB.511339.20,	55.6	2.84	5.15	0.0178163	0.727052	1
GO:0006066	alcohol metabolic process	23	9	TcCLB.456097.30,TcCLB.507011.200,TcCLB.507129.30,TcCLB.508277.140,TcCLB.508323.9,TcCLB.508943.4,TcCLB.511071.50,TcCLB.511339.20,TcCLB.511575.10,	39.1	2	2.65	0.0237861	0.727052	1
GO:0009262	deoxyribonucleotide metabolic process	4	3	TcCLB.507559.80,TcCLB.509151.130,TcCLB.509153.90,	75	3.83	12.35	0.0255652	0.727052	1
GO:0051225	spindle assembly	4	3	TcCLB.506221.110,TcCLB.506811.10,TcCLB.506945.120,	75	3.83	12.35	0.0255652	0.727052	1
GO:0006694	steroid biosynthetic process	10	5	TcCLB.507129.30,TcCLB.508277.140,TcCLB.508323.9,TcCLB.511071.50,TcCLB.511339.20,	50	2.55	4.12	0.0299712	0.727052	1
GO:0019637	organophosphate metabolic process	172	44	TcCLB.504163.40,TcCLB.504163.50,TcCLB.504427.110,TcCLB.505977.40,TcCLB.506265.70,TcCLB.506357.120,TcCLB.506357.40,TcCLB.506413.10,TcCLB.506493.70,TcCLB.506625.60,TcCLB.506631.20,TcCLB.506683.19,TcCLB.506699.34,TcCLB.506779.80,TcCLB.506863.4,TcCLB.506953.49,TcCLB.507211.40,TcCLB.507559.80,TcCLB.508277.140,TcCLB.508323.9,TcCLB.508373.10,TcCLB.508375.50,TcCLB.508569.130,TcCLB.508731.60,TcCLB.508805.…	25.6	1.31	1.43	0.0306272	0.727052	1
GO:0110053	regulation of actin filament organization	7	4	TcCLB.506181.90,TcCLB.506363.60,TcCLB.509127.104,TcCLB.510963.70,	57.1	2.92	5.49	0.0308982	0.727052	1
GO:0032970	regulation of actin filament-based process	7	4	TcCLB.506181.90,TcCLB.506363.60,TcCLB.509127.104,TcCLB.510963.70,	57.1	2.92	5.49	0.0308982	0.727052	1
GO:0032956	regulation of actin cytoskeleton organization	7	4	TcCLB.506181.90,TcCLB.506363.60,TcCLB.509127.104,TcCLB.510963.70,	57.1	2.92	5.49	0.0308982	0.727052	1
GO:0043254	regulation of protein complex assembly	7	4	TcCLB.506181.90,TcCLB.506363.60,TcCLB.509127.104,TcCLB.510963.70,	57.1	2.92	5.49	0.0308982	0.727052	1
GO:0032271	regulation of protein polymerization	7	4	TcCLB.506181.90,TcCLB.506363.60,TcCLB.509127.104,TcCLB.510963.70,	57.1	2.92	5.49	0.0308982	0.727052	1
GO:0030832	regulation of actin filament length	7	4	TcCLB.506181.90,TcCLB.506363.60,TcCLB.509127.104,TcCLB.510963.70,	57.1	2.92	5.49	0.0308982	0.727052	1
GO:0030833	regulation of actin filament polymerization	7	4	TcCLB.506181.90,TcCLB.506363.60,TcCLB.509127.104,TcCLB.510963.70,	57.1	2.92	5.49	0.0308982	0.727052	1
GO:0008064	regulation of actin polymerization or depolymerization	7	4	TcCLB.506181.90,TcCLB.506363.60,TcCLB.509127.104,TcCLB.510963.70,	57.1	2.92	5.49	0.0308982	0.727052	1
GO:1901293	nucleoside phosphate biosynthetic process	72	21	TcCLB.504163.40,TcCLB.504163.50,TcCLB.504427.110,TcCLB.506413.10,TcCLB.506493.70,TcCLB.506683.19,TcCLB.506699.34,TcCLB.506779.80,TcCLB.506863.4,TcCLB.507211.40,TcCLB.508373.10,TcCLB.508375.50,TcCLB.508569.130,TcCLB.508731.60,TcCLB.509153.90,TcCLB.509449.10,TcCLB.510105.230,TcCLB.510351.90,TcCLB.510609.40,TcCLB.511419.40,TcCLB.511705.10,	29.2	1.49	1.7	0.0321502	0.727052	1
GO:0009165	nucleotide biosynthetic process	72	21	TcCLB.504163.40,TcCLB.504163.50,TcCLB.504427.110,TcCLB.506413.10,TcCLB.506493.70,TcCLB.506683.19,TcCLB.506699.34,TcCLB.506779.80,TcCLB.506863.4,TcCLB.507211.40,TcCLB.508373.10,TcCLB.508375.50,TcCLB.508569.130,TcCLB.508731.60,TcCLB.509153.90,TcCLB.509449.10,TcCLB.510105.230,TcCLB.510351.90,TcCLB.510609.40,TcCLB.511419.40,TcCLB.511705.10,	29.2	1.49	1.7	0.0321502	0.727052	1
GO:0031333	negative regulation of protein complex assembly	2	2	TcCLB.506181.90,TcCLB.506363.60,	100	5.11	inf	0.0383019	0.727052	1
GO:0006426	glycyl-tRNA aminoacylation	2	2	TcCLB.504017.79,TcCLB.511589.260,	100	5.11	inf	0.0383019	0.727052	1
GO:0000290	deadenylation-dependent decapping of nuclear-transcribed mRNA	2	2	TcCLB.503479.49,TcCLB.506863.80,	100	5.11	inf	0.0383019	0.727052	1
GO:0051693	actin filament capping	2	2	TcCLB.506181.90,TcCLB.506363.60,	100	5.11	inf	0.0383019	0.727052	1
GO:0006721	terpenoid metabolic process	2	2	TcCLB.508277.140,TcCLB.508323.9,	100	5.11	inf	0.0383019	0.727052	1
GO:0051016	barbed-end actin filament capping	2	2	TcCLB.506181.90,TcCLB.506363.60,	100	5.11	inf	0.0383019	0.727052	1
GO:0046653	tetrahydrofolate metabolic process	2	2	TcCLB.509153.90,TcCLB.510407.90,	100	5.11	inf	0.0383019	0.727052	1
GO:0030837	negative regulation of actin filament polymerization	2	2	TcCLB.506181.90,TcCLB.506363.60,	100	5.11	inf	0.0383019	0.727052	1
GO:0030834	regulation of actin filament depolymerization	2	2	TcCLB.506181.90,TcCLB.506363.60,	100	5.11	inf	0.0383019	0.727052	1
GO:0045337	farnesyl diphosphate biosynthetic process	2	2	TcCLB.508277.140,TcCLB.508323.9,	100	5.11	inf	0.0383019	0.727052	1
GO:0009653	anatomical structure morphogenesis	2	2	TcCLB.504427.260,TcCLB.508265.100,	100	5.11	inf	0.0383019	0.727052	1
GO:0016114	terpenoid biosynthetic process	2	2	TcCLB.508277.140,TcCLB.508323.9,	100	5.11	inf	0.0383019	0.727052	1
GO:0032989	cellular component morphogenesis	2	2	TcCLB.504427.260,TcCLB.508265.100,	100	5.11	inf	0.0383019	0.727052	1
GO:0000902	cell morphogenesis	2	2	TcCLB.504427.260,TcCLB.508265.100,	100	5.11	inf	0.0383019	0.727052	1
GO:0032272	negative regulation of protein polymerization	2	2	TcCLB.506181.90,TcCLB.506363.60,	100	5.11	inf	0.0383019	0.727052	1
GO:0030835	negative regulation of actin filament depolymerization	2	2	TcCLB.506181.90,TcCLB.506363.60,	100	5.11	inf	0.0383019	0.727052	1
GO:0045338	farnesyl diphosphate metabolic process	2	2	TcCLB.508277.140,TcCLB.508323.9,	100	5.11	inf	0.0383019	0.727052	1
GO:0046165	alcohol biosynthetic process	14	6	TcCLB.507129.30,TcCLB.508277.140,TcCLB.508323.9,TcCLB.511071.50,TcCLB.511339.20,TcCLB.511575.10,	42.9	2.19	3.09	0.0397176	0.740699	1
GO:0044281	small molecule metabolic process	310	73	TcCLB.456097.30,TcCLB.504017.79,TcCLB.504055.40,TcCLB.504153.360,TcCLB.504163.40,TcCLB.504163.50,TcCLB.504213.80,TcCLB.504427.110,TcCLB.504431.100,TcCLB.504835.20,TcCLB.505965.30,TcCLB.506357.40,TcCLB.506359.60,TcCLB.506399.89,TcCLB.506413.10,TcCLB.506457.40,TcCLB.506493.70,TcCLB.506503.69,TcCLB.506531.60,TcCLB.506661.30,TcCLB.506683.19,TcCLB.506699.34,TcCLB.506779.80,TcCLB.506863.10,TcCLB.506863…	23.5	1.2	1.28	0.0437023	0.745899	1
GO:0006164	purine nucleotide biosynthetic process	45	14	TcCLB.504163.40,TcCLB.504163.50,TcCLB.504427.110,TcCLB.506683.19,TcCLB.506699.34,TcCLB.506779.80,TcCLB.506863.4,TcCLB.507211.40,TcCLB.508569.130,TcCLB.508731.60,TcCLB.510105.230,TcCLB.510351.90,TcCLB.510609.40,TcCLB.511419.40,	31.1	1.59	1.86	0.0439088	0.745899	1
GO:0090407	organophosphate biosynthetic process	118	31	TcCLB.504163.40,TcCLB.504163.50,TcCLB.504427.110,TcCLB.506357.120,TcCLB.506413.10,TcCLB.506493.70,TcCLB.506631.20,TcCLB.506683.19,TcCLB.506699.34,TcCLB.506779.80,TcCLB.506863.4,TcCLB.507211.40,TcCLB.508277.140,TcCLB.508323.9,TcCLB.508373.10,TcCLB.508375.50,TcCLB.508569.130,TcCLB.508731.60,TcCLB.508805.30,TcCLB.508943.4,TcCLB.509153.90,TcCLB.509449.10,TcCLB.509805.220,TcCLB.510105.230,TcCLB.510351…	26.3	1.34	1.48	0.0451198	0.745899	1
GO:0006575	cellular modified amino acid metabolic process	11	5	TcCLB.506659.30,TcCLB.509153.90,TcCLB.510407.90,TcCLB.510533.80,TcCLB.511141.20,	45.5	2.32	3.43	0.046273	0.745899	1
863 Ids enriched in dynamic nucleosomes at TCT Forms(increase at Occupancy and/or fuzziness level - FDR <0.01) - Biological Process
ID	Name	Bgd count	Result count	Result gene list	Pct of bgd	Fold enrichment	Odds ratio	P-value	Benjamini	Bonferroni
GO:0016050	vesicle organization	3	3	TcCLB.506249.20,TcCLB.506525.20,TcCLB.510149.90,	100	12.65	inf	0.000490966	0.324038	0.324038
GO:0006900	vesicle budding from membrane	2	2	TcCLB.506249.20,TcCLB.506525.20,	100	12.65	inf	0.00623498	0.752433	1
GO:0048285	organelle fission	19	5	TcCLB.506825.130,TcCLB.507089.260,TcCLB.508321.40,TcCLB.508387.170,TcCLB.510719.260,	26.3	3.33	4.19	0.0138591	0.752433	1
GO:0140014	mitotic nuclear division	8	3	TcCLB.506825.130,TcCLB.507089.260,TcCLB.508387.170,	37.5	4.74	7.03	0.0203434	0.752433	1
GO:0045047	protein targeting to ER	4	2	TcCLB.507993.380,TcCLB.510431.230,	50	6.33	11.7	0.0335979	0.752433	1
GO:0072599	establishment of protein localization to endoplasmic reticulum	4	2	TcCLB.507993.380,TcCLB.510431.230,	50	6.33	11.7	0.0335979	0.752433	1
GO:0000280	nuclear division	10	3	TcCLB.506825.130,TcCLB.507089.260,TcCLB.508387.170,	30	3.8	5.02	0.0387164	0.752433	1
GO:0006099	tricarboxylic acid cycle	10	3	TcCLB.503793.10,TcCLB.507883.109,TcCLB.509769.60,	30	3.8	5.02	0.0387164	0.752433	1
GO:0006101	citrate metabolic process	10	3	TcCLB.503793.10,TcCLB.507883.109,TcCLB.509769.60,	30	3.8	5.02	0.0387164	0.752433	1
GO:0006518	peptide metabolic process	265	29	TcCLB.503833.40,TcCLB.504077.40,TcCLB.504147.40,TcCLB.504153.160,TcCLB.505977.26,TcCLB.506127.170,TcCLB.506127.30,TcCLB.506181.59,TcCLB.506213.60,TcCLB.506375.10,TcCLB.506599.10,TcCLB.506605.150,TcCLB.506655.20,TcCLB.506693.4,TcCLB.506777.80,TcCLB.506861.30,TcCLB.509149.40,TcCLB.509149.60,TcCLB.509205.30,TcCLB.509825.14,TcCLB.510309.40,TcCLB.510719.30,TcCLB.510769.49,TcCLB.510879.20,TcCLB.511049.…	10.9	1.38	1.46	0.0440775	0.752433	1
GO:0006412	translation	256	28	TcCLB.503833.40,TcCLB.504077.40,TcCLB.504147.40,TcCLB.505977.26,TcCLB.506127.170,TcCLB.506127.30,TcCLB.506181.59,TcCLB.506213.60,TcCLB.506375.10,TcCLB.506599.10,TcCLB.506605.150,TcCLB.506655.20,TcCLB.506693.4,TcCLB.506777.80,TcCLB.506861.30,TcCLB.509149.40,TcCLB.509149.60,TcCLB.509205.30,TcCLB.509825.14,TcCLB.510309.40,TcCLB.510719.30,TcCLB.510769.49,TcCLB.510879.20,TcCLB.511049.40,TcCLB.511067.2…	10.9	1.38	1.46	0.0475815	0.752433	1
