# Supplementary material for: Nucleosome landscape reflects phenotypic differences in Trypanosoma cruzi life forms
Source: PLoS Pathog. 2021 Jan 26;17(1):e1009272. doi: 10.1371/journal.ppat.1009272 (PMC7864430; doi:10.1371/journal.ppat.1009272)
Supplement: S6 Table — All numerical values that were used to generate graphs from Figs 1–7. (XLSX) [file ppat.1009272.s017.xlsx]

## Sheet: Fig 1B
Nucleosome distribution (data from Fig. 1B)
	Epimastigotes	TCTs	Dynamics
mRNA	71419	71575	15453
intergenic	48237	48512	10829
pseudogenic	11193	11214	2605
dSSR	2372	2394	752
cSSR	2179	2185	490
other(rRNA,tRNA,snoRNA,snRNA, chr.edges)	746	747	226
Total	136146	136627	30355

## Sheet: Fig 1E
Percentage of dynamic and static nucleosomes (sum of nucleosomes from both life forms)
Features	Static	Dynamic
intergenic	39721	10829
mRNA	58597	15453
pseudogenic	9004	2605
dSSR	1758	752
cSSR	1773	490

## Sheet: Fig 3B
Bottom100	IDs	Description	CPM_log_ratio E/TCT (log)	dyn/bp	top100	IDs	Description	CPM_log_ratio E/TCT (log)	dyn/bp
	TcCLB.511421.80	Midasin, putative (pseudogene)	-0.411132	0.0724533		TcCLB.506533.106	mucin TcSMUGL, putative	0.203238	3.18471
	TcCLB.507099.40	Concanavalin A-like lectin/glucanases superfamily/SPRY domain/HECT-domain (ubiquitin-transferase), putative	-0.580613	0.0753523		TcCLB.508805.136	UDP-Gal or UDP-GlcNAc-dependent glycosyltransferase, putative (fragment)	-0.914829	3.1881
	TcCLB.511555.110	Domain of unknown function (DUF4486), putative	-1.03195	0.0867905		TcCLB.506269.90	mucin TcMUCII, putative	1.41404	3.19489
	TcCLB.506671.70	dispersed gene family protein 1 (DGF-1), putative	-0.48401	0.0956023		TcCLB.506375.70	Fungal tRNA ligase phosphodiesterase domain containing protein, putative	-2.01836	3.22581
	TcCLB.508163.70	dispersed gene family protein 1 (DGF-1), putative	-0.980789	0.0957671		TcCLB.503653.9	hypothetical protein, conserved	0.143025	3.23625
	TcCLB.508831.250	dispersed gene family protein 1 (DGF-1), putative	-1.31814	0.0960154		TcCLB.507129.40	hypothetical protein, conserved	0.573106	3.24149
	TcCLB.511415.40	dispersed gene family protein 1 (DGF-1), putative	-1.79654	0.0962649		TcCLB.510089.120	Tim10/DDP family zinc finger, putative	0.664646	3.24675
	TcCLB.510441.20	dispersed gene family protein 1 (DGF-1), putative	-1.08609	0.0963206		TcCLB.509157.220	hypothetical protein, conserved	3.54218	3.24675
	TcCLB.503989.50	hypothetical protein, conserved	-0.162221	0.103338		TcCLB.508169.9	elongation factor 2, putative (fragment)	0.617143	3.27332
	TcCLB.506941.194	hypothetical protein, conserved	-0.76211	0.103885		TcCLB.508973.50	ATP-dependent RNA helicase DBP2B, putative	0.550246	3.30306
	TcCLB.507719.9	dispersed gene family protein 1 (DGF-1), putative	3.28153	0.11538		TcCLB.508203.56	histone H4, putative	2.18294	3.31126
	TcCLB.506949.20	hypothetical protein, conserved	-0.363243	0.116564		TcCLB.506529.400	hypothetical protein, conserved	-0.593514	3.32963
	TcCLB.509599.20	N-terminal region of Chorein, a TM vesicle-mediated sorter, putative	-0.434502	0.122026		TcCLB.511577.144	Mitochondrial pyruvate carrier 1	2.16689	3.41297
	TcCLB.506357.130	hypothetical protein, conserved	0.456076	0.12773		TcCLB.503881.4	hypothetical protein, conserved	1.26683	3.47222
	TcCLB.506625.60	inositol 5-phosphatase 1, putative	1.00143	0.130124		TcCLB.506287.140	prefoldin, putative	0.783793	3.47826
	TcCLB.509537.50	Flagellar Member 1	-0.444264	0.132398		TcCLB.422507.10	glycine dehydrogenase [decarboxylating], putative	0.3665	3.4965
	TcCLB.508149.10	dispersed gene family protein 1 (DGF-1), putative	0.280617	0.142714		TcCLB.506413.60	hypothetical protein, conserved	0.464325	3.51494
	TcCLB.509979.30	Fibronectin type III domain containing protein, putative	-0.817874	0.150636		TcCLB.510165.54	hypothetical protein, conserved	1.03429	3.52113
	TcCLB.508803.19	dispersed gene family protein 1 (DGF-1), putative	-1.19133	0.151149		TcCLB.510621.70	mucin TcMUCII, putative	-1.95143	3.53357
	TcCLB.508723.70	AAA domain containing protein, putative	-0.458372	0.151469		TcCLB.506767.410	hypothetical protein	#N/A	3.53357
	TcCLB.507809.80	hypothetical protein, conserved	-0.389181	0.152509		TcCLB.508169.110	Transcription factor S-II (TFIIS), central domain containing protein, putative	0.309224	3.5524
	TcCLB.507551.9	dispersed gene family protein 1 (DGF-1), putative	-0.907623	0.153163		TcCLB.511577.10	U5Cwc21 small nuclear ribonucleoprotein	0.990202	3.5524
	TcCLB.507089.154	Dopey, N-terminal, putative	-0.471743	0.157183		TcCLB.511127.74	hypothetical protein, conserved	1.83172	3.55872
	TcCLB.507735.20	hypothetical protein, conserved	-0.36831	0.158215		TcCLB.508567.49	hypothetical protein, conserved	1.77055	3.59066
	TcCLB.506401.350	Dynein heavy chain, N-terminal region 2, putative	-0.251273	0.158328		TcCLB.503479.49	U6 snRNA-associated Sm-like protein LSm7p	-0.806124	3.59712
	TcCLB.507011.250	Putative death-receptor fusion protein (DUF2428), putative	0.0429984	0.16129		TcCLB.506503.170	hypothetical protein, conserved	0.538921	3.59712
	TcCLB.510603.130	hypothetical protein, conserved	-0.358945	0.165686		TcCLB.506605.150	60S ribosomal protein, putative	0.227685	3.61011
	TcCLB.509067.60	Flagellar Member 7	-0.712226	0.165782		TcCLB.507699.149	mucin TcMUCII, putative	-3.61717	3.64964
	TcCLB.507257.50	hypothetical protein, conserved	-0.871133	0.166778		TcCLB.504929.15	casein kinase, delta isoform, putative	-0.346572	3.67647
	TcCLB.509919.9	dispersed gene family protein 1 (DGF-1), putative (fragment)	-2.48758	0.169147		TcCLB.510777.29	Eukaryotic translation initiation factor 4E-4 (fragment)	0.180363	3.69004
	TcCLB.506691.30	hypothetical protein, conserved	-0.833075	0.170707		TcCLB.504011.70	Complex1_LYR-like, putative	1.74177	3.69004
	TcCLB.506203.120	hypothetical protein, conserved	2.22893	0.170882		TcCLB.504035.84	succinate dehydrogenase subunit	2.19838	3.7594
	TcCLB.508831.4	dynein heavy chain, putative	-0.250237	0.173702		TcCLB.506661.120	hypothetical protein	-0.680436	3.78072
	TcCLB.508385.10	hypothetical protein, conserved	0.42077	0.174277		TcCLB.510143.60	hypothetical protein, conserved	0.365334	3.81679
	TcCLB.509769.130	DNA polymerase zeta catalytic subunit, putative	-0.139412	0.176772		TcCLB.504009.4	hypothetical protein, conserved	1.14308	3.82653
	TcCLB.507925.50	hypothetical protein, conserved	-0.40316	0.178859		TcCLB.509895.70	hypothetical protein, conserved	1.04842	3.88098
	TcCLB.504147.250	hypothetical protein, conserved	-0.494248	0.181094		TcCLB.510961.50	hypothetical protein	1.55203	3.8835
	TcCLB.511555.60	ubiquitin ligase, putative	0.157886	0.181389		TcCLB.506409.90	Mucin-associated surface protein (MASP), subgroup S022	-2.73938	3.92465
	TcCLB.507099.80	ABC transporter, putative	2.17615	0.181488		TcCLB.509815.5	trans-sialidase, putative (fragment)	-1.59514	3.93701
	TcCLB.508995.10	STE group serine/threonine-protein kinase, putative	-2.06809	0.183486		TcCLB.504341.10	trans-sialidase, Group IV, putative	-2.51519	3.95257
	TcCLB.504019.3	hypothetical protein (fragment)	-0.60412	0.18379		TcCLB.503789.34	hypothetical protein, conserved	1.5822	3.98406
	TcCLB.506503.120	hypothetical protein, conserved	-0.175434	0.18379		TcCLB.461165.16	glyceraldehyde 3-phosphate dehydrogenase, cytosolic, putative (fragment)	#N/A	3.98406
	TcCLB.507875.10	hypothetical protein, conserved	-1.14992	0.189322		TcCLB.509067.40	NADH dehydrogenase subunit NI8M, putative	1.67821	4.02414
	TcCLB.506563.160	Raptor N-terminal CASPase like domain containing protein, putative	-1.2829	0.189861		TcCLB.510961.40	mucin TcMUCII, putative	2.61571	4.02414
	TcCLB.510311.60	tRNA pseudouridine synthase D (TruD), putative	-0.0796346	0.189861		TcCLB.507907.20	trans-sialidase, Group II, putative	-1.93676	4.10584
	TcCLB.511545.100	RNA methyltransferase, putative	0.147883	0.192049		TcCLB.508841.10	Trypomastigote, Alanine, Serine and Valine rich protein (TASV), subfamily A	-4.66221	4.11946
	TcCLB.507999.10	dispersed gene family protein 1 (DGF-1), putative	-3.97278	0.192419		TcCLB.509265.90	trans-sialidase, Group II, putative	-2.21345	4.1632
	TcCLB.506825.180	STE/STE11 serine/threonine-protein kinase, putative	-1.25774	0.192493		TcCLB.509965.220	succinate dehydrogenase subunit 7	1.10487	4.17246
	TcCLB.509011.20	RNA polymerase IIA largest subunit, putative	0.1586	0.192493		TcCLB.511785.5	hypothetical protein	-6.51669	4.17537
	TcCLB.506481.39	hypothetical protein, conserved	-0.364431	0.193461		TcCLB.506405.149	ribosomal protein L21E (60S), putative	0.748536	4.17537
	TcCLB.508559.29	dispersed gene family protein 1 (DGF-1), putative	-1.85395	0.194269		TcCLB.503453.64	hypothetical protein, conserved	0.600872	4.1841
	TcCLB.503855.50	hypothetical protein, conserved	-0.530962	0.194553		TcCLB.507121.40	beta galactofuranosyl glycosyltransferase, putative	-0.488728	4.21433
	TcCLB.506167.50	clathrin heavy chain, putative	0.116918	0.195542		TcCLB.447255.4	ubiquitin, putative	1.3231	4.23729
	TcCLB.510297.110	cAMP binding protein, putative	-0.732088	0.197044		TcCLB.509975.41	mucin TcMUC, putative	0.679457	4.32277
	TcCLB.510431.190	hypothetical protein	-0.011353	0.199164		TcCLB.507905.39	Mucin-associated surface protein (MASP)	-1.72734	4.36681
	TcCLB.508831.150	Nucleoporin NUP149	-0.204809	0.200965		TcCLB.510409.39	ubiquitin/ribosomal protein S27a, putative	0.139694	4.42478
	TcCLB.503955.100	protein kinase, putative	1.78008	0.202306		TcCLB.506529.40	hypothetical protein, conserved	-0.658587	4.45104
	TcCLB.508181.70	hypothetical protein, conserved	-0.356373	0.202552		TcCLB.506397.10	trans-sialidase, Group II, putative	-3.42534	4.45236
	TcCLB.511751.70	microtubule associated protein xmap215	-0.628492	0.205044		TcCLB.508323.70	centrin-4, putative	0.403952	4.45434
	TcCLB.509297.10	hypothetical protein, conserved	0.516268	0.205044		TcCLB.506529.680	retrotransposon hot spot (RHS) protein, putative (fragment)	1.30249	4.51467
	TcCLB.507683.30	hypothetical protein, conserved	-0.58896	0.206697		TcCLB.511303.64	hypothetical protein, conserved	1.88359	4.52489
	TcCLB.506625.160	hypothetical protein, conserved	-0.566601	0.206697		TcCLB.511529.210	hypothetical protein, conserved	1.46973	4.54545
	TcCLB.511749.9	hypothetical protein, conserved (fragment)	-0.481193	0.208377		TcCLB.506857.120	hypothetical protein, conserved	0.853123	4.58716
	TcCLB.510247.10	R27-2 protein, putative	-0.473712	0.208638		TcCLB.506945.230	40S ribosomal protein S14	0.646136	4.60829
	TcCLB.506357.180	hypothetical protein	0.0579991	0.20903		TcCLB.504213.120	proteasome alpha 3 subunit, putative	0.28982	4.65116
	TcCLB.511527.9	SPRY domain/HECT-domain (ubiquitin-transferase), putative	1.85133	0.209074		TcCLB.510719.30	ribosomal protein L29, putative	0.872442	4.65116
	TcCLB.509631.140	Flagellar attachment zone protein 1, putative	0.00794149	0.209952		TcCLB.506375.50	dispersed gene family protein 1 (DGF-1), putative	-1.55824	4.66711
	TcCLB.510861.60	Protein of unknown function (DUF3608), putative	0.356365	0.210217		TcCLB.447925.10	cystathionine beta-synthase, putative (fragment)	0.695658	4.71698
	TcCLB.506287.80	FYVE zinc finger, putative	-0.577479	0.210881		TcCLB.507997.14	trans-sialidase, putative (fragment)	-2.73163	4.72255
	TcCLB.509775.30	hypothetical protein, conserved	-0.183096	0.212645		TcCLB.507997.30	trans-sialidase, Group V, putative	-1.87678	4.7356
	TcCLB.510749.50	Flagellar Member 5	-0.272307	0.213858		TcCLB.510071.20	hypothetical protein	-4.20257	4.73934
	TcCLB.506357.80	hypothetical protein, conserved	-0.644297	0.21427		TcCLB.509271.10	trans-sialidase, putative	-0.385911	4.74684
	TcCLB.510101.290	hypothetical protein, conserved	-1.12146	0.21692		TcCLB.509871.80	dispersed gene family protein 1 (DGF-1), putative	-1.54551	4.77874
	TcCLB.507641.40	hypothetical protein, conserved	0.365313	0.217061		TcCLB.507121.20	trans-sialidase, Group VII, putative	-0.770117	4.84457
	TcCLB.506733.20	AMP deaminase, putative	-0.656568	0.218914		TcCLB.510749.99	aminopeptidase P, putative	2.54961	4.92611
	TcCLB.511685.60	hypothetical protein, conserved	4.06771	0.220361		TcCLB.509645.10	hypothetical protein, conserved	0.376183	4.98339
	TcCLB.511133.30	hypothetical protein, conserved	-0.116196	0.221386		TcCLB.504343.10	trans-sialidase, Group II, putative	-2.69862	4.99584
	TcCLB.510055.100	hypothetical protein, conserved	-0.628993	0.22168		TcCLB.506529.425	hypothetical protein	0.339331	5.00835
	TcCLB.508473.10	retrotransposon hot spot protein 1 (RHS1), putative	-0.607666	0.22168		TcCLB.507237.150	hypothetical protein	0.208592	5.02513
	TcCLB.506659.20	mitochondrial DNA polymerase I protein C	0.343414	0.222272		TcCLB.509265.10	retrotransposon hot spot (RHS) protein, putative	-0.934603	5.06187
	TcCLB.509775.20	protein kinase, putative	-1.20968	0.222717		TcCLB.503619.39	hypothetical protein, conserved	0.229841	5.07614
	TcCLB.506941.70	hypothetical protein, conserved	-0.446969	0.223914		TcCLB.511685.30	mucin TcSMUGS, putative	-0.957542	5.18135
	TcCLB.509203.70	DNA topoisomerase II, putative	-0.0164135	0.224517		TcCLB.504009.70	succinate dehydrogenase cytochrome B subunit	1.59965	5.22193
	TcCLB.504029.40	COPII coat assembly protein sec16, putative	-0.644271	0.22482		TcCLB.507907.10	trans-sialidase, putative	-2.82694	5.48446
	TcCLB.507983.10	dispersed gene family protein 1 (DGF-1), putative (fragment)	0.0389016	0.225276		TcCLB.506661.100	hypothetical protein, conserved	-0.0229703	5.72519
	TcCLB.509511.10	dispersed gene family protein 1 (DGF-1), putative	-0.713801	0.226655		TcCLB.506025.14	ribosomal protein S29, putative	0.5847	5.78035
	TcCLB.506865.70	hypothetical protein, conserved	-1.8604	0.227118		TcCLB.507133.10	trans-sialidase, putative	-0.79992	6.0241
	TcCLB.506859.150	hypothetical protein	0.491461	0.227583		TcCLB.508973.50	ATP-dependent RNA helicase DBP2B, putative	0.550246	6.09756
	TcCLB.509087.20	dispersed gene family protein 1 (DGF-1), putative	-0.514037	0.229621		TcCLB.509843.20	trans-sialidase, Group VII, putative	0.0604116	6.11154
	TcCLB.506657.30	hypothetical protein, conserved	-0.597709	0.229779		TcCLB.507713.40	heat shock protein 85, putative (fragment)	-0.704874	6.21118
	TcCLB.457547.9	dispersed gene family protein 1 (DGF-1), putative	0.479313	0.230947		TcCLB.511347.11	mucin TcMUCII, putative (fragment)	-3.95799	6.32911
	TcCLB.511119.10	dispersed gene family protein 1 (DGF-1), putative (fragment)	-0.635407	0.231374		TcCLB.507553.41	Mucin-associated surface protein (MASP)	-4.49817	6.57895
	TcCLB.503453.70	hypothetical protein, conserved	-0.382932	0.23218		TcCLB.508209.100	10 kDa heat shock protein, putative	2.82537	6.62252
	TcCLB.509887.19	dispersed gene family protein 1 (DGF-1), putative	-1.95932	0.235073		TcCLB.508323.60	centrin-4, putative	2.56482	6.68151
	TcCLB.506227.80	mitochondrial DNA polymerase I protein B, putative	0.479242	0.235128		TcCLB.506377.10	trans-sialidase, putative	7.79379	6.84932
	TcCLB.503643.20	Flagellar Member 6	-0.31082	0.236463		TcCLB.506375.35	hypothetical protein	-1.51904	8.64553
	TcCLB.510053.20	hypothetical protein, conserved	0.101199	0.236463		TcCLB.508145.40	hypothetical protein, conserved	0.926429	9.6463
	TcCLB.506525.70	hypothetical protein, conserved	-1.40585	0.236967		TcCLB.507133.20	trans-sialidase, putative (fragment)	-0.365358	11.1524
	TcCLB.510101.300	hypothetical protein, conserved	-0.326523	0.236967		TcCLB.466823.20	tryptophanyl-tRNA synthetase, putative (fragment)	-0.586814	11.1732
	TcCLB.506747.30	ubiquitin hydrolase, putative	-0.359343	0.237473		TcCLB.506529.370	hypothetical protein	2.2584	11.6505
						TcCLB.466879.10	Nucleolar protein 136, putative	1.94789	14.7059

## Sheet: Fig 4A
Data used to generate plot in Figure 4A and used in Turkey test in Fig S10
pos	Epimastigote.Nucleosome.occupancy.in.first.CDS.of.PTU	Trypomastigote.Nucleosome.occupancy.in.first.CDS.from.of.PTU
-2000	599.317627821807	683.982644579313
-1990	600.285336478114	685.388629283495
-1980	600.232109373854	683.944386617612
-1970	601.080410004289	684.103538261649
-1960	602.395583263228	685.36638319235
-1950	601.416116696981	682.732264398915
-1940	600.193792355075	677.981131239895
-1930	598.333364707484	675.182543813133
-1920	597.71192843752	675.836024124811
-1910	603.894315379892	681.936528325235
-1900	612.977589655996	692.748842848959
-1890	623.429387946354	705.618252720401
-1880	634.651889459849	715.70438757734
-1870	644.814658354388	725.69839881302
-1860	654.575774017721	736.435042668894
-1850	660.377882727246	741.023167013655
-1840	661.790655312961	739.568166718391
-1830	663.620299419752	740.407673369635
-1820	663.796033204867	740.801376031575
-1810	662.271806853564	738.907536799943
-1800	662.059346901676	739.136741300101
-1790	663.547806764933	740.390026354276
-1780	667.98453440816	742.12096565826
-1770	671.273790804806	743.231694128182
-1760	671.621035788642	745.332748298382
-1750	675.137366936833	752.555177835841
-1740	685.959287475371	765.01386920319
-1730	699.843404423314	779.593564985011
-1720	708.787792886573	789.591737904395
-1710	714.294580768093	798.232052162304
-1700	720.934219559743	810.095237040698
-1690	721.855130959271	816.75140445293
-1680	719.664848813727	820.378582185415
-1670	721.869817734847	826.218000250981
-1660	726.931021245813	833.583796562815
-1650	727.490550855621	837.09384550648
-1640	722.951144970582	835.907204603563
-1630	720.52045223018	835.213764745881
-1620	716.422518861356	830.375217773239
-1610	709.562873720971	821.75498110164
-1600	707.246107764539	816.800137676909
-1590	707.210444626584	812.792604198917
-1580	706.413289335762	807.365200203745
-1570	702.687290531677	799.154962277278
-1560	696.454127356795	787.710175178313
-1550	691.221883258781	777.400641877462
-1540	685.150531145282	768.575945652629
-1530	676.260274098991	756.683996249805
-1520	664.046509353081	742.049908830551
-1510	653.131595945709	731.311622447679
-1500	646.669990477079	726.707447476097
-1490	638.721861112364	722.277096159818
-1480	626.890157387335	713.914221331425
-1470	616.204411569374	707.306119059214
-1460	607.325390146371	702.534417401198
-1450	601.121881044145	695.373855767714
-1440	599.239079963354	689.578946494259
-1430	600.584957404978	688.106341630883
-1420	600.197828542373	686.04039878346
-1410	594.310391475142	678.910973188051
-1400	589.653443401063	673.303232640865
-1390	589.591990742778	671.269918870288
-1380	587.655746630052	665.151817483895
-1370	582.436770090514	655.814364914112
-1360	576.315450089321	648.283339608108
-1350	569.922911960544	644.329701318441
-1340	565.898104265377	644.182798496959
-1330	564.657935435701	644.332862721609
-1320	566.649165448581	645.483253606194
-1310	572.870506119814	650.519514697823
-1300	582.190354121439	660.660366006702
-1290	597.191383930473	677.433660362366
-1280	618.279910602233	699.206297707172
-1270	639.602451240942	723.044973867216
-1260	658.924855309891	745.959933412972
-1250	674.7918253827	763.501258655501
-1240	686.680286722479	777.941079417049
-1230	697.44052575638	794.017575039426
-1220	706.689732175878	807.335706692602
-1210	711.476877279235	814.013457648602
-1200	710.22092542556	815.186504333309
-1190	704.083713513788	811.646458047225
-1180	698.372292598681	807.697186295687
-1170	695.74171538884	805.720547090677
-1160	695.528065066274	803.809101445452
-1150	695.780213270132	801.379399757936
-1140	691.744719921337	795.867665839932
-1130	686.778681475135	789.948463406729
-1120	682.357687026597	784.690044071363
-1110	675.259943748047	775.859790937662
-1100	668.904002598516	766.969795957667
-1090	664.862636754218	760.198171812087
-1080	662.382821381629	755.396884366088
-1070	659.798903013371	752.952276284174
-1060	658.124983390175	751.460669781981
-1050	660.058804314125	750.111987125545
-1040	663.344074352892	749.721250239952
-1030	666.68796415228	751.962142519769
-1020	671.158538926002	757.672614829305
-1010	676.959782079091	765.272295920606
-1000	679.827793034246	769.71818295905
-990	675.94726565383	766.809843350852
-980	671.57759002526	761.866211557476
-970	669.707403183177	758.912265063348
-960	667.900713853281	756.120712819908
-950	665.162097119417	752.424510194771
-940	661.125247301754	746.423677857966
-930	658.284869557428	739.630403729428
-920	654.294172904509	730.938704212245
-910	647.889694157749	721.548170335615
-900	645.161240790814	718.658036940254
-890	643.01022057848	715.740720644889
-880	639.180969570822	710.424510194703
-870	637.351006186333	710.022997224325
-860	633.74014114666	709.567834521918
-850	629.65857952786	708.663388994711
-840	626.442524471812	708.745655608264
-830	625.38227325744	712.113175650793
-820	630.095362537091	719.064134222142
-810	634.887147318055	723.712310463494
-800	638.311356690426	731.599900710197
-790	644.091900311491	743.981649835385
-780	648.05627408423	751.458757806593
-770	650.258330749588	755.723140068817
-760	653.518841077214	758.656643560637
-750	655.19839881303	758.88095369916
-740	652.448203186166	755.072450207403
-730	644.547077778264	745.873169228288
-720	633.594179548526	732.386427558999
-710	620.97165072125	716.124820983
-700	605.644320916563	697.67533145822
-690	591.714215056622	681.079863725575
-680	581.969832868284	669.44027107234
-670	574.736630937107	660.821765513577
-660	571.412569576701	656.127489628049
-650	569.884668763181	653.672218039011
-640	567.768859532518	652.136309444818
-630	569.017471689408	654.379329627573
-620	574.885574921373	659.43616290918
-610	581.036927330194	663.849016698404
-600	584.836806632167	666.595691042476
-590	589.446641862719	668.590342679099
-580	595.24608192705	671.33534496762
-570	597.093465326028	674.822869144181
-560	605.213973291359	681.980322894974
-550	617.250915385913	689.117562489838
-540	622.056233482483	691.625097813447
-530	623.639505913097	691.076877648389
-520	625.44282898528	690.637894760164
-510	628.577527277066	692.996257252915
-500	629.179502369707	694.635095081952
-490	628.580164548055	695.926187786947
-480	631.657850541142	698.958676603051
-470	635.379405294445	703.466018145269
-460	639.03267706077	709.557145177212
-450	642.4917633728	715.308678817665
-440	643.169637979694	719.859538099223
-430	642.918050818734	722.58030480874
-420	642.277788235815	721.656547592627
-410	640.063885074735	717.584337304889
-400	637.828558931632	712.504375765898
-390	636.880983227783	710.405842597838
-380	636.677372621131	709.588563582277
-370	638.961494736556	710.854695412701
-360	645.148925528943	717.472826327692
-350	656.421073806702	727.017229924181
-340	669.10600205226	736.309754765098
-330	678.979966706559	745.190536829545
-320	689.677963192659	756.720238886219
-310	697.584049401358	766.589691204944
-300	698.872045296887	771.251463510115
-290	697.581895660785	772.672559463155
-280	692.952735822572	768.8016288701
-270	684.102157800684	758.551342812056
-260	668.409814191431	742.702761660099
-250	651.746187122565	726.844209077083
-240	641.77926835567	715.327700757435
-230	631.620753421624	702.311526479741
-220	620.296970737162	686.787294591855
-210	610.798469312459	672.53653976766
-200	603.070964550959	661.600696136186
-190	594.074548581808	651.396810544658
-180	582.33612562923	638.87400341059
-170	574.281294754221	628.039276697517
-160	566.427706663131	618.297620365809
-150	553.11621893965	604.699376946985
-140	539.573982002351	589.503608022889
-130	532.387852312822	580.083881457523
-120	527.671140246047	573.316906217185
-110	518.005198875012	562.018503344096
-100	507.507332314646	549.659386027143
-90	502.542635573189	541.466514594549
-80	502.042537759759	538.078617988804
-70	504.618978015994	538.046489052291
-60	513.07875271292	543.51532348558
-50	527.927215750565	557.485582672627
-40	544.829642261295	576.339133853021
-30	566.791293868336	599.915247449476
-20	596.899388758437	633.05363496776
-10	630.212674034015	672.876795706542
0	664.656043761356	716.121678035105
10	698.624568144621	761.86721552904
20	734.085073673831	807.580812331195
30	772.411818443552	853.415252986181
40	805.900348437199	894.279558104878
50	830.893769101283	923.258103748611
60	847.649185749517	941.92692600141
70	859.312822046094	951.812207482574
80	868.068212856739	955.738871417819
90	868.101240569197	952.471874031055
100	863.025001476346	941.798461930266
110	856.140786715099	928.615857214583
120	842.481954348837	911.49600626003
130	825.716322658755	892.104270939378
140	810.844205385954	877.058636370335
150	799.211561175736	866.243765779427
160	789.117230293373	857.039575674412
170	781.515412071299	849.788331783077
180	779.558728647125	843.702447918886
190	775.945200499058	837.423391799809
200	766.626814161973	828.596386809559
210	755.583988498668	814.970643058598
220	745.533518625161	802.742721206013
230	738.32488077841	793.832070986721
240	732.736056975478	786.364266362483
250	726.212969319884	779.328348540489
260	717.614807104585	770.188506739869
270	709.093406269003	763.818886477383
280	705.770553734739	760.782846849987
290	706.06136960924	759.086775257938
300	706.001321403815	761.338404866297
310	707.202148942174	764.055399300211
320	709.051813423724	765.591614253457
330	709.899896280912	764.657075415991
340	715.292539605219	766.703833916535
350	725.639780897882	775.71191367325
360	734.463290443024	784.645616482935
370	741.877055927155	794.234674668998
380	752.052285880994	807.648737284294
390	768.413534792045	823.968587131372
400	783.513998390639	839.743762088176
410	792.524936882713	850.937168726211
420	799.947760257485	859.950733415984
430	804.254021422938	865.248071414864
440	806.411371823821	865.091593952508
450	810.675438499383	865.701521459836
460	812.329651489051	864.093223560891
470	807.465303922911	858.460625489166
480	799.087925026981	850.817192275351
490	793.193578272937	843.755494160768
500	793.464781636236	840.913224741979
510	796.11132457811	840.331819993833
520	799.039605202903	841.738445099132
530	796.969146328834	842.636457087676
540	787.488085219469	838.834468337989
550	778.530886890752	834.008559596002
560	771.547035330928	828.236162170932
570	761.211623924045	818.219388094119
580	748.719919608411	805.446483146578
590	737.085357886381	794.055833001107
600	724.785246046904	782.794300246601
610	712.758578051445	770.160821854177
620	703.809649569649	757.104282012703
630	698.106874990864	745.378451152398
640	692.435989428853	734.812552597833
650	686.473057019769	724.515777487448
660	683.738773604518	718.434105136512
670	681.065403950918	714.330871388263
680	678.885000959619	710.835206552343
690	679.127519156614	710.396554015146
700	683.406711845359	713.851724099768
710	694.052075489791	722.352087670324
720	705.059110673098	731.413748874166
730	711.899089781589	737.509615242651
740	716.01948701481	741.68835356044
750	718.461515037453	742.711288036489
760	720.563850009577	742.564877973115
770	719.099946848584	740.114965820588
780	715.607849433776	735.456332772231
790	709.971255776539	728.869553823189
800	699.456474878634	718.310079579508
810	692.04393113936	709.947293336855
820	688.859968109119	704.907516499076
830	687.11826748461	701.949897388216
840	687.902208737518	703.565616187624
850	689.131717751099	706.812428946885
860	691.304179400808	710.468732928718
870	694.009692755122	715.417923476659
880	694.268853995938	718.220700270231
890	694.114866161689	720.442042786925
900	691.805844074291	720.512859694958
910	690.338563582332	720.048174026698
920	688.23594439762	719.901199229343
930	682.328093856586	716.120864153812
940	680.843540993062	715.374977853598
950	683.383251391582	717.730383797706
960	687.100572485291	719.078590305769
970	691.283714251916	721.485032702869
980	695.018185911914	725.992695368413
990	701.166406446123	734.681052619866
1000	708.012101179643	743.701586053601
1010	717.328970486122	751.127842125456
1020	728.924489893839	760.473750941208
1030	737.116316753	768.02897491546
1040	743.354060548273	772.85038424061
1050	748.796872923727	776.811936188785
1060	754.344731363784	781.172099924747
1070	759.283555535863	784.288824541242
1080	761.002508083399	782.623148927377
1090	759.06756876465	777.898659771684
1100	754.172810456039	774.338943762794
1110	746.777147834709	769.728503196504
1120	737.45446693526	761.508397188907
1130	727.079815741692	751.232618741741
1140	715.701338751911	741.258585433561
1150	705.349472545849	732.409491222699
1160	695.771072330211	723.899639751387
1170	685.822276726973	715.158817601996
1180	680.295950155747	709.85310640619
1190	677.950967799144	707.154403079736
1200	680.495694364547	708.195457028467
1210	687.902236420574	715.821473918815
1220	693.643409221753	724.944593317601
1230	698.978003056188	731.064813379363
1240	704.891831288496	735.425733785141
1250	713.969469297723	741.765000516778
1260	723.826543606303	749.159171944909
1270	730.128785194344	755.95810633241
1280	734.417650337344	762.0592730803
1290	734.088360573343	764.099509456541
1300	730.543342413371	762.571927920723
1310	729.931966160307	762.597062275661
1320	730.375880320662	763.89051542122
1330	726.700895823155	762.075463967773
1340	719.707613574258	755.569056266707
1350	713.814239417707	749.234875832295
1360	708.729665884186	744.272070765184
1370	703.907994492913	739.090866811332
1380	701.029052427977	734.758733076422
1390	698.253772275614	730.629281643582
1400	694.052846923864	723.697776867306
1410	689.219760892413	716.264304749659
1420	686.565808123352	711.343323219772
1430	684.913890980505	709.031532828357
1440	681.379429286453	706.819237129225
1450	676.840036320121	702.683708346267
1460	672.572699354811	697.839261195082
1470	666.360743234297	692.300606443171
1480	657.893737727148	686.697856225367
1490	652.909991362836	684.111677075452
1500	651.723105003605	683.702187698374
1510	648.22820975624	682.465853892634
1520	642.149100854884	678.627951012125
1530	639.500221464338	675.660072566524
1540	642.136628722412	677.009428843525
1550	647.282832085794	681.95462749708
1560	652.413536637628	686.533823138693
1570	657.913219205392	688.204764066692
1580	663.275066070177	691.37087707253
1590	670.568105815645	697.950032112412
1600	681.527103541958	706.299744577893
1610	690.435808566199	713.330219914076
1620	696.045880025402	719.164269315383
1630	700.375354342945	723.624915105323
1640	702.166810618522	724.592585005408
1650	703.397408498353	727.281981293648
1660	705.647659491184	731.590973852472
1670	705.878731673789	730.279390161134
1680	699.887946435115	724.191084953738
1690	689.953918811186	715.716200853384
1700	683.782474051778	709.132470729731
1710	682.079956002379	706.439842907907
1720	682.240416131416	705.88760501098
1730	684.912504982945	706.978940588472
1740	686.828368841465	704.581340154384
1750	683.976419586318	699.56757983787
1760	677.008391652265	694.845742717564
1770	670.336706973054	690.519228639814
1780	669.125413399956	690.659908313783
1790	671.567024331556	692.865694807418
1800	674.082063604496	694.354339224289
1810	678.606003897713	698.569002746139
1820	684.483823876796	705.591634554372
1830	690.435695988509	714.722363098187
1840	696.24704345127	722.63918294429
1850	704.218803059085	731.054518979444
1860	715.160498885198	743.724935775326
1870	724.866276151182	754.534589036015
1880	730.807748667478	760.488358358781
1890	729.822987258382	761.364790494744
1900	723.532608775876	757.871923491424
1910	717.148174395762	752.716586570444
1920	713.035474893304	747.877810751394
1930	715.028849419035	748.478864921511
1940	719.95452414707	751.497159719997
1950	724.161997460617	750.639926695279
1960	727.354704640413	749.463434394863
1970	727.549091258045	750.631271131314
1980	729.431914485299	752.862634908675
1990	730.187643029141	752.338080051989
1990,730.187643029141,752.338080051989

## Sheet: Fig 4B
pos	Epimastigote.Nucleosome.occupancy.in.PTU.end	Trypomastigote.Nucleosome.occupancy.in.PTU.end
-2000	854.207667094813	836.880872495533
-1990	868.133757068386	852.088463923435
-1980	880.145478067637	866.874796991066
-1970	892.270631247223	882.618976170452
-1960	906.903696239631	900.058721264989
-1950	922.998944353427	919.417065302479
-1940	936.233131800817	936.796258360366
-1930	944.439602988258	948.165112725367
-1920	952.389157106767	957.555731496639
-1910	959.373134163172	965.203957567415
-1900	961.043586024135	967.297317697919
-1890	959.986409472685	966.570730167812
-1880	959.529943821912	967.863461708789
-1870	957.633902865828	966.720224121977
-1860	954.053786301724	962.56803014878
-1850	946.587371366116	955.984813084175
-1840	940.163187831204	949.898240835082
-1830	940.205710826603	950.204529683562
-1820	944.338751827038	955.397711166202
-1810	953.121766620831	964.624354062431
-1800	963.422808610491	975.201408882206
-1790	974.05955913836	985.436589227869
-1780	983.89978001216	997.520033293405
-1770	993.381245293893	1009.82172491178
-1760	1011.45951078534	1027.33649842766
-1750	1033.18329679181	1049.22622949616
-1740	1045.54040616564	1064.8051796814
-1730	1048.87519009025	1071.34035006127
-1720	1049.69070661892	1072.07562822055
-1710	1047.81696527449	1069.66003934692
-1700	1042.76936705496	1063.03375300825
-1690	1041.39733652236	1058.39264886099
-1680	1043.11926222852	1057.12695442266
-1670	1040.10492425926	1054.44318886484
-1660	1037.73479647429	1053.40470574769
-1650	1041.18460158562	1056.52393844753
-1640	1043.86283422655	1060.72951639568
-1630	1044.28539738084	1064.91408291621
-1620	1049.09873802251	1073.47627563448
-1610	1054.90863304844	1084.8414629194
-1600	1055.17327922228	1091.16460520284
-1590	1055.76067642589	1096.04897498923
-1580	1059.12053564841	1101.06344030063
-1570	1061.87131446461	1104.45459796854
-1560	1063.23572846996	1105.77315040379
-1550	1066.42399713571	1105.68752306918
-1540	1071.82811231194	1108.27306735474
-1530	1079.32399676662	1113.42780447654
-1520	1088.8378069126	1119.78559116213
-1510	1096.75137492428	1123.15859244668
-1500	1097.60673103902	1120.8082617266
-1490	1094.60535980579	1117.33396819777
-1480	1095.61608236996	1116.64212103761
-1470	1097.29337194187	1116.2194231592
-1460	1096.15134687222	1114.48038933425
-1450	1091.89505174896	1109.59808839383
-1440	1082.84480333976	1098.05494160732
-1430	1074.62648196545	1086.33648735444
-1420	1068.82321056834	1080.16215986774
-1410	1064.3467651446	1074.86319779722
-1400	1064.78299080192	1070.87817801314
-1390	1065.02695036257	1066.48424650466
-1380	1063.32308322637	1062.2907365165
-1370	1062.50606258582	1061.5463377183
-1360	1060.55220652291	1060.40748327946
-1350	1060.97857517238	1063.00699642704
-1340	1060.21253192777	1066.27554221846
-1330	1056.1877648344	1066.29159469076
-1320	1054.43172808608	1068.9525715699
-1310	1053.13262390932	1073.28243898657
-1300	1053.36080782801	1077.37557027067
-1290	1055.68694726188	1079.76654892156
-1280	1060.26554864086	1081.77558466586
-1270	1068.50258559589	1088.36537737523
-1260	1076.10442042787	1093.184154966
-1250	1084.44831022723	1096.94387355862
-1240	1092.50843409957	1100.46620823551
-1230	1091.27277022338	1093.66452769047
-1220	1081.12253805503	1079.78198313927
-1210	1063.21620823555	1061.95029048741
-1200	1044.65471497539	1045.22894058847
-1190	1027.59317557691	1029.95794023416
-1180	1008.11086503965	1009.01245552253
-1170	985.465014173729	983.839154153851
-1160	959.058756330168	955.612326704161
-1150	935.637019976046	931.244313903527
-1140	918.389609263074	915.70989465685
-1130	907.937190872737	904.875346960841
-1120	907.354992543966	902.626906438758
-1110	909.216154714873	905.468201414473
-1100	912.721025084511	910.465023401427
-1090	921.812801745098	920.315402105465
-1080	931.484200366108	933.333759652206
-1070	942.335350504254	948.938536268464
-1060	954.062081986155	962.576654338514
-1050	967.48573031548	976.603525342952
-1040	980.27993643966	989.614860625116
-1030	985.503264753198	993.58517148716
-1020	985.812871875564	991.796573946907
-1010	986.528991525327	991.907610621458
-1000	991.516373595495	998.354453647527
-990	1001.88868649501	1009.39981323175
-980	1011.12891069076	1019.00107410194
-970	1013.06441843472	1022.74597673141
-960	1009.57432342651	1023.15047577919
-950	1006.81666814303	1023.30133542992
-940	1006.69248202447	1024.26273419847
-930	1009.31020323046	1027.52202093574
-920	1010.11273641316	1028.98397705632
-910	1006.80178943175	1024.83917814595
-900	997.775152810425	1017.60573629508
-890	987.417288612371	1010.86894295074
-880	983.697522183447	1008.09706412124
-870	982.676294828079	1004.82485678635
-860	982.261811430476	1002.78445431192
-850	987.698029705787	1008.91091782209
-840	994.622761364819	1017.33998279965
-830	997.825997327569	1021.19260013872
-820	998.673652020482	1023.31116844581
-810	1004.01897026481	1027.09687956778
-800	1014.79316155086	1033.26545451862
-790	1023.46676189631	1039.71569517651
-780	1030.74340774532	1044.76611152939
-770	1035.71755363125	1048.57762878152
-760	1033.74944818472	1047.33688599019
-750	1025.40217367226	1038.85083639684
-740	1015.43763749231	1026.70641951242
-730	1004.70488956305	1013.39323574132
-720	989.477971682087	995.324978591745
-710	972.145062821975	975.959918648824
-700	960.60963960365	963.96303760466
-690	955.08038785782	960.203276564562
-680	953.288933427842	958.81884587552
-670	951.789944781632	956.243289631017
-660	952.61235807833	956.701464248271
-650	956.958159852956	962.6914134591
-640	961.317570610236	967.221023238989
-630	965.795883716421	970.026210302565
-620	966.9795754528	970.941430068922
-610	968.142229924266	968.73089132007
-600	976.684769529432	970.863336212368
-590	983.27324637166	973.276804565093
-580	983.92959649203	971.991575128072
-570	987.628462225538	974.344849478137
-560	1002.04040432002	986.264795662376
-550	1023.69624138134	1008.74342435526
-540	1044.38088910538	1035.36023755738
-530	1064.83006488909	1062.32685365641
-520	1080.64443718543	1085.08578789629
-510	1087.6646697967	1098.8491754144
-500	1090.61808108539	1106.83320230023
-490	1092.99755281916	1111.18457021162
-480	1091.95497630327	1113.2608332964
-470	1080.44322208437	1106.37851574608
-460	1061.76276741816	1088.06627135286
-450	1043.19200772175	1067.18983552585
-440	1027.31566232601	1049.75550154287
-430	1015.56081779394	1037.32632952406
-420	1007.16206020881	1029.58143243118
-410	1007.45843483781	1030.22201613745
-400	1017.95488402642	1039.79049475134
-390	1032.56558296787	1050.11210708535
-380	1047.34324017074	1059.89791786631
-370	1062.24815077307	1074.7424886685
-360	1081.50539265634	1096.05846289002
-350	1105.41395003767	1120.66955677611
-340	1128.48723811847	1143.95987435595
-330	1148.33303620203	1163.48104819064
-320	1161.76124669649	1175.40531292905
-310	1166.07916426744	1180.29425964473
-300	1166.74477344197	1184.75867032818
-290	1170.90892833408	1192.48494780823
-280	1176.55571488679	1200.35073304694
-270	1180.72270821341	1204.59919202434
-260	1181.14977078438	1204.77917423329
-250	1176.85429493139	1202.74941865606
-240	1168.16923380724	1195.71302468588
-230	1157.31200078248	1185.93416788471
-220	1150.02556251946	1178.13812176113
-210	1144.94650898411	1169.14478599175
-200	1136.32127275543	1156.71903559667
-190	1127.92613242089	1145.38089648755
-180	1119.5624289469	1137.08454954157
-170	1109.64093251248	1127.57256093957
-160	1104.6614419542	1120.18960298827
-150	1103.66931316531	1117.02915946905
-140	1109.01092372766	1121.30239845856
-130	1121.68706168516	1135.99698254854
-120	1133.13692954483	1151.54238273462
-110	1137.42602907092	1159.72275250626
-100	1135.0252893801	1160.59273080268
-90	1134.8622621105	1162.01678515005
-80	1129.89569214995	1159.38750719754
-70	1103.11962210815	1139.73927559012
-60	1069.32852571196	1106.46640386234
-50	1037.82490477021	1064.9062726078
-40	999.572483426981	1019.02441275048
-30	957.80556724384	974.539584902051
-20	919.307938757625	933.37854896568
-10	880.208595399375	890.880702706269
0	832.184201104352	839.336319410628
10	779.835791587352	781.810808566261
20	725.105723376369	724.498900060512
30	670.614301427757	668.691197531381
40	621.568231312125	620.111677075504
50	576.89418619244	578.385958792913
60	538.621255407434	540.569814782028
70	508.893053033293	511.633969305031
80	492.943076287035	495.786178042516
90	487.374385436513	491.455515199789
100	490.878218614843	497.286807370291
110	502.477242695349	509.506518433208
120	516.745720201952	527.138247257569
130	534.765127858758	547.509631852496
140	553.600858543404	566.168652463382
150	573.935182929533	585.586463362406
160	593.966581033746	603.704590586355
170	606.211072108782	616.119991215244
180	610.996849670038	621.151254595362
190	613.494387724955	621.591245146262
200	617.634124330119	622.166685122035
210	623.74797544711	624.082305369785
220	628.980834108507	626.150287534525
230	631.19511929541	628.197985412882
240	630.690095746377	630.194528723941
250	630.777061094589	631.96957633875
260	633.873351936344	634.706319853494
270	641.709931567484	642.902755016098
280	652.927695589771	661.80523320188
290	671.401060814081	689.403888175262
300	696.435967282388	710.94083396079
310	714.849797360138	723.634960357869
320	725.603272504425	734.670688089632
330	730.517484608214	739.281959147187
340	728.343459789522	737.59510785311
350	724.202877928956	734.740515790388
360	721.823745773815	732.245397233079
370	721.765098330261	731.56082148498
380	722.49159912008	730.253327501566
390	718.940828424207	727.114688990405
400	713.888658812132	725.728861230576
410	711.151029440062	724.388594218378
420	711.01735542071	726.411242636348
430	714.472632546385	733.97137573641
440	719.447917128062	742.086537183904
450	722.79168327652	748.711930283064
460	724.522984305564	753.459364987997
470	728.945372133876	758.985189573523
480	740.318314361234	768.526315498074
490	755.920127046678	780.841776660546
500	773.60554251375	797.826728159888
510	794.718919327936	818.812458475456
520	821.559180803453	843.843749538718
530	849.016253635635	869.863852962563
540	873.167635573006	890.316653378776
550	897.726653969399	910.570931331283
560	921.475111101323	933.012832011929
570	937.76799213061	950.420071680559
580	943.409491222606	957.619358196389
590	945.487727185478	957.604036556398
600	949.006361562653	957.531235697093
610	944.451774298405	950.215778225608
620	933.13471305614	937.352975373119
630	927.406040070333	933.417773988235
640	921.569903367751	930.693410329148
650	909.879032496183	921.436465577075
660	897.075506415086	909.504949727529
670	886.095176138003	901.705744046193
680	877.739019060724	899.400071606718
690	869.90975513429	896.894850585435
700	865.070285393685	896.653707312772
710	864.781977602549	898.43398702218
720	862.419630597509	894.983432623192
730	860.564704492759	891.134901300744
740	861.448701480869	891.845290561153
750	861.824478451578	894.437227783377
760	862.651596019564	897.334926030886
770	862.899436742401	896.844048515446
780	862.2499483249	893.36761416496
790	860.447498191291	891.026516661642
800	854.729579143999	887.769599592522
810	849.530338766657	885.757786316413
820	849.519315379976	887.085164105031
830	852.183258035491	887.54225723822
840	856.773761276238	888.4573459716
850	863.279281274403	889.280235416581
860	870.221277922976	890.877611433478
870	876.630014321376	895.129102626547
880	879.827115722445	895.573205031619
890	881.059241706074	891.939176669381
900	880.025396421079	886.804162790953
910	875.468326910916	880.781957301677
920	868.334416663032	875.007664511161
930	861.962351065273	869.889758751635
940	859.642322201098	867.620851235064
950	857.768935199553	866.300233644844
960	852.20725184923	861.58465289154
970	849.026594174062	860.341767432897
980	852.098496257264	864.218791985943
990	860.327809643928	872.044342693823
1000	870.420987066465	882.893257887811
1010	881.184511154461	893.934381966973
1020	891.244830653665	903.630136126776
1030	896.086203141871	910.790422775402
1040	897.762743426179	917.973069938464
1050	899.749619819539	924.829946774786
1060	900.557700683533	927.695781842863
1070	895.97411635736	927.289151201064
1080	882.94028952771	919.945006717793
1090	864.502982386184	904.312314523594
1100	847.609373846547	887.515146314028
1110	832.782542336575	870.863659181265
1120	817.067808684347	852.521533714371
1130	799.742488668486	832.130147199916
1140	786.283031403633	814.429884395539
1150	777.801305901233	802.923419482971
1160	773.780912728318	796.833442219998
1170	776.249756389217	797.066035124227
1180	783.632699576203	803.900518226437
1190	791.347669457127	812.24875979977
1200	798.795612422703	822.699956445315
1210	808.960907856074	835.58454769599
1220	818.778162879582	847.889433937207
1230	826.636346355424	858.66829812049
1240	834.442218112809	867.619284375021
1250	841.769413193352	876.051885399644
1260	848.969899307573	883.36083920213
1270	856.941424532317	889.415790037107
1280	863.098088393791	896.412938683949
1290	869.803201266826	903.489306964347
1300	879.697760257509	911.625000000007
1310	889.336742038341	920.046127327175
1320	895.649065789608	926.116073142208
1330	900.925818679728	930.818174100478
1340	906.241907324505	934.490866442314
1350	914.635993857963	940.69558067942
1360	923.497357192394	949.655501173765
1370	930.165153327104	955.847062275852
1380	930.489465680429	955.73265565251
1390	923.825757408088	952.671954127332
1400	925.797061168403	956.352986446359
1410	933.22265469265	963.323026014663
1420	933.479841210012	965.831491488395
1430	932.445920258052	966.059234323936
1440	927.23525416719	963.398668999387
1450	912.92720098626	954.824930607869
1460	902.36770828717	947.939746940084
1470	904.548818118708	949.601644741757
1480	909.56714244583	949.627615124692
1490	905.580175621225	941.248543872147
1500	898.435555727821	933.596704241772
1510	895.661037781786	934.185677533217
1520	896.088515598475	936.000415245637
1530	901.666107469303	937.589176300341
1540	909.543178160743	941.60102279605
1550	916.722137942762	949.714480813869
1560	925.22642881398	959.265155541717
1570	928.263007337829	963.785458283475
1580	927.767700535887	966.652745788534
1590	931.112638599765	970.940003469547
1600	937.767936764573	974.563781724691
1610	943.86274933196	978.419566003702
1620	945.004658133042	980.875188244681
1630	946.188325877473	982.314754322264
1640	946.445565915219	983.817609366494
1650	941.878766739106	980.2487801007
1660	938.251504111927	977.568570890735
1670	932.558867062362	975.565378113466
1680	927.760920036635	970.256979817198
1690	924.512365091375	963.865262952046
1700	917.771004045471	957.83693951083
1710	910.287434852608	953.388706796021
1720	902.605871019205	945.700126234701
1730	897.236725059425	936.37407723207
1740	896.274001195914	932.362116313097
1750	893.117213683625	931.044484800169
1760	884.684273080392	927.640616925781
1770	876.517063826099	922.120919519861
1780	869.646603844609	914.343677562672
1790	861.78303694023	905.116015930648
1800	852.700720497254	894.178374747117
1810	847.450967799061	887.778703621539
1820	846.53122277832	888.175045400078
1830	846.03272689018	888.919036334838
1840	849.90875669932	888.56698188424
1850	859.612252882788	890.818999055138
1860	870.630782064406	898.071512675156
1870	876.119745759017	904.897244245622
1880	879.947239816371	909.788507109015
1890	884.008744149618	915.613648108043
1900	881.998499579189	918.466745286631
1910	877.339824083556	914.49144224952
1920	873.193085514779	908.902367453545
1930	867.698839896051	904.176477536075
1940	859.766838670629	896.48817195971
1950	847.016366213414	882.690697391253
1960	835.976270097931	868.028869719944
1970	829.422367527495	857.390072492728
1980	827.613758840182	850.869304675919
1990	828.804317816034	848.243498176642

## Sheet: Fig 4C
pos	Epimastigote.Nucleosome occupancy in negative PTU	Trypomastigote.Nucleosome occupancy in negative PTU
-1000	793.3325545170369	810.4291277257915
-990	781.3115264797417	794.7788161993559
-980	770.8146417445313	782.0358255450993
-970	767.6799065420032	775.5366043613295
-960	769.1697819314842	773.7671339563433
-950	764.757788162099	769.2780373831467
-940	760.2959501558747	766.1183800623666
-930	765.458722741554	769.3107476636465
-920	777.1775700935276	778.3380062305541
-910	790.0942367600974	791.4922118378839
-900	799.1666666666516	804.4447040496369
-890	804.0412772585266	812.8691588784242
-880	806.6557632398291	818.3395638630021
-870	802.929127725824	818.9937694705449
-860	795.9922118379678	819.2468847352975
-850	787.2686915888625	820.1666666667375
-840	780.1105919003413	820.4447040498825
-830	774.7274143302243	818.6869158878244
-820	774.8434579440079	818.1269470404733
-810	781.8169781931937	823.7429906541731
-800	790.2741433021299	831.3255451714033
-790	798.4517133956265	836.6222741433767
-780	807.5903426791967	843.2149532710304
-770	815.2866043613833	848.55373831774
-760	820.0233644860286	847.385514018653
-750	825.3271028037393	846.7624610591828
-740	830.8426791277133	850.7461059190399
-730	837.471962616851	857.941588785048
-720	842.7795950155746	861.9524922118164
-710	841.557632398745	859.7118380062781
-700	841.7499999999665	860.3465732086922
-690	851.8224299065333	867.27881619926
-680	864.5007788162981	871.1697819314278
-670	876.3232087227364	877.9704049843953
-660	890.7383177569454	893.3816199376896
-650	908.2780373831934	909.2936137071581
-640	923.4392523364611	920.3442367600559
-630	943.272585669868	936.6814641743839
-620	977.8948598131594	969.8138629283133
-610	1004.9384735201912	997.2172897196052
-600	1009.781931464175	1007.8099688473765
-590	1010.6760124609899	1017.8769470405455
-580	1011.9135514017995	1022.8543613705968
-570	999.1121495327154	1008.8060747662719
-560	971.83956386285	979.9112149532464
-550	934.8637071650467	946.7352024922078
-540	889.6580996883595	907.5957943926301
-530	838.8419003115528	858.5903426791779
-520	791.5942367602115	812.8808411215416
-510	756.9314641744237	777.5957943925409
-500	733.3465732086985	751.1456386291405
-490	715.0015576323738	731.1316199375349
-480	698.4065420560353	714.4166666666512
-470	688.4890965732112	705.327102803788
-460	689.0809968847775	703.1884735202298
-450	696.4929906542493	705.8271028037304
-440	702.683021806902	710.3598130841574
-430	711.8364485981248	716.6518691589438
-420	726.3107476635972	728.8933021807896
-410	744.3286604362055	744.9735202493346
-400	763.7679127725514	761.1448598132381
-390	777.1261682243638	776.3652647976756
-380	787.7095015578426	789.3333333333171
-370	799.0708722743078	799.9252336447781
-360	806.961838006392	807.8341121495802
-350	817.2422118380726	815.9548286604361
-340	825.207165109004	823.0599688473318
-330	819.5841121495444	820.1565420560489
-320	801.1285046729255	806.0155763239834
-310	769.6183800623674	788.6004672898054
-300	730.4174454828051	759.2975077881841
-290	701.7819314640138	718.3971962615996
-280	687.3029595015128	692.6791277257496
-270	679.0373831775346	685.5887850466366
-260	675.4711838005733	683.4462616822452
-250	675.8154205607036	681.469626168237
-240	675.9976635513393	676.3722741432653
-230	673.7515576324505	670.4151090343054
-220	670.340342679286	668.3668224299934
-210	665.1331775701657	666.5529595016174
-200	661.6783489096139	664.553738317781
-190	659.2764797507732	663.5568535825059
-180	657.1425233644618	660.6767912772426
-170	645.367601246057	647.6098130842014
-160	620.1176012461283	623.2819314641788
-150	596.7570093458727	600.4984423675935
-140	575.9275700934797	581.2562305296963
-130	552.9353582553732	557.8309968848575
-120	532.8123052959204	535.9719626168675
-110	520.5194704049994	523.6557632398493
-100	522.003115264769	521.9797507787243
-90	527.2850467289218	526.6331775699966
-80	535.6549844236429	537.6549844236657
-70	559.3878504672551	563.9571651090469
-60	599.4400311525457	605.2640186916204
-50	646.5132398753035	651.2352024922275
-40	689.6993769470499	695.8271028037241
-30	729.3504672898226	737.7102803737956
-20	767.654205607508	778.612928348878
-10	813.8668224298497	827.6355140187171
0	859.9353582554112	877.114485981261
10	939.4633956387901	965.5038940810055
20	1073.4929906541765	1090.3652647974645
30	1077.7359813083706	1101.3341121495553
40	1119.2601246106997	1113.9548286605632
50	1141.9361370716474	1131.668224299084
60	951.5280373831275	959.6285046729433
70	1036.6869158877626	1043.380062305366
80	998.9883177570057	1007.3029595015241
90	972.9205607477517	970.1207165109779
100	959.4462616823118	967.830218068556
110	1037.014797507829	1039.4018691588603
120	995.1619937693821	1002.1004672896482
130	951.3286604360857	965.3629283489964
140	991.401869158883	1015.7780373831621
150	994.2274143301883	1023.4789719625688
160	1019.8084112149857	1042.9065420560642
170	953.710280373906	981.8823987538324
180	951.5669781932099	963.070093458032
190	955.4867601245842	969.9135514018435
200	972.5529595016644	988.397196261675
210	965.282710280347	989.2414330219484
220	921.4992211838703	950.7601246106207
230	929.8084112149996	960.3730529594159
240	858.5124610591662	873.8333333333585
250	902.48520249217	927.4742990652509
260	922.5584112150391	946.7180685357282
270	880.7476635514197	912.3722741433107
280	929.4641744549288	954.1869158878246
290	880.7866043613728	939.7305295949529
300	921.4836448597829	950.9641744548435
310	1000.3489096573168	1040.151090342822
320	995.5981308410128	1012.6985981308985
330	1033.622274143205	1048.9633956386767
340	1095.7149532709263	1104.6705607475499
350	973.734423675919	1006.6947040498591
360	989.2609034267617	997.764018691546
370	957.3909657320252	972.0311526479669
380	884.0475077880975	899.5451713395988
390	1002.2780373830768	1019.0848909656454
400	894.0973520248831	902.7780373831232
410	961.2149532711002	984.654205607433
420	926.6752336447377	946.4953271026387
430	1014.9439252337413	1046.940809968809
440	1027.0015576323817	1067.5685358254284
450	992.5981308411683	999.5529595015736
460	1033.3395638627578	1065.8816199377277
470	972.6705607477033	1009.0848909657227
480	958.4462616823246	991.5771028037171
490	1004.2165109033531	1037.489096573207
500	1013.6409657320701	1050.6596573209372
510	944.9626168223962	966.1736760123889
520	952.5996884734182	969.5155763241221
530	969.1121495327881	992.7095015576149
540	985.4299065420433	1016.3481308410385
550	973.1853582555511	984.4602803737805
560	909.3714953271708	919.007788162063
570	958.3169781931125	962.6985981307823
580	912.8504672896936	909.837227414432
590	893.8076323987018	906.2188473519952
600	954.482866043588	980.8286604361767
610	965.2523364485843	973.5155763240533
620	973.2445482866294	983.3668224299358
630	1015.4859813083802	1008.1098130842635
640	937.8808411215354	950.8909657320252
650	898.4275700934276	933.4345794393361
660	905.3496884733709	926.7733644859828
670	803.9392523365285	837.0989096573377
680	844.5950155763352	882.1518691588988
690	847.0054517133185	856.2157320872525
700	850.6970404984669	890.2889408099921
710	896.5887850468274	937.7546728971508
720	934.0887850468407	978.2320872273474
730	851.7655763240697	894.4003115264809
740	912.8060747664683	936.8130841120058
750	998.187694704045	1038.4540498442957
760	940.2538940809839	1000.2811526480467
770	987.4330218068334	1037.3091900311445
780	891.8123052959035	932.8528037383587
790	866.7110591900275	913.2196261682217
800	836.0420560749517	876.186137071519
810	893.4992211837637	919.9556074765328
820	1051.2429906543393	1089.1861370716892
830	997.7850467288683	1039.5755451713212
840	943.3146417445648	995.5295950156034
850	1053.725077881718	1080.0856697818026
860	1024.3068535825905	1068.5288161992642
870	1019.4447040498492	1051.3216510903553
880	948.9104361371498	999.6323987538851
890	962.8862928350103	990.4524922118762
900	949.0568535825954	972.7951713396053
910	893.4984423676035	908.2149532711518
920	881.6207165109322	913.2990654206402
930	997.3629283490319	1031.7523364485949
940	974.9509345795608	1003.1035825545308
950	935.021028037417	949.3925233645979
960	1017.9439252337326	1031.845794392531
970	949.7429906542271	967.4665109033863
980	1065.5358255451597	1097.8605919003937
990	1088.612928348981	1134.3161993769388
1000	1029.0093457944179	1071.903426791378
1010	994.2897196261657	1044.4353582556662
1020	953.5241433022462	983.6394080998076
1030	953.729750778783	967.0848909657037
1040	983.3154205608164	991.4937694703037
1050	1040.6736760124572	1048.1238317757602
1060	963.7289719625973	1010.2367601246225
1070	998.1082554517858	1030.5919003115296
1080	1107.8084112150711	1139.6736760125145
1090	1009.6978193146806	1032.8434579438529
1100	907.7305295949989	942.3582554518264
1110	1011.7445482865834	1048.4478193146076
1120	997.6744548287361	1028.5568535824693
1130	965.9408099689075	1000.8917445483195
1140	1006.4727414330256	1038.9976635512633
1150	1086.5101246106453	1116.6160436137204
1160	975.4376947041097	997.0763239875363
1170	952.2165109033582	982.4820872274945
1180	1010.8130841122228	1052.5303738318848
1190	1055.7725856697089	1077.305295950106
1200	1022.3566978192428	1059.7461059189984
1210	986.7087227413489	1014.8925233643808
1220	1067.0895638629543	1082.7118380063473
1230	1039.2445482866397	1061.5155763239868
1240	982.4859813084676	999.4338006229822
1250	952.6853582554439	960.2959501557414
1260	914.8543613706987	961.0630841121664
1270	972.9859813085316	1018.0054517132551
1280	969.873052959537	1001.225856697792
1290	1009.69314641744	1043.969626168377
1300	943.0498442367026	979.4034267913096
1310	871.2959501557882	889.7266355139708
1320	896.7632398754116	924.1923676012308
1330	920.5179127726202	942.3161993770024
1340	965.2632398754439	971.5669781931925
1350	929.8753894081837	962.6923676012241
1360	889.6908099690216	931.1900311525666
1370	939.544392523364	976.8123052959473
1380	828.1915887851113	873.1923676011814
1390	764.761682243069	799.870716510811
1400	763.9774143301983	809.0841121496094
1410	710.8543613707396	751.4127725857214
1420	843.4587227415291	885.559968847404
1430	721.4439252336726	762.8333333333117
1440	744.5412772585514	773.3426791277732
1450	716.8271028038574	763.7702492211235
1460	745.8395638629847	768.4618380062293
1470	731.4197819315526	757.6394080996554
1480	677.8855140187419	730.6736760123243
1490	754.1978193146336	828.4260124609565
0	713.9727414330187	771.8862928348611
10	684.4859813083968	733.8442367601623
20	653.580218068457	699.1440809969266
30	625.5747663550844	669.6285046729165
40	603.2383177570143	643.5280373831852
50	581.5887850466844	620.4556074766178
60	561.3193146417192	600.4049844237251
70	543.5163551402945	583.0521806854284
80	526.9470404985775	570.2102803739115
90	515.8574766355424	561.5241433023048
100	512.7686915888036	557.3971962616923
110	516.5373831776604	559.810747663525
120	523.4976635514203	567.7562305296041
130	536.6487538940831	584.1035825544751
140	558.3185358255569	607.232087227356
150	580.6137071651083	629.8014018691345
160	599.1534267912518	652.4750778816343
170	619.496105918895	675.7235202492892
180	644.1246105918273	699.9042056075825
190	662.7398753894405	720.2242990654714
200	673.0708722741891	735.1378504673185
210	679.837227414297	746.9205607476509
220	686.0140186915498	755.9563862927816
230	691.1051401868597	763.7367601245762
240	694.2585669781108	769.1923676011414
250	698.8528037383002	772.4781931463222
260	706.3520249220969	779.5000000000408
270	714.7040498442475	788.2375389408332
280	722.4244548287213	793.7266355139714
290	728.0545171340511	796.6830218069222
300	733.9548286605659	798.6612149534076
310	736.2998442368339	798.4641744549346
320	733.7624610592238	795.0311526480583
330	731.0334890966079	795.7056074766665
340	729.5467289720758	800.4096573209066
350	727.9400311527527	801.8224299066259
360	722.6386292835147	797.5506230529362
370	718.2718068535593	792.2087227413149
380	714.3528037383292	784.0225856697303
390	703.2827102804295	770.6066978193907
400	689.7912772585897	757.0809968847947
410	679.0911214953446	745.9789719625844
420	668.1386292835281	733.759345794362
430	654.0264797507913	714.9805295949864
440	638.8808411214746	694.3014018691962
450	627.9034267912276	680.6838006230336
460	621.574766355063	673.1690031151937
470	618.1845794392796	667.0350467289845
480	619.0568535826364	664.7718068535512
490	622.2500000000598	664.7188473519558
500	621.7056074766773	660.8598130841217
510	619.5420560748146	656.9361370717114
520	621.7095015576508	662.7414330218716
530	624.3676012461099	669.680685358341
540	622.593457943965	669.4073208723181
550	607.5677570092598	661.601246105961
560	598.0747663550096	656.6386292836374
570	605.7733644859525	664.6059190031978
580	613.9501557632453	680.6806853582752
590	625.0669781931483	700.4283489096186
600	635.9166666666156	717.0716510902879
610	641.0957943924362	726.9797507788628
620	643.153426791135	731.3076323988802
630	647.9026479749705	737.1035825546542
640	652.7788161993167	743.8302180685024
650	652.4096573208379	746.0109034267334
660	650.2694704049854	748.0716510903798
670	649.9657320872351	751.7352024922919
680	651.1448598131063	754.8769470404799
690	656.3099688473177	761.2811526479207
700	664.5989096572822	770.3862928348842
710	669.9742990654265	778.4758566977606
720	669.8777258566498	779.3964174454534
730	668.0638629283688	773.5864485980431
740	663.0919003116105	765.4680685357771
750	653.5163551401542	753.3543613708148
760	643.7725856697922	739.7227414330238
770	635.7507788161803	727.4680685357577
780	627.5171339562874	713.0257009345577
790	618.8691588784372	695.0584112149447
800	612.041277258531	682.5794392523343
810	607.0856697819795	679.7562305295663
820	605.6713395639215	681.3021806854202
830	611.2515576324377	687.5000000000258
840	617.0264797508298	695.6277258566727
850	619.4423676012972	700.4579439252248
860	625.6806853583339	705.0428348908953
870	636.2102803738412	714.1744548286446
880	647.0623052959706	728.471962616785
890	654.596573208772	739.2694704049779
900	659.3496884734508	744.2795950156091
910	663.1752336447523	751.4556074765658
920	665.928348909624	759.3232087227054
930	671.6596573208263	767.4026479750636
940	683.7538940808804	778.5077881619904
950	691.1884735201714	786.7975077882485
960	690.0475077881542	789.1191588786266
970	687.5856697819764	787.4306853582696
980	690.6401869159378	790.0264797506912
990	698.6682242991137	795.8644859812928

## Sheet: Fig 4D
pos	Epimastigote.Nucleosome occupancy in positive PTU	Trypomastigote.Nucleosome occupancy in positive PTU
-1000	660.9873617693788	743.5718799368075
-990	661.2543443917224	743.5932069510125
-980	655.5695102685431	736.3017377566832
-970	649.3672985782005	728.705371248069
-960	644.6129541863912	725.4439178515668
-950	646.5703001579545	726.3412322275519
-940	650.5908372826814	725.4447077408681
-930	650.6413902052324	719.9375987361504
-920	645.4131121642663	710.4218009479235
-910	636.4296998420477	698.8167456556206
-900	635.7259083728563	698.0466034755293
-890	638.9581358609885	703.0094786729929
-880	642.151658767802	706.6745655607609
-870	649.0213270143321	715.0031595577539
-860	648.0379146920228	718.6777251186109
-850	642.2906793048897	721.6990521327484
-840	641.6334913111862	729.991311216502
-830	645.093206950959	742.9241706161658
-820	653.1050552922022	758.372037914718
-810	657.7330173775794	764.8451816746532
-800	657.753554502415	768.1413902054484
-790	660.666666666694	774.9375987362118
-780	660.361769352279	775.449447077428
-770	656.7440758293832	771.7235387046092
-760	653.5213270142732	763.9589257504592
-750	647.3048973144489	752.2938388625424
-740	636.8325434439628	736.558451816763
-730	619.2164296998781	712.3499210111235
-720	597.2140600316247	686.2969984202366
-710	577.3443917852176	661.863349131116
-700	554.9786729858081	634.0695102685202
-690	532.2835703001376	607.2827804106697
-680	513.9739336493328	587.1453396523875
-670	499.20379146922875	573.5718799367753
-660	490.4154818325642	566.2440758293656
-650	486.99052132704605	563.5142180095196
-640	487.63507109006645	567.1690363349825
-630	494.88151658768123	577.4510268562665
-620	508.67535545030967	591.8925750394975
-610	526.1571879937733	610.6263823065209
-600	544.6066350711862	632.7630331753337
-590	564.9431279621928	656.4999999999228
-580	584.7187993681471	678.0647709320423
-570	596.112164297047	693.0071090047239
-560	602.8601895734583	702.3593996839877
-550	611.9083728278607	708.8278041073572
-540	619.7448657188567	713.569510268553
-530	625.5695102685431	719.4123222749058
-520	631.3436018957464	724.3396524486175
-510	635.4494470774538	725.1327014217094
-500	636.1090047393546	724.5513428119477
-490	638.103475513473	727.0805687203427
-480	645.1311216430049	730.8823064771179
-470	649.1840442338267	733.7630331753445
-460	650.1619273303122	738.4304897313909
-450	646.102685624125	736.3159557661342
-440	632.3127962085977	724.73854660346
-430	617.6974723539404	711.401263823119
-420	605.464454976286	697.3341232226701
-410	590.3364928908809	678.087677724984
-400	572.3744075828346	654.402053712405
-390	559.4091627172362	636.7890995259455
-380	555.0829383887032	626.9684044232396
-370	555.284360189597	624.1587677724667
-360	562.3578199051333	633.1232227487592
-350	583.2954186413272	653.6248025274562
-340	607.1785150079122	676.9139020535298
-330	624.1974723538946	695.3499210110315
-320	643.0560821484842	714.9763033175028
-310	661.2132701421493	734.5181674564808
-300	669.6895734597219	745.8199052133084
-290	672.7393364928494	751.618483412339
-280	671.2014218008962	749.3657187993671
-270	661.8522906792708	737.6026856240705
-260	637.9668246445625	712.9273301738748
-250	609.2338072670191	684.4960505530239
-240	592.4533965244807	666.9186413902931
-230	577.2274881516978	648.6666666667008
-220	560.7567140600273	626.6540284360601
-210	548.5260663507279	609.9352290680013
-200	543.402053712478	602.9770932068998
-190	544.0244865717885	602.889415481733
-180	545.1761453395658	602.0244865718915
-170	549.4091627171905	603.6034755134002
-160	552.2417061611529	606.7938388624842
-150	547.9139020537439	602.166666666614
-140	542.4992101106187	594.9036334913023
-130	541.278041074224	592.4115323854418
-120	538.8048973144336	586.823064770845
-110	523.2417061612205	566.6398104265003
-100	499.15718799375037	537.7946287519802
-90	478.1382306478012	512.7227488151865
-80	460.56872037922255	493.10505529218034
-70	447.9186413902687	475.6879936808571
-60	444.56872037915514	466.5750394945418
-50	452.6161137441157	471.443127962069
-40	464.08451816750517	483.0497630331264
-30	480.00236966821404	500.6864139020253
-20	509.3127962084769	532.263033175357
-10	546.4526066350118	573.8672985782237
0	585.5955766192436	620.1927330173968
10	753.1777251185689	808.4802527646928
20	673.8949447076567	727.120063191206
30	692.9723538703414	742.1358609795312
40	656.9755134280274	706.6690363349489
50	760.7187993680147	801.5671406003615
60	645.0868878357675	686.798578199116
70	629.3096366509435	659.9810426540843
80	719.8056872037912	746.0189573459645
90	741.7116903632614	770.609794628732
100	791.6951026856947	828.0086887834212
110	731.8941548182485	780.3270142178322
120	763.7638230647586	806.9218009478964
130	739.3641390205702	766.9431279620768
140	704.5695102686094	736.2282780411712
150	706.6800947866922	761.6532385466678
160	728.3372827803581	772.1105845181977
170	752.6334913112711	801.4660347551094
180	781.6698262244125	813.4170616112776
190	680.7077409162615	699.7314375987587
200	745.9573459716411	784.4668246446479
210	770.6469194312456	789.8633491311873
220	839.9107424960645	877.5955766192777
230	802.5860979462806	856.5118483412627
240	784.258293838821	827.2266982622309
250	862.156398104317	883.881516587711
260	743.2187993680773	769.7211690364385
270	708.5995260663427	731.7203791468742
280	778.2962085308068	799.8285939968338
290	816.8475513429249	853.0576619273193
300	840.0868878356407	869.148499210137
310	828.3033175355354	854.6105845181435
320	804.0442338073022	827.2156398103904
330	743.0015797788667	769.0078988941484
340	812.6721958924859	832.7914691943689
350	778.106635071127	808.304897314396
360	769.5758293838122	784.692733017445
370	733.1129541863437	751.7124802528963
380	826.714060031533	851.0576619273118
390	882.386255924226	898.0639810425818
400	755.0537124802609	781.9770932069008
410	734.5308056871594	739.7598736177264
420	830.6271721958608	844.001579778843
430	857.7417061611243	864.4755134280384
440	817.1279620852707	835.81911532388
450	804.4289099526015	800.5837282780813
460	914.8593996840076	930.1595576619233
470	866.2227488151863	866.7875197473635
480	900.5947867298604	921.0292259083891
490	867.416271721822	886.5229067930461
500	940.5624012638746	950.6500789889307
510	933.302527646156	931.7551342810873
520	790.5718799369573	789.4178515007825
530	708.4186413903217	697.1074249604899
540	902.4075829384216	904.2559241705814
550	849.8744075828839	877.3096366507978
560	850.1658767772615	839.6571879936085
570	722.5679304898417	735.2377567139158
580	720.1919431281106	719.828593996865
590	685.5853080569101	712.7859399683364
600	750.3428120062692	789.6453396524087
610	779.4233807266802	788.6998420220632
620	705.7851500789587	711.6334913112236
630	854.826224328617	859.1295418640107
640	847.3570300155984	858.9036334912165
650	781.342812006339	805.1303317535514
660	841.3183254344569	850.5450236967165
670	845.3633491311605	840.017377567121
680	863.9044233808098	881.0853080567595
690	850.4660347553095	875.3388625592886
700	859.16508688785	878.6690363349113
710	942.1342812005659	945.021327014169
720	782.1690363349758	807.7440758292724
730	719.6113744076392	737.0987361769365
740	750.8767772512095	768.9281200632208
750	702.6563981042096	713.4778830963289
760	817.1105845181701	818.5995260662934
770	733.3751974723039	761.3420221170231
780	794.7985781991367	820.733807266959
790	859.8175355448702	877.6856240126449
800	797.4202211690406	808.7480252764803
810	885.8807266983845	883.3933649289131
820	861.166666666543	885.58372827805
830	945.8870458135872	965.5845181676203
840	883.9020537123953	904.8522906793179
850	820.3712480253163	849.6303317534833
860	864.5276461295807	888.7037914691393
870	920.6406003159381	915.1690363349016
880	828.1082148498481	842.3799368089543
890	819.9328593996958	854.6556082149148
900	904.3593996840218	920.4549763032614
910	883.3862559240762	873.2211690364134
920	998.139810426534	996.8538704581216
930	870.3688783569955	872.1714060031867
940	836.6958925750688	824.7748815166312
950	840.7014218009568	833.598736176929
960	826.7725118483921	806.9296998421912
970	808.1895734597445	804.0521327013548
980	731.4044233806736	751.7590837282598
990	880.2227488152183	879.882306477054
1000	976.7417061610473	982.8096366507342
1010	821.3894154817059	831.8617693523088
1020	914.1311216429627	938.106635071108
1030	959.4865718798633	973.4976303318122
1040	791.203001579766	840.4431279621261
1050	973.2432859400436	982.3483412323632
1060	832.3033175356102	845.4691943128465
1070	828.5647709321562	850.2693522907944
1080	708.2622432858312	715.6769352290564
1090	781.3917851501589	786.3538704580325
1100	800.6200631911752	815.2851500789122
1110	828.627962085181	825.3104265403443
1120	803.620063191222	816.3522906792383
1130	830.8665086887313	846.5821484990857
1140	935.9265402843236	939.9328593995938
1150	852.2069510268974	858.9526066350545
1160	783.6808846761654	799.2243285941398
1170	750.1137440757102	752.7243285940319
1180	882.8823064770205	897.251184834195
1190	792.7251184833381	801.9131121643277
1200	913.7661927330496	920.2132701420811
1210	808.7314375987645	810.9083728279046
1220	839.7037914691913	848.7867298577268
1230	837.254344391812	831.0521327015243
1240	790.7985781991491	784.3909952606153
1250	769.3341232227837	799.8625592417764
1260	778.0276461296157	790.3593996840522
1270	859.3048973145054	867.5876777251962
1280	891.4826224328411	905.0837282779916
1290	919.1287519747044	930.8744075829245
1300	871.6398104264748	894.0118483412394
1310	887.1469194314056	910.3396524485247
1320	865.8112164296043	897.8672985781009
1330	832.6492890994671	857.9526066350513
1340	785.4605055292608	803.7962085308162
1350	890.4107424959113	912.4115323855012
1360	841.6737756713662	865.1682464454626
1370	902.3625592415647	933.0497630331184
1380	851.1982622432728	867.8206951025987
1390	961.101105845111	987.0118483410682
1400	961.4352290678606	957.2669826224582
1410	1024.9210110584997	1040.033965244925
1420	1008.7306477093902	1020.4731437599081
1430	874.8159557662051	908.6161137441683
1440	907.7875197471553	943.5039494470886
1450	1008.4091627171679	1033.3096366508314
1460	904.1824644549912	930.4257503949519
1470	983.546603475531	993.9794628752342
1480	925.262243285994	923.857030015684
1490	1007.2748815165903	1024.5679304897467
0	850.5015797788543	851.0371248025381
10	792.0173775671954	785.0086887836437
20	720.8609794629147	711.2875197472282
30	651.5292259084631	641.5552922590372
40	596.6232227489461	588.9881516587806
50	554.348341232334	551.5078988942058
60	517.8546603476123	517.1824644550098
70	482.1311216429425	485.61295418639713
80	458.6011058451482	464.93917851503613
90	452.74565560825647	460.93127962085424
100	461.2369668246859	470.9178515007321
110	472.14218009477776	483.0410742495489
120	480.5560821485314	496.4454976302799
130	493.6026856240357	513.7630331752958
140	510.44470774093486	531.8388625591704
150	527.7527646129367	547.8909952606341
160	542.5655608214348	559.7993680885091
170	555.2796208531022	571.5631911532444
180	562.717219589303	578.7456556082185
190	565.3104265402967	578.6287519747427
200	570.135071090072	577.7804107424532
210	577.1556082149335	579.7977883095773
220	584.2101105845625	581.8854660347444
230	586.3925750394809	580.0236966824992
240	585.5647709320498	578.9194312796444
250	586.0829383886042	580.4928909952553
260	588.7093206951538	583.8238546603521
270	596.116903633456	593.126382306446
280	604.073459715529	605.2132701421608
290	612.3846761453577	619.5102685623395
300	623.2535545024097	633.2812006317749
310	628.5710900473509	641.2543443917544
320	631.6224328593062	649.1848341232158
330	635.827804107424	655.5039494470414
340	639.4447077409716	659.2353870457831
350	641.4439178515192	661.6469194311967
360	644.5766192733219	664.5655608213806
370	655.8206951026791	673.788309636642
380	667.8570300157953	684.1413902054572
390	674.113744075862	693.0845181675712
400	683.4486571880594	706.4842022118166
410	695.9913112165265	719.8838862559662
420	710.1982622432951	736.1706161137513
430	726.262243285867	757.5829383886622
440	742.4028436018751	778.3459715640782
450	756.5023696682628	794.2353870458987
460	760.5568720379173	801.5916271722065
470	759.4842022117169	803.5537124803941
480	765.6350710900952	805.9210110586129
490	778.4936808846568	810.5379146919511
500	790.2796208530762	818.0576619272362
510	797.8436018956612	824.7440758293708
520	804.2764612953532	829.0971563982591
530	808.37440758291	832.1319115324962
540	811.4715639809663	833.8981042653451
550	823.6137440759471	841.2306477093197
560	843.8380726699298	857.2195892575859
570	863.6224328594209	877.9857819905211
580	876.1429699842216	897.361769352233
590	881.1935229067816	907.3981042654186
600	893.0742496051138	917.8451816745803
610	911.008688783651	930.617693522902
620	922.9968404424117	938.0244865718548
630	931.3728278042049	946.491311216414
640	934.8617693523086	952.0932069511375
650	929.0197472354196	949.4913112164596
660	917.8278041074351	941.0394944706636
670	907.6895734597089	932.2417061609591
680	903.6556082149154	931.5213270141754
690	898.0695102686128	933.4431279621773
700	888.5829383886257	933.5955766192669
710	886.784360189523	934.9154818325437
720	887.3672985781662	932.0252764613352
730	890.2867298578042	931.5236966824476
740	897.5703001579986	936.9281200631237
750	903.6255924171282	941.4889415481003
760	910.0165876777448	946.1161137440318
770	918.2085308056045	950.4731437598612
780	926.0481832541741	950.1129541865428
790	930.6208530804523	950.72748815188
800	927.6421800948044	951.7962085308706
810	924.217219589307	953.3886255923532
820	924.3112164297274	955.4834123222373
830	924.2559241706397	954.6398104265577
840	926.2788309636144	956.7480252764623
850	930.5663507108382	959.3135860978656
860	937.5134281201284	962.7614533964103
870	946.6042654029234	971.9186413900915
880	955.6129541863625	978.277251184813
890	962.9518167454961	979.4336492891247
900	969.9565560820602	982.1161137440218
910	973.7590837283051	983.2259083727992
920	971.2101105845092	980.704581358675
930	963.6287519746713	973.6611374409028
940	954.5268562400963	965.963665086981
950	946.3680884676207	958.8333333333454
960	936.7345971564562	947.6327014217511
970	927.238546603593	938.647709320694
980	922.8854660347854	933.6587677725307
990	927.3230647708192	933.6595576618541

## Sheet: Fig 5A
Data used to generate plot in Figure 5A and used in Turkey test in Fig S10
pos	Epimastigote.Nucleosome.occupancy.in.CDS	Trypomastigote.Nucleosome.occupancy.in.CDS
-2000	900.729089768128	899.661123313422
-1990	902.647468675678	901.220279629048
-1980	904.499919886853	902.755630682317
-1970	905.293297385288	903.842033282023
-1960	905.791495594583	904.469588234314
-1950	907.006106657009	905.228261180451
-1940	908.019606163687	906.281732852416
-1930	908.742175109194	907.596129187306
-1920	909.551627905746	908.945550192453
-1910	910.267608905377	910.226796573152
-1900	911.52381858379	911.937185290851
-1890	913.482875774048	914.101606405654
-1880	915.407333594725	916.163813811831
-1870	916.294652177498	917.565997947475
-1860	916.242089694346	917.706947774196
-1850	916.258254198252	917.577390224411
-1840	916.958231886799	918.196860869754
-1830	918.116123305335	919.002206447688
-1820	918.651408029811	919.525138610182
-1810	918.876219152236	919.76807897786
-1800	919.052663255644	919.645896508508
-1790	919.753095161706	919.643767871892
-1780	920.955099056643	920.262822847163
-1770	921.478075230851	920.89247858584
-1760	921.450356722352	921.220988101743
-1750	921.068894085211	921.039852525735
-1740	920.794694534628	920.346455654755
-1730	920.577860387572	919.471622044457
-1720	919.586331263241	917.860691071457
-1710	918.047671773928	915.882271112888
-1700	916.094893371514	913.794139397629
-1690	914.478633967949	911.386780908477
-1680	913.58305297949	909.446485586222
-1670	912.499390961086	907.673007663982
-1660	911.435280954192	906.472452577673
-1650	911.495105362209	906.52352316322
-1640	912.936866758716	907.54226702118
-1630	914.613163172156	909.277770943468
-1620	915.931533627014	910.515376412234
-1610	916.889032102911	911.45413742347
-1600	917.960517327867	912.97494699857
-1590	919.991292435023	915.218400768574
-1580	921.947491831649	917.329801541955
-1570	923.462365082066	918.550109283952
-1560	925.203286781443	920.103736862672
-1550	926.894071162124	921.684630318226
-1540	927.503201389143	922.414239659908
-1530	926.565873362812	922.598088517485
-1520	925.809494087089	922.689917342541
-1510	925.792206297451	923.067236643976
-1500	925.329981392295	922.868206453901
-1490	924.535054910156	921.769883048746
-1480	923.373519167091	920.106755736565
-1470	920.987205666171	917.257920743201
-1460	918.230022296813	914.468495726407
-1450	916.692687134656	912.483720335594
-1440	916.300295690217	910.654867690279
-1430	916.178704287257	909.235634449879
-1420	915.669745250857	907.975496517989
-1410	915.382078419643	907.560038226591
-1400	916.318509086643	908.754579543123
-1390	918.140732060786	910.667735262292
-1380	920.235680328895	912.609561492487
-1370	921.358217628891	913.538505972197
-1360	921.934126177399	914.002344034749
-1350	923.372485612551	915.899814271208
-1340	924.987875422554	918.743098933112
-1330	926.581647591459	921.241877336467
-1320	928.334633153919	922.766443187457
-1310	930.321081456269	924.087712551357
-1300	932.043552772785	925.747172130314
-1290	933.390409706461	927.598565252245
-1280	935.355776055834	929.874318615892
-1270	936.762218618854	931.937263599254
-1260	937.037610054807	932.6051220856
-1250	936.810276999042	931.952926877452
-1240	936.244581641147	931.111681436851
-1230	935.616258058581	930.727005653081
-1220	934.194184230728	929.958611830784
-1210	932.316551786407	928.591424668491
-1200	930.561606243145	927.548488219388
-1190	928.936257541493	927.032117397445
-1180	929.014663519909	927.247820620555
-1170	930.081884984512	928.303064791077
-1160	930.805010264979	929.357916503119
-1150	931.422597333093	930.189244298778
-1140	932.424779305495	931.36371429926
-1130	934.679273042811	933.167022645226
-1120	937.39199913611	935.116499058044
-1110	939.828798149104	936.616441518446
-1100	941.750334825013	937.576011263395
-1090	942.392654138528	938.123176384866
-1080	943.473467080561	939.264272728611
-1070	945.40647227429	940.911836740599
-1060	946.917479421258	942.313350966561
-1050	947.354900857157	943.166541453301
-1040	946.930118261201	943.879322189815
-1030	946.930342426643	945.057897988863
-1020	946.412344478391	945.685246469839
-1010	945.060149843289	945.253334569071
-1000	944.225111528791	944.473736455682
-990	942.90776274266	942.927441744152
-980	940.854407748212	940.648882749692
-970	938.891916217295	938.146053381766
-960	937.104045135549	935.922930118741
-950	936.388291951564	934.494991728055
-940	935.525184548657	932.501572645714
-930	933.787244686503	929.577281929464
-920	931.989292014498	927.050547189807
-910	929.645277279106	924.889877956274
-900	928.268298911365	923.352482658401
-890	928.671747663819	923.284609025192
-880	929.636325683824	924.158230669436
-870	930.786120359182	924.785062169846
-860	930.109749409496	923.769049731768
-850	928.712109491282	922.948113075355
-840	929.052515987951	924.198717894827
-830	930.279009965268	925.895908228502
-820	931.851739279112	927.515644971017
-810	932.756286713791	928.937052777121
-800	932.052230576412	929.106423254284
-790	930.108039164198	928.225533198055
-780	927.362662296796	926.74838438724
-770	925.236422219341	925.695530124292
-760	923.623550970882	924.785247831707
-750	921.557848803727	922.771470955165
-740	918.732633094975	920.071631257176
-730	915.174337145797	916.661549699466
-720	911.732160573417	913.13820985849
-710	909.188806696359	910.801177141394
-700	907.326770672822	908.763298878143
-690	905.594427130637	906.603031899432
-680	904.203315254091	904.882135862287
-670	903.665574312025	903.441865634627
-660	902.856415137543	901.931174648904
-650	900.966862588418	899.721117994363
-640	898.784311924958	897.509019947815
-630	895.690756815064	894.48682958192
-620	891.595230310946	890.115065769726
-610	887.483886223295	885.870191501117
-600	882.7164760541	880.554989474293
-590	875.990396445694	873.213104817457
-580	867.134404597634	864.54913029134
-570	856.938871874125	855.129350452908
-560	846.861552754727	845.962232640272
-550	837.191267070838	836.928656650381
-540	827.657550378525	827.891567254487
-530	818.12291006874	818.538235664978
-520	808.721745499991	809.035749670422
-510	799.951871287377	800.42157466968
-500	791.584124058631	792.320094572124
-490	782.676253655991	783.842122725523
-480	773.399746847678	774.412553573979
-470	764.586681883819	764.524277652547
-460	755.124118963269	754.063044723655
-450	744.345054586242	742.90165759327
-440	733.066688241211	731.527626343802
-430	721.953660141372	719.906896339502
-420	711.34619935396	708.470272782226
-410	701.031651866576	697.194841275589
-400	691.486150385724	686.238604116689
-390	683.021263020025	676.738658565996
-380	675.096361194226	668.666422486212
-370	667.91504937428	661.50498441595
-360	661.587062178152	654.784188356839
-350	655.029592126727	647.673236367918
-340	646.90730224136	639.465304268171
-330	636.495452861202	629.438146204598
-320	624.9095634355	618.28280294938
-310	612.878394590614	606.677372691026
-300	600.369719761513	593.885801965914
-290	586.730928876992	579.226832458785
-280	571.25497310572	562.760344762899
-270	554.787274053719	545.403304374857
-260	537.958136090696	528.198833865443
-250	521.747781913649	511.793039636305
-240	507.50389153272	497.330806808351
-230	494.82676731666	484.55984968716
-220	483.284564828928	472.937089744972
-210	472.750983465414	463.039244565923
-200	462.979638940355	454.348333845875
-190	453.453859915969	445.955945892102
-180	443.371635752486	437.181815088114
-170	433.274900144269	428.17998176261
-160	423.808354420855	419.322325598312
-150	415.049622020906	410.539154822161
-140	407.089436787442	402.211320426886
-130	400.072731409482	394.709925154247
-120	393.749946126228	387.852549278081
-110	389.156294053554	382.340229739755
-100	387.624097130995	379.179935824155
-90	390.21907044365	379.920078605798
-80	398.949112786731	386.512879251345
-70	415.311821841466	400.595631517961
-60	440.041014928145	423.702061359457
-50	474.66282996797	457.577717408125
-40	520.247603126777	503.510806643576
-30	577.21716443046	562.580562202518
-20	645.265294378589	635.365765362519
-10	724.933553756013	722.229258508405
0	816.804161005435	821.775169519403
10	915.816915356201	927.645954983312
20	1016.207038963	1032.80893024847
30	1112.33515173283	1130.95006947165
40	1195.76243226229	1215.73784797895
50	1263.61206316373	1284.56562208841
60	1317.16925468797	1336.869093751
70	1356.50885989665	1372.57951662463
80	1381.93439983454	1392.79299427335
90	1393.11668658718	1398.57714600639
100	1392.25272951189	1393.40917690428
110	1382.70123633124	1381.64342182107
120	1367.73485477833	1367.13661646271
130	1353.48806291731	1353.85447771782
140	1342.7296271578	1343.77623648544
150	1334.62601070727	1336.72585322218
160	1328.75660002871	1331.75859212918
170	1323.52536840575	1326.81300964186
180	1316.66438430652	1320.24507246052
190	1307.73029517827	1312.18523487182
200	1297.80285817587	1303.13070390017
210	1289.6518081796	1294.69939012534
220	1283.50126771027	1286.96159254512
230	1276.56206801123	1278.2369674536
240	1268.83210075799	1269.3588777922
250	1261.16698487037	1261.03142086369
260	1253.13806873383	1252.91843421074
270	1245.42870681769	1245.4040057161
280	1239.23452090419	1238.70166079993
290	1233.06097222535	1231.67626192284
300	1225.37050307696	1223.58173901171
310	1217.32145484431	1216.28405240876
320	1209.86855204804	1209.90186090861
330	1202.52082072582	1202.64930063747
340	1194.37421247603	1194.29880430559
350	1186.68466610374	1186.16129095581
360	1180.06363934327	1178.70594883224
370	1173.71470442197	1171.57405678446
380	1168.33451712075	1165.60386947026
390	1164.28261705608	1161.06984619725
400	1160.3891419649	1156.31195785211
410	1156.33846785081	1151.6784028268
420	1152.6124379843	1147.95212295271
430	1149.78305567194	1144.79138605478
440	1147.59292064794	1142.40899674117
450	1145.64384036252	1140.21498179495
460	1143.00746470845	1137.13894930296
470	1139.14501788802	1133.39349712676
480	1135.59342040043	1129.95200198067
490	1132.69867047376	1126.89974843973
500	1130.36323898453	1123.84586066293
510	1127.79430741538	1120.5208268126
520	1124.09960873137	1117.21022497258
530	1119.23325902105	1113.2649562287
540	1113.58448278029	1108.49519771145
550	1107.78108272317	1103.28183149797
560	1102.29238197837	1097.7313485507
570	1095.35119271551	1090.70711882905
580	1086.96405535305	1082.15306033828
590	1077.72437063926	1072.7053829355
600	1067.66191126431	1062.27898812674
610	1058.40125774063	1051.81459381369
620	1049.65562650857	1041.56605462066
630	1040.83356019812	1031.52158365407
640	1032.76128103246	1022.76936155157
650	1025.26684607722	1015.12019087869
660	1018.57707319986	1008.38703034682
670	1013.35470518627	1003.01610880659
680	1009.52379182206	998.765891172052
690	1007.17941834937	996.146834507754
700	1005.34709216227	994.716529377349
710	1003.92697740501	993.766447597682
720	1002.26031472947	992.769880687239
730	1000.62751978295	991.613332641231
740	1000.55652280943	991.522425588232
750	1001.00472017671	992.008989889322
760	1000.85459736677	991.947300195618
770	999.645445819208	991.176598030281
780	996.790687975893	988.84141418401
790	993.147708176881	985.208857074701
800	990.020963523863	981.764552607002
810	988.488608142202	979.549905277365
820	987.404022155963	977.904422565388
830	984.923910894229	975.348667385346
840	982.042036743896	972.477224701404
850	979.495162958079	970.366307894339
860	977.735471580517	969.006394129781
870	977.173804951453	968.742765831526
880	977.545345389514	969.257160026351
890	977.442325006775	969.048509269684
900	976.072646004027	967.752019809972
910	974.367438358456	966.128455051617
920	972.689205091415	964.55273413547
930	970.716734941622	962.895263375915
940	969.258153356955	961.009335442839
950	968.440892591133	959.282952666181
960	967.832181443545	957.901832967665
970	966.630240330464	956.196700884267
980	964.677582853187	954.170044255936
990	962.944779826236	952.562184441648
1000	961.868039990683	951.391063645401
1010	961.266005078289	950.376564805827
1020	961.123719639209	949.881955505243
1030	960.60688350537	949.367401906712
1040	959.151902718326	948.237157425613
1050	957.778931481697	946.836134772846
1060	956.951139474774	945.885606460782
1070	957.108553742558	946.04641428543
1080	957.101043658651	945.987660721927
1090	956.220718723463	945.244434004368
1100	955.219193667717	944.40796956742
1110	953.586011408041	943.044993561602
1120	950.689691312898	940.971507850421
1130	947.249402849979	938.617282583042
1140	944.28261303369	936.283096446353
1150	941.599552395988	933.57382097096
1160	938.295076749429	930.160507837408
1170	935.481553448746	927.349256837769
1180	934.061811707315	925.818732141726
1190	933.213660376698	924.667953575557
1200	932.347111279611	923.542246827853
1210	932.020520457105	922.902949760033
1220	932.730903976328	922.989423849477
1230	933.161663399292	923.197279032717
1240	932.4902719705	923.178136504434
1250	932.187751731814	923.615365481721
1260	933.462267446792	924.869324879015
1270	934.330131887916	925.563052020886
1280	933.530676499111	925.113312222718
1290	932.614682941859	924.592674912951
1300	931.885591031173	924.154053521883
1310	930.618156590014	922.935161808824
1320	929.035791821096	921.228548812746
1330	927.961467422462	920.104817594283
1340	927.232615913804	919.163889170689
1350	926.317243096692	917.883464815495
1360	925.625419299939	916.633734018598
1370	925.342676204768	915.6988780273
1380	925.205634034747	915.141822391722
1390	925.080712035028	915.195840042357
1400	925.234803547564	916.04618898143
1410	926.23484583274	917.765019876963
1420	928.164464857563	920.011627486762
1430	930.295529468699	922.252020075818
1440	931.656316586458	923.898271317988
1450	932.561018861334	925.141737070735
1460	934.202151240829	927.128599951565
1470	935.83448195453	928.72397217536
1480	936.723121111064	929.164988243923
1490	937.863446534955	929.454730873278
1500	939.388650457402	930.212282932704
1510	940.369893115343	930.865588765139
1520	940.396964344052	930.247697258875
1530	939.481311304503	928.867864234676
1540	938.359532522512	927.61542811342
1550	937.70584994898	926.491948037989
1560	938.036819169997	926.255943869012
1570	939.71960366704	927.071703388086
1580	941.476620563788	928.520461084577
1590	942.317270427656	930.055661698549
1600	942.92732766275	931.036443927154
1610	943.824771381463	932.627427045876
1620	945.590191871097	934.824518665157
1630	947.78608811123	936.86534510703
1640	948.568808004173	938.276335837887
1650	947.458743403058	938.413982173665
1660	945.241421085893	938.009382651193
1670	943.050716271006	936.743631524705
1680	941.113206295567	934.448930005644
1690	938.466733581015	931.749063683523
1700	935.188513915659	928.688192415171
1710	931.605679668554	925.558112783338
1720	927.626762150121	921.773305347264
1730	924.722809294383	918.47113358348
1740	922.786397216082	916.118009140894
1750	920.365248938691	913.430948356519
1760	918.231612780567	911.180852263266
1770	916.496201573464	909.394543940166
1780	914.902083766611	907.959441866673
1790	914.505677243224	907.297338722379
1800	914.597221704571	907.091553481998
1810	914.842787877728	908.020743715484
1820	916.115517022025	909.520466020303
1830	918.417963694096	911.222552139655
1840	920.71600854957	912.79560036099
1850	921.715543084379	913.173966206831
1860	922.816290237093	913.78445337491
1870	925.606933882235	915.741876476313
1880	928.143194799923	917.565494169463
1890	929.777348770623	918.972173587554
1900	931.258872601888	920.38958860053
1910	931.470156442507	921.159807863047
1920	931.097579841316	921.996184570544
1930	931.676644538005	923.608516242978
1940	933.053343587234	925.741714266955
1950	933.641507403397	927.045217977307
1960	932.442285236388	926.966724516551
1970	930.847974029451	926.413615691849
1980	929.274464293423	925.129379951485
1990	927.461348924556	923.067650246576

## Sheet: Fig 5B
Data used to generate plot in Figure 5B and used in Turkey test in Fig S10
pos	Epimastigote.intergenic	Trypomastigote.intergenic
-2000	927.9283065918579	921.553778259022
-1990	927.0077107326896	920.9075860484913
-1980	926.0084325885207	919.8600912163215
-1970	924.6086557075994	918.39485513666
-1960	923.4596909144697	917.8242281064355
-1950	922.8261968041553	918.3624372477539
-1940	923.0181120188984	919.3713456048919
-1930	924.4065360763816	921.346375955656
-1920	926.6583161072398	923.8218000459449
-1910	928.8497883650178	925.5000000000003
-1900	929.7113725104201	926.1190077763481
-1890	930.9284378383614	927.4614135249641
-1880	932.738261639934	928.838714440414
-1870	933.4683039669349	928.3115956294919
-1860	933.0670013452701	926.8126784132254
-1850	931.0723168290708	924.4510450503744
-1840	927.9273058371718	920.8511172359642
-1830	924.8983495750745	917.6474226465982
-1820	922.7289595432648	915.7201824326615
-1810	922.4442530432957	915.1309840207293
-1800	922.6220100403756	914.7042851986673
-1790	922.4523247038815	914.4995406372087
-1780	923.52470715622	915.8243429471438
-1770	925.8279194146451	917.7734521114312
-1760	928.1455523837711	919.9785576008311
-1750	929.8421432555716	922.047330774037
-1740	931.6303770056097	923.9570167667455
-1730	934.4639072087185	926.5330905272824
-1720	936.8175181284233	928.7396069167013
-1710	937.4824621846049	929.9538996620443
-1700	937.2581618925884	930.773534140489
-1690	937.0189159037965	931.5415395216118
-1680	937.8852085179112	932.6876332972522
-1670	939.3637004954617	933.9441382025921
-1660	940.8585490697918	935.1247334055228
-1650	941.7898251140294	935.8046231584362
-1640	940.8424221543999	935.0455425402624
-1630	939.1083111854679	933.495012632475
-1620	937.8501492929075	931.8364012206144
-1610	937.3335958263524	930.2104701906592
-1600	937.1080322866442	928.939052400162
-1590	935.272746661429	927.2077796370919
-1580	932.6994618892883	924.4257144732172
-1570	930.2634937821945	921.5383731994689
-1560	928.2415263969592	919.6499163303431
-1550	927.532204613311	918.8092167864193
-1540	927.5985005085844	918.8300357646716
-1530	928.0773534140595	919.6002559307209
-1520	928.9127374741681	920.6465367326363
-1510	930.1677658562353	921.6558880467206
-1500	931.8922138005836	922.4677789808649
-1490	933.5220986317672	923.909702398528
-1480	935.4522590806273	926.3683269350596
-1470	938.0703645372062	928.8506578731461
-1460	941.2643796961913	931.5054795419281
-1450	944.8773009154601	934.3034583456152
-1440	947.954703546948	936.8460970567963
-1430	950.0720051186212	938.9588214063012
-1420	951.7229386094513	940.816336909797
-1410	953.5304327853814	943.2550611937029
-1400	955.7554057157754	945.9556878958116
-1390	959.1800538110651	949.3424221544245
-1380	962.176624995894	952.3500672638312
-1370	963.0997309446419	953.2634281589413
-1360	963.4171998556341	954.0636053417402
-1350	964.9594776388752	955.9644978180352
-1340	967.4422023165226	958.5513009810822
-1330	970.1501460117745	961.306378580582
-1320	972.5588804672371	962.9315877546876
-1310	973.9881221905022	963.5487744856588
-1300	973.9181677986663	963.1400072185721
-1290	973.4833645043617	962.5932670538627
-1280	974.3451947370033	963.9077008891965
-1270	975.9221380057093	965.6431735406861
-1260	978.0154542769977	967.2923352035824
-1250	980.4693375332378	969.497424287156
-1240	982.0042655117056	971.1062440528922
-1230	983.5234439085265	972.9291268825785
-1220	985.7518128424656	975.4839879253249
-1210	988.3758900154035	978.3491321324317
-1200	991.1524428257236	981.4730124356101
-1190	993.0621288184277	983.4939298487242
-1180	993.6048987761009	984.1300817009268
-1170	992.6584473537304	983.603094136541
-1160	990.8541194999391	982.1473406175131
-1150	988.867260557111	980.249007448255
-1140	987.442694490919	978.8873904911877
-1130	987.6615152410037	979.0415723332326
-1120	988.5177839026157	979.4080618171076
-1110	989.5344686156847	979.8529054696897
-1100	990.8446861567696	980.8692128490537
-1090	992.2901860419367	982.2393280178824
-1080	994.622617055484	984.6429766709384
-1070	997.9804934868977	987.9165928404898
-1060	1002.5496275880233	992.397906618103
-1050	1006.9259113429789	997.4549988516034
-1040	1010.7092069429444	1001.5405223611348
-1030	1014.5035928733143	1005.4237621813213
-1020	1017.2574564425761	1008.5494143124419
-1010	1018.943826492125	1010.6399415953122
-1000	1020.5308429307341	1012.2642320438429
-990	1022.0807986350184	1013.4750303507866
-980	1023.0885257735121	1014.7809331627337
-970	1023.3309708960818	1015.7010696590803
-960	1024.0866883223546	1016.3250155855186
-950	1026.0132394921086	1017.6849591495243
-940	1028.188437182168	1019.2004954555927
-930	1030.1292121928054	1020.9262558650743
-920	1032.5225908061889	1023.3649309315134
-910	1035.4699445483452	1026.3569248941897
-900	1038.945270203756	1029.844702562611
-890	1042.4095547462116	1032.8340059717323
-880	1044.6566263083591	1035.1369065196614
-870	1045.5393247366824	1036.811283919008
-860	1045.206795288227	1037.9245660662123
-850	1044.7023657183943	1038.5398825343618
-840	1044.704892213815	1038.629162975359
-830	1045.1065229517387	1039.0172753223724
-820	1045.591544443347	1040.2487777668496
-810	1045.7126849755502	1041.123289693878
-800	1046.232093053781	1041.8585326639777
-790	1047.8654559175786	1043.1698493946205
-780	1050.7589985890993	1045.3401089345941
-770	1053.794681235043	1047.6184827902846
-760	1056.2385733504	1049.909554746199
-750	1059.0985005085706	1053.0191455851873
-740	1062.1374971289847	1056.1502608524042
-730	1064.8593857663207	1058.3807461364054
-720	1066.7867244151525	1060.2125373232343
-710	1068.7039570824227	1062.297650687408
-700	1071.655888046737	1064.7069429405556
-690	1074.1018965121204	1066.7325360107375
-680	1075.7995209502428	1068.1520490862008
-670	1077.2207238245383	1069.6983298881237
-660	1078.100026249318	1070.404206450764
-650	1078.1171375135605	1069.9156741148738
-640	1077.8314630705238	1069.1541326245856
-630	1077.6829412343752	1068.2963218164614
-620	1076.376447813104	1066.7227417396596
-610	1074.123224070613	1064.4936673556956
-600	1071.2130459034793	1061.3608294779613
-590	1067.135036256867	1057.3672769629604
-580	1062.3590576500383	1052.8889490435488
-570	1057.4674344587736	1048.8849788365048
-560	1053.660776979355	1046.092085835239
-550	1050.9312104209637	1043.9718312169966
-540	1048.5621288184518	1042.0696098697408
-530	1046.2637890868555	1039.8241132657442
-520	1042.6876497030603	1036.8107589329604
-510	1038.2936476687414	1033.914853824194
-500	1034.3869475341996	1031.3800899038577
-490	1031.2766348393823	1028.7641664205742
-480	1029.0268399120755	1026.041719985565
-470	1026.4910096138242	1022.8425369951152
-460	1022.4217442661778	1019.1202054007974
-450	1017.5336319191429	1014.5289070446687
-440	1012.6175148472471	1009.8231781343377
-430	1009.1976572497279	1006.3844046330074
-420	1007.2739442858536	1003.683941989045
-410	1005.0812251862045	1001.1942776519903
-400	1002.5852774223055	999.0476424844908
-390	999.6183679496036	996.5568297404685
-380	995.7344390852297	993.0600944975185
-370	991.2228565803762	988.5899694852097
-360	985.5809955048067	982.9008432588741
-350	979.3924434819814	976.4514223841018
-340	971.7804081766812	968.572628539546
-330	961.5591101486486	958.5131738688261
-320	949.6726383830511	946.3688519211407
-310	936.24246152837	931.8675394560056
-300	920.6262755520577	915.7182137349573
-290	901.8821898480801	897.5960560422526
-280	880.9138858811621	877.1101158250353
-270	859.4546215178875	856.0644748498705
-260	836.9927650359355	833.9486662072919
-250	813.0000492174438	810.2224464350202
-240	787.9972602290326	785.1872231518984
-230	762.3648324966393	759.2840830790554
-220	736.3447353742092	733.5209338189603
-210	710.2893493453923	707.3679167897158
-200	685.6207796042788	681.8489352626491
-190	662.1796764773338	657.4822489090118
-180	638.0609475998217	632.7537651343604
-170	613.1436657151283	607.794139843159
-160	588.8773173212616	583.3278537913818
-150	566.4113593857654	560.5912491386911
-140	545.3914099156788	539.9452045805058
-130	525.0834235653139	520.1892410670472
-120	505.7460051842357	501.3275092692998
-110	487.8220625389623	483.80132558979005
-100	471.5455753519007	467.94241559208217
-90	457.12361781015727	453.7277455129967
-80	445.27184434164417	441.66415657708296
-70	435.81438461791424	432.01863700495784
-60	427.48088722643854	423.7017915149054
-50	420.2498605505801	416.1763132854282
-40	414.50797322570526	409.89213177150623
-30	410.3675558617985	405.42236768711575
-20	407.8937231354839	402.6383010138909
-10	406.2803589592126	400.79494372805976
0	405.05586179741096	399.56358893591266
10	404.04281917510923	398.93836335597086
20	403.75830954491335	399.3900482330934
30	404.97255307282313	400.9794107031554
40	407.575778455892	403.6689634806578
50	411.47248744955544	407.8920989598669
60	416.98692456607057	414.17124388883406
70	424.469632837887	422.4545887062362
80	433.35667880698026	431.83033106932487
90	443.73063293632094	442.81469632837656
100	456.58969058634614	456.08626177117543
110	471.982330938088	471.1607113561137
120	489.402254158876	487.80769104571397
130	508.55425402762125	505.9635462808135
140	529.7113396987756	526.0396692587943
150	552.0740722512013	547.4460904944717
160	574.4654329494373	569.4278144174345
170	597.9240246743487	592.8753322177349
180	623.2095678708679	618.0322538307438
190	649.7966663385555	644.5594382649227
200	677.2436263411812	672.0502346031527
210	704.731535256108	699.410949240416
220	732.1314597893578	726.8392722380897
230	758.5517111264188	753.5964333759833
240	782.811021425979	778.3196672900863
250	806.2488762017185	802.1059159366243
260	830.273534140515	826.2128490337077
270	853.4298323325974	849.2150146011804
280	873.8588607802627	869.5172425107535
290	891.8255897890116	887.8601404337699
300	909.4101453555095	905.6752797191381
310	926.0990090888232	922.4376086885296
320	940.5769432686969	936.9463201758672
330	953.6383174196825	949.9299799848931
340	964.8497227417203	961.0772549791535
350	973.45946123306	969.5623092824143
360	981.2484496505477	977.3195524493943
370	989.3597138825834	985.0850477409181
380	995.8598943465602	991.0836696525328
390	999.8215703645501	995.0763198477889
400	1003.1896512123991	998.6953112183214
410	1007.3623060012526	1003.0845391606865
420	1011.4956852708638	1007.278997276649
430	1015.2479574761204	1010.9309315221409
440	1018.7803589591944	1014.650408504791
450	1021.988942481197	1018.2165239360893
460	1024.6742461528222	1021.1093283459498
470	1027.3973324145988	1023.5856875676446
480	1030.6986580043874	1026.731026675821
490	1033.599977031849	1029.4524723561876
500	1035.5073662105838	1030.7985366013747
510	1038.2425435574341	1032.7372116678318
520	1043.1306723102614	1036.6899137054218
530	1048.9233848476058	1041.9615775830941
540	1053.6754601830978	1046.5338287889297
550	1057.0409981297503	1050.061292121926
560	1059.8951668471382	1053.6072776192004
570	1063.2750762870305	1057.7097319290133
580	1067.4160350428183	1062.3766939003228
590	1071.7611149391491	1067.436591528032
600	1075.475161597276	1072.1322964858707
610	1076.634133937061	1074.2515831610792
620	1075.8464251730834	1073.9293729697938
630	1076.3582209535102	1074.4303573186367
640	1078.5534829543792	1076.2899727663596
650	1081.0502017915144	1078.159841847977
660	1082.569232535995	1079.0972536666902
670	1082.7751419102879	1078.9021557239803
680	1082.3349739147486	1078.1082619680606
690	1081.055041506709	1076.4378383699318
700	1080.0934311119852	1074.8839288643999
710	1080.1834170029729	1073.8012107491013
720	1079.5844735374135	1072.1425829313919
730	1077.6990353381298	1070.1120845227497
740	1074.9798700659578	1067.8668176001515
750	1072.4069134101055	1065.4574105062682
760	1070.3968238343523	1063.655379466483
770	1069.1967057125034	1062.4567214621065
780	1068.9303737244643	1061.5782885454823
790	1067.7402467434633	1060.2197394756975
800	1065.427469895338	1058.3425041835023
810	1061.720494143139	1055.40645404731
820	1056.8183220133285	1051.1490140105568
830	1052.7923844210386	1046.9688617645998
840	1048.9343275256797	1042.8566788069727
850	1044.4564425632282	1038.185008366978
860	1039.8626177117017	1033.16327066311
870	1035.973963972836	1028.6538209141092
880	1033.6568888014008	1025.6242904485264
890	1031.6761000098345	1023.5712996686038
900	1029.9487810479757	1022.2201660268393
910	1029.2546838599417	1021.3927715982677
920	1028.913131213692	1020.6411228139452
930	1028.7360960724482	1020.391606785443
940	1028.9536863864682	1020.2364077829205
950	1028.4203661777897	1019.1169734553938
960	1025.964940775017	1016.7388850608684
970	1021.7511730157195	1013.3582045476953
980	1017.2494175935997	1009.1590379630427
990	1013.9317025954067	1004.9510778619833
1000	1010.7567838041823	1000.8903599435533
1010	1006.7656429438598	996.4182662335517
1020	1002.5557469567472	991.9480263805489
1030	998.3357777996864	987.5675755487673
1040	993.9217442661742	983.5112379827381
1050	989.9855956951092	980.2510581750079
1060	987.7835909046128	977.5077435443119
1070	986.337484004317	975.17124388884
1080	984.3724612002463	972.6461101814417
1090	982.9953735603933	971.1159891065266
1100	981.6872723693278	970.266873379928
1110	979.6406962627567	968.1194835449871
1120	977.4116875020453	966.106244052916
1130	976.2199199396324	965.3299537356258
1140	976.1633855038301	965.1823506250723
1150	976.0527282869068	965.5726285395482
1160	975.6809397250438	966.1658791875612
1170	974.9174951602854	966.3717393443978
1180	973.8140565016198	965.563031138225
1190	973.5304327853844	965.1518358106201
1200	973.8524132952734	965.7512714506112
1210	974.1109033041427	965.679676477349
1220	974.2457919086585	964.9846277520853
1230	973.5137316664868	963.8312662007473
1240	972.1378416510814	961.9251238638965
1250	970.713964629072	959.8562030383492
1260	968.8886209272492	957.9349345407943
1270	965.583144666478	955.3736424188733
1280	961.9573284772237	952.426731633681
1290	959.1187452833319	949.3879975062922
1300	956.4235981231843	946.516290973518
1310	954.0576828428032	944.3430783869865
1320	951.8325130426198	942.1620566328819
1330	949.7275322374106	940.0498572694241
1340	947.7498113331262	938.317124388874
1350	945.7865439511722	936.5355349935899
1360	945.1575614397588	935.2967647734367
1370	944.6609574433132	934.4702398530185
1380	944.1573973816359	934.346474390535
1390	944.6278669160334	935.1664697969085
1400	944.8422580962599	935.4804278636467
1410	945.1309183974723	936.0025921186577
1420	945.431571348892	936.9647767168639
1430	945.638432260398	937.4286511139404
1440	945.7468910982002	937.9038947402981
1450	945.8770220165942	938.5438691472402
1460	946.9427437083689	939.4276175476565
1470	947.511516881605	939.969714866948
1480	946.7591462414454	939.4352298454618
1490	946.1688158283345	939.3441611707234
1500	946.3086918003854	939.708911638297
1510	946.0374544738626	939.061374151009
1520	945.3652754536017	938.2561767890493
1530	945.5462479902798	938.0056928175227
1540	946.2630836368487	937.8499360173237
1550	946.5079404140836	937.6617449224055
1560	945.8922466121907	936.7820487580831
1570	944.5639170522054	935.1360370115061
1580	942.6344456475516	933.2235128129328
1590	940.1459297174981	930.7353742166249
1600	938.047314368226	929.1213538077956
1610	936.9678938215734	928.5480034124133
1620	936.3923450470701	927.9335728582213
1630	935.5243954457412	927.5112051711139
1640	933.3307412146864	926.1070479377906
1650	931.2218722315298	924.767053843879
1660	931.2717623125583	925.492453325456
1670	932.7889556058421	926.9369032385197
1680	934.4617088296011	928.1714735702309
1690	935.8785477573329	929.2592446763065
1700	937.3369590182828	930.5295960888644
1710	939.124930275286	932.3855202283779
1720	941.1899465170488	934.2984381664813
1730	943.6318371230843	936.1540013780842
1740	946.5407684483332	938.2278931653344
1750	948.4738655379481	939.5920366177776
1760	948.3502149161684	939.4995078255844
1770	947.3785149456882	939.3406503264845
1780	946.5134199560222	939.280752698754
1790	945.3424877776637	938.297945992063
1800	943.9730780588694	936.7797191324632
1810	942.9366571512985	935.7665124520104
1820	942.3091347573659	935.0911178921901
1830	940.9901565114767	933.7137021360415
1840	938.6103291006189	931.7561603832542
1850	936.6902418216848	930.3480821603342
1860	935.6035042819241	929.5727761918863
1870	935.1313777602817	928.9487154247489
1880	935.3222101912983	929.13921973949
1890	935.1144469600198	929.4909439905686
1900	934.1116743774165	928.8636840896521
1910	932.5649506185121	927.7118810906591
1920	930.620648357786	926.3718869967489
1930	929.0226400236432	925.1337237917074
1940	927.8218492634022	924.2020868195639
1950	927.1249958985503	923.1362010696596
1960	926.5683138104106	922.0784033861559
1970	925.334941103129	920.841011254387
1980	924.162056632884	919.4595268563262
1990	924.010729402505	919.3077238573632

## Sheet: Fig 5C
Data used to generate plot in Figure 5C and used in Turkey test in Fig S10
pos	Epimastigote.dSSR	Trypomastigote.dSSR
-2000	568.0681089744573	619.0705128206621
-1990	573.1987179487969	620.9527243590654
-1980	580.7684294871607	625.1233974358064
-1970	588.1810897436151	629.3766025640364
-1960	591.0376602564169	629.0112179486724
-1950	588.0624999999417	622.6362179486898
-1940	579.145032051263	614.1658653846666
-1930	567.2483974358926	604.6225961539784
-1920	556.3461538461835	594.1866987180155
-1910	545.3629807692965	583.21874999999
-1900	536.8237179487107	574.4150641026191
-1890	535.651442307612	570.2892628205896
-1880	535.1362179487191	565.7892628205675
-1870	535.3846153846564	563.7740384615481
-1860	540.0689102564052	567.7908653846102
-1850	548.4046474359382	575.716346153882
-1840	561.6330128205989	590.0440705129079
-1830	575.3124999999866	605.0825320513038
-1820	585.006410256337	613.9014423076239
-1810	589.0352564103024	616.7283653846523
-1800	583.2780448718387	613.7668269231195
-1790	572.771634615353	608.071314102438
-1780	559.9911858973826	598.3613782050099
-1770	543.5584935896836	584.1858974359063
-1760	525.1290064102691	565.3926282052051
-1750	505.3886217948675	544.7764423076989
-1740	489.53044871791036	531.8846153846146
-1730	481.2748397436061	527.4703525641005
-1720	479.9839743590037	526.927083333284
-1710	481.14823717951236	528.6033653845953
-1700	483.7948717948993	533.9038461538807
-1690	492.5600961539018	544.260416666743
-1680	508.39182692315296	559.7307692307475
-1670	532.15544871803	584.6410256409447
-1660	559.1682692308046	613.1362179486963
-1650	582.6794871794906	636.9959935897285
-1640	601.4791666667062	656.7035256410325
-1630	613.7596153846473	671.8389423076787
-1620	627.6850961538912	686.8966346153364
-1610	645.4671474359839	702.85336538462
-1600	659.212339743596	715.0937500000881
-1590	664.4391025640608	720.0160256410874
-1580	658.9943910256195	714.5408653846542
-1570	651.5456730768299	703.7179487179762
-1560	646.491185897356	695.0697115384523
-1550	643.5064102563865	691.7948717948091
-1540	645.5512820512512	694.4439102563664
-1530	647.6899038461239	699.8076923076555
-1520	650.2572115384529	705.4094551280893
-1510	658.6338141025878	715.5120192307647
-1500	674.3477564103093	733.0721153846911
-1490	693.8950320513782	752.3036858974375
-1480	704.2972756410171	765.7099358974364
-1470	705.6738782050834	769.7427884616304
-1460	703.307692307715	768.9623397436396
-1450	696.8629807691857	762.8573717948456
-1440	687.4911858973144	750.7475961537735
-1430	671.8557692307586	736.9270833332205
-1420	648.2660256410745	717.5104166666382
-1410	619.4639423076407	690.0536858974241
-1400	591.6290064102	663.9951923076364
-1390	571.6642628205461	643.1458333332976
-1380	556.9431089744049	625.4310897436051
-1370	545.1025641025601	609.6923076923032
-1360	531.4270833333437	593.1249999999067
-1350	516.7475961538386	577.1442307691576
-1340	508.3229166666343	563.7123397435952
-1330	504.66907051279566	555.1666666666799
-1320	506.0296474359577	553.3910256409841
-1310	506.96394230780936	551.6987179486871
-1300	504.9230769232114	549.4663461538559
-1290	503.64503205134656	548.4054487179637
-1280	500.38141025635565	546.5064102563139
-1270	496.8285256409894	547.9447115384008
-1260	498.4575320513068	554.1746794872182
-1250	503.7339743589777	563.0040064102443
-1240	511.4006410255781	571.9935897435095
-1230	517.524839743565	578.314102564034
-1220	520.0112179487435	580.8637820513442
-1210	521.1129807692884	582.5128205127783
-1200	519.0248397436518	582.9310897435348
-1190	516.9847756410745	581.4078525641388
-1180	524.895032051297	585.782051282017
-1170	536.0801282050874	592.3092948718279
-1160	541.9711538461089	594.9342948718631
-1150	544.3661858974046	596.2299679487326
-1140	545.8661858974187	597.8004807692828
-1130	552.737179487175	602.9719551282129
-1120	560.9278846153675	606.9631410256395
-1110	569.5705128205116	609.5584935897604
-1100	574.3541666666803	611.6915064103297
-1090	568.8245192307475	606.6306089744793
-1080	564.1338141025161	599.9679487179575
-1070	560.1618589743373	593.2083333332456
-1060	553.256410256496	584.9038461538289
-1050	545.4150641026887	577.2676282051751
-1040	538.1794871795892	572.2644230769267
-1030	534.5625000000298	572.7644230769278
-1020	532.9054487180118	575.015224358955
-1010	539.1578525641371	580.9583333333221
-1000	552.9214743588891	592.5649038461272
-990	563.4783653844978	606.1490384616225
-980	571.7083333332507	619.6057692308651
-970	583.6818910256238	631.4711538461156
-960	599.7708333332341	643.0697115384336
-950	611.4935897434955	653.5136217948361
-940	618.3758012820069	660.3237179485949
-930	625.9991987179328	667.6362179486197
-920	632.2644230770392	675.8645833333433
-910	635.0721153847128	680.5528846153582
-900	635.721955128158	680.7716346153459
-890	637.5208333332465	678.7451923076849
-880	635.4823717948062	676.2628205128887
-870	630.4174679486308	674.4150641026274
-860	628.9983974358539	676.2011217948113
-850	629.1466346154268	683.5985576922758
-840	632.3661858974785	693.794070512802
-830	641.1410256409866	706.4823717948241
-820	655.1217948717942	721.9839743590023
-810	668.2475961539038	735.4831730769617
-800	674.7131410256292	747.7115384615457
-790	683.9559294871405	762.8950320513339
-780	695.633814102581	780.2684294872658
-770	700.4511217948838	788.0641025641991
-760	701.9046474358735	783.2339743589881
-750	700.2387820513092	776.5384615384489
-740	691.5504807691863	766.7516025641567
-730	679.5745192306804	753.9238782051448
-720	667.2972756409052	743.2219551281822
-710	659.4607371793956	733.5913461538246
-700	650.8621794871323	719.4479166666691
-690	636.8677884615407	699.4583333333651
-680	622.7083333334268	680.9951923077372
-670	608.2275641025533	669.7443910256542
-660	597.8894230769105	663.6113782050398
-650	592.225160256457	658.0112179486285
-640	581.810096153846	647.8269230768599
-630	566.1065705127619	634.3950320512427
-620	549.9318910255969	624.6370192306941
-610	538.6891025640892	619.9190705127504
-600	531.898237179501	617.099358974422
-590	532.5248397436054	620.9078525641611
-580	544.2331730769248	632.2411858974317
-570	555.8998397435525	640.8445512820391
-560	564.2211538461155	649.7860576923806
-550	578.2732371795221	666.641025641161
-540	599.1314102564662	686.7267628206272
-530	621.0849358975281	707.3389423077516
-520	641.8165064103766	729.1826923076044
-510	661.0360576924219	750.8790064101327
-500	673.1402243590286	763.398237179407
-490	673.9879807692485	764.7403846153029
-480	670.1330128205342	763.173076923115
-470	667.3205128205084	760.0865384616516
-460	662.5432692307918	755.3974358974202
-450	657.252403846158	752.7427884614741
-440	653.1578525641058	745.6594551281719
-430	645.653846153905	732.7708333333649
-420	640.2916666666486	725.3237179488162
-410	643.983974358926	728.6786858974968
-400	649.0328525640991	732.2860576923574
-390	650.5785256410079	733.1346153846421
-380	652.8533653845782	736.2363782051258
-370	657.0576923077648	737.2996794872506
-360	654.9254807692923	732.3750000000401
-350	646.8149038462446	726.3116987179466
-340	639.4863782052688	725.5024038462523
-330	628.5008012821113	720.9030448718278
-320	615.1907051282428	711.3581730769226
-310	611.0400641025793	707.8870192307622
-300	610.6907051282292	703.9278846153916
-290	601.3525641025415	693.9342948718981
-280	589.9519230769421	687.8565705129515
-270	586.2548076923754	686.2219551282137
-260	582.7996794871635	683.4775641025262
-250	579.5945512819792	680.8733974359601
-240	580.9222756410304	679.6955128205775
-230	577.2475961538984	676.7227564103257
-220	569.2091346153883	671.9439102564636
-210	566.9094551282067	674.8149038462185
-200	572.7532051282171	683.2540064103589
-190	577.7315705128437	689.7395833333806
-180	586.2892628205617	703.4727564102338
-170	603.3798076924278	722.0208333333302
-160	618.3365384617173	736.817307692334
-150	632.5008012820932	750.7556089743758
-140	651.5024038460574	764.5985576921865
-130	666.2836538461681	775.1915064101488
-120	669.3020833333487	778.4575320512964
-110	663.8982371794918	772.6145833334477
-100	657.801282051232	763.1250000000987
-90	648.1137820511885	748.6530448717845
-80	632.701121794841	729.9727564102454
-70	618.7187500000055	711.120993589712
-60	608.3501602564901	695.4735576923356
-50	597.343750000071	682.1177884616241
-40	588.7844551282273	674.4166666666753
-30	588.0104166666841	674.7844551281624
-20	594.6434294872498	683.7467948717923
-10	607.6690705128715	700.530448717886
0	622.987179487238	719.2932692306695
10	641.8004807693136	743.7660256410506
20	661.7131410256286	768.7716346154073
30	676.6378205127944	788.0024038461927
40	689.3990384615453	806.4326923077259
50	700.7692307692621	821.196314102542
60	710.2387820512802	829.3341346153858
70	719.0769230768205	835.624999999978
80	720.6866987178612	835.331730769174
90	715.9807692306447	828.5112179486239
100	706.3878205127269	817.0216346153138
110	690.5104166667184	802.2347756409956
120	672.0368589744115	785.0048076922571
130	650.7636217947643	764.1530448716859
140	630.7660256408878	744.9927884615024
150	623.1025641025412	738.0032051282635
160	620.3149038461688	736.1899038461304
170	614.049679487165	730.0665064101399
180	605.9070512820886	720.498397435811
190	597.9158653847292	709.604166666569
200	597.2940705128879	707.1338141024031
210	605.3477564102797	716.911057692168
220	620.1105769231087	732.5000000000376
230	632.3533653845623	743.015224359011
240	632.6794871794726	738.9703525641315
250	629.0176282051647	729.6891025641987
260	632.7195512819973	730.496794871852
270	640.4062500000041	737.7588141025954
280	646.326923077001	743.5352564102873
290	645.6490384615336	740.9399038462417
300	640.4487179486424	731.077724359005
310	632.7035256410538	719.2403846154386
320	623.0104166666911	709.4206730769577
330	612.5272435897667	702.8766025641108
340	603.6546474359774	700.6290064103318
350	594.8782051282179	695.3774038461144
360	585.62900641022	686.2211538460656
370	581.6514423076828	682.2267628205256
380	580.5945512819656	682.965544871787
390	573.7179487178333	680.4911858972876
400	561.5777243590127	671.7556089743122
410	550.818108974369	663.6746794872289
420	541.8870192307609	657.7163461537953
430	532.3012820513227	648.9839743589577
440	522.6570512820344	639.3910256410394
450	514.5713141025456	627.8477564102443
460	505.0232371795233	612.4839743589581
470	496.0913461538745	596.7964743589279
480	491.69310897432	584.4230769230662
490	489.93990384610294	578.9358974358297
500	491.0472756409906	577.9102564102124
510	494.75240384616905	578.0913461538781
520	499.90224358982994	581.9366987178839
530	507.7828525641223	591.0120192307033
540	516.8894230769273	606.105769230762
550	524.4318910256388	621.5544871794608
560	535.038461538378	636.9190705127676
570	552.2700320512719	656.4479166666515
580	569.100961538472	674.1786858974488
590	579.4519230768625	686.9591346153491
600	588.715544871765	698.7043269230155
610	594.7812500000147	704.9150641026183
620	593.043269230816	701.8261217949332
630	593.6458333333945	699.2716346153713
640	601.1682692307654	702.9358974358639
650	606.0408653846112	706.10096153841
660	601.3942307693101	703.7339743590503
670	597.2067307692848	701.157051282152
680	600.0600961538291	701.6442307691971
690	599.8613782050809	699.6041666666677
700	596.323717948694	696.1241987180846
710	597.1939102564721	697.8012820513043
720	599.49439102576	700.8301282050778
730	599.1963141025839	697.7932692308029
740	596.9999999999266	691.1698717948317
750	598.2668269230905	688.6338141025205
760	603.387820512846	689.286057692259
770	600.9270833333038	683.9134615384085
780	587.6033653846929	671.4487179487483
790	573.2459935897566	656.692307692408
800	561.8405448717139	640.7684294872856
810	548.5288461539022	623.6490384615782
820	530.5881410256609	606.2580128205187
830	514.2379807692274	592.2411858973948
840	501.1802884615494	578.8197115384518
850	485.472756410324	563.0977564103515
860	470.1658653847063	548.5865384616561
870	464.6017628204447	541.6258012821581
880	465.6193910255515	541.3317307693304
890	468.2091346153407	543.5144230769708
900	471.39823717945285	546.3501602564477
910	474.9655448717731	553.2940705128908
920	480.0536858974338	563.0641025641512
930	488.47035256408014	574.6426282051287
940	501.8429487179531	591.0400641025149
950	517.431089743526	607.4006410256233
960	532.2387820511972	619.9286858974851
970	544.4062500000483	628.9471153845809
980	552.4591346153779	635.9206730768884
990	555.2700320512557	638.6658653846921
1000	555.9278846153718	636.1546474359146
1010	557.9823717948029	633.7860576922957
1020	553.3774038460912	627.3317307691441
1030	544.5168269230927	617.1089743588493
1040	540.8573717949248	613.730769230742
1050	537.68349358974	612.7043269231331
1060	534.5897435897064	610.8108974359876
1070	531.5088141025254	609.6522435897406
1080	528.3253205128868	608.6842948717168
1090	525.9214743589972	607.0320512820718
1100	520.1610576922853	600.596153846206
1110	516.1842948718149	596.5745192306749
1120	517.668269230731	596.2580128204363
1130	520.6306089743405	594.0360576923656
1140	525.4839743589849	592.8389423076932
1150	530.1618589743671	594.6402243588917
1160	533.7908653846279	597.5152243588929
1170	540.4166666666798	601.6314102563799
1180	552.5296474358464	610.8557692307978
1190	568.8814102563813	625.705128205135
1200	587.4038461538637	641.7387820512399
1210	600.3806089743314	652.5552884615082
1220	607.3854166665566	659.0008012820855
1230	615.0552884615091	668.158653846187
1240	622.3485576923764	677.3341346154125
1250	627.212339743644	682.3044871794681
1260	630.7684294872134	685.4703525640597
1270	632.842948717954	687.4366987179415
1280	632.3541666666182	688.2764423076587
1290	630.4222756409187	687.7195512820035
1300	632.7195512820329	690.8349358974332
1310	640.1794871794938	699.3814102564199
1320	645.9214743589503	704.6041666666747
1330	651.0152243590063	707.4943910257134
1340	658.2075320513329	712.146634615431
1350	664.056089743601	719.3709935896495
1360	667.6714743589341	727.5897435897355
1370	673.3525641025503	733.6682692308144
1380	682.8782051282079	741.145032051265
1390	694.2267628205126	751.8685897435945
1400	701.2419871794935	761.0633012820199
1410	701.2067307691686	766.125801282082
1420	700.879807692237	769.1362179487052
1430	700.9246794871237	772.3124999998983
1440	699.7403846153443	773.4094551281646
1450	699.3605769230518	770.9054487180264
1460	695.0448717949428	767.2291666667077
1470	687.0857371795875	762.2307692306947
1480	677.1602564102874	754.8100961538366
1490	671.1033653846255	749.0528846153718
1500	672.3116987180515	750.5641025641145
1510	671.8645833334504	753.0384615385306
1520	669.1121794871261	750.6826923076686
1530	665.379006410225	746.4198717947886
1540	662.6129807692362	745.2804487178817
1550	662.7892628204385	747.1714743589569
1560	661.7035256410413	747.1025641025232
1570	658.6802884616686	741.1306089743107
1580	655.4959935897439	732.6177884616219
1590	653.9751602563812	725.0048076924206
1600	656.3645833333662	721.0985576924263
1610	663.6233974359407	725.0144230769819
1620	676.0576923077945	733.8501602563556
1630	693.1298076923607	745.8333333333828
1640	711.3934294872413	760.6001602565234
1650	728.6722756411607	776.2251602565104
1660	744.8108974359586	792.2075320513335
1670	758.6033653846246	810.8846153846281
1680	775.5657051282717	834.0488782051356
1690	796.6370192309122	855.8381410256617
1700	815.8806089744194	874.383012820512
1710	831.2155448717477	891.9383012820174
1720	834.7588141025947	898.9799679486891
1730	825.2379807692766	892.7323717947721
1740	810.51762820513	879.1089743587765
1750	797.2363782051339	867.0681089742357
1760	785.5953525641066	855.0448717948834
1770	764.6362179487696	832.0160256410271
1780	732.5729166666222	802.3701923076163
1790	697.5016025640222	771.0849358973628
1800	663.0745192306975	736.9070512820157
1810	636.5801282049972	708.4038461538004
1820	619.445512820401	688.0320512820588
1830	603.4238782050718	670.5088141025827
1840	588.4807692306874	655.0689102564585
1850	575.2516025639947	639.6458333334134
1860	566.8749999999725	629.3613782051198
1870	568.1650641025509	626.8501602564272
1880	575.0785256409482	629.1282051282963
1890	584.2379807691997	636.6097756410338
1900	594.0673076923545	647.3133012820246
1910	603.5737179486923	657.7788461538468
1920	615.9358974358111	669.8589743589907
1930	625.4366987178826	679.4262820512015
1940	627.4959935896476	682.4142628204149
1950	629.1081730768354	684.8237179486847
1960	630.1866987180117	690.3357371794407
1970	628.5697115385648	691.8749999999322
1980	623.6570512820416	686.1762820511844
1990	612.0416666666213	674.3854166665367

[truncated: 15 more sheets: Fig 5D, Fig 5E, Fig 5F, Fig 5G, Fig6A, cSSR data from Fig S10, Fig6B, Fig 6C mucin, Fig 6C DGF-1, Fig 6C TS, Fig 6C GP63, Fig 6C MASP, Fig 6C RHS, Fig 7 Epimastigote, Fig 7 Trypomastigote]
